# Supplementary material for: Cross-species transcriptomics reveals differential regulation of essential photosynthesis genes in Hirschfeldia incana
Source: G3 (Bethesda). 2024 Aug 8;14(10):jkae175. doi: 10.1093/g3journal/jkae175 (PMC11457080; doi:10.1093/g3journal/jkae175)
Supplement: jkae175_Supplementary_Data [file jkae175_supplementary_data.zip]

Archive with 2 entries (2 files):
- Garassino_supplementary_tables.xlsx
- Supplementary_Figures.pdf
