# Supplementary material for: Cross-species transcriptomics reveals differential regulation of essential photosynthesis genes in Hirschfeldia incana
Source: G3 (Bethesda). 2024 Aug 8;14(10):jkae175. doi: 10.1093/g3journal/jkae175 (PMC11457080; doi:10.1093/g3journal/jkae175)
Supplement: jkae175_Supplementary_Data [file jkae175_supplementary_data.zip › Garassino_supplementary_tables.xlsx]

## Sheet: S1
Table S1: Per-sample percentage of mapped reads
sample	treatment	species	percentage
1a2	LL	B. rapa	0.9435
1a3	LL	B. nigra	0.9458
1a4	LL	A. thaliana	0.9661
1b2	LL	H. incana	0.9531
1b3	LL	A. thaliana	0.9723
1b4	LL	B. nigra	0.9439
1c2	LL	B. nigra	0.9375
1c3	LL	B. rapa	0.9468
1c4	LL	A. thaliana	0.9646
1c5	LL	H. incana	0.944
1d2	LL	A. thaliana	0.9526
1d4	LL	H. incana	0.9516
1d5	LL	B. rapa	0.9285
1e2	LL	B. rapa	0.9414
1e3	LL	H. incana	0.951
1e4	LL	B. rapa	0.9421
1e5	LL	B. nigra	0.9366
1f2	LL	B. nigra	0.936
1f3	LL	A. thaliana	0.9549
1f4	LL	H. incana	0.935
2a2	HL	H. incana	0.9471
2a3	HL	B. nigra	0.9443
2a4	HL	A. thaliana	0.9668
2b2	HL	B. rapa	0.9378
2b3	HL	A. thaliana	0.9682
2b4	HL	B. nigra	0.9415
2c2	HL	A. thaliana	0.9638
2c3	HL	B. rapa	0.9337
2c4	HL	H. incana	0.9528
2c5	HL	B. nigra	0.9377
2d2	HL	B. nigra	0.9329
2d3	HL	A. thaliana	0.9536
2d4	HL	B. rapa	0.8921
2d5	HL	H. incana	0.9385
2e2	HL	B. rapa	0.9298
2e3	HL	B. nigra	0.9324
2e4	HL	H. incana	0.948
2f2	HL	A. thaliana	0.9674
2f3	HL	H. incana	0.9535
2f4	HL	B. rapa	0.9398

## Sheet: S2
Table S2: Results of differential gene expression analysis of A. thaliana genes as generated by DESeq2
gene	baseMean	log2FoldChange	lfcSE	stat	pvalue	padj
AT1G01010.Araport11.447|NAC001	118.113	0.71736	0.265747	2.69941	0.00694615	0.0275392
AT1G01020.Araport11.447|ARV1	359.846	0.121238	0.151649	0.799469	0.424019	0.606156
AT1G01150.Araport11.447	0.555333	-1.26782	3.05253	-0.415332	0.677899	0.808831
AT1G01280.Araport11.447|CYP703A2	0	NA	NA	NA	NA	NA
AT1G01305.Araport11.447	0.175777	0.837935	3.15811	0.265328	0.790757	NA
AT1G01310.Araport11.447	0.961234	1.69955	2.23346	0.760951	0.446686	0.626307
AT1G01335.Araport11.447	0	NA	NA	NA	NA	NA
AT1G01400.Araport11.447	0	NA	NA	NA	NA	NA
AT1G01410.Araport11.447|PUM22	0	NA	NA	NA	NA	NA
AT1G01453.Araport11.447	0.781229	1.27274	2.83115	0.449549	0.653036	0.79172
AT1G01460.Araport11.447|PIPK11	0	NA	NA	NA	NA	NA
AT1G01530.Araport11.447|AGL28	0	NA	NA	NA	NA	NA
AT1G01980.Araport11.447	0.213252	-1.4472	3.16075	-0.457867	0.647048	NA
AT1G02030.Araport11.447	0.824974	-1.75368	2.78008	-0.630804	0.528168	0.694709
AT1G02065.Araport11.447|SPL8	1.22656	-0.863766	2.64182	-0.326959	0.743699	0.853212
AT1G02210.Araport11.447	0	NA	NA	NA	NA	NA
AT1G02250.Araport11.447|NAC005	0.261314	1.42821	3.13864	0.455039	0.649081	NA
AT1G02310.Araport11.447|MAN1	15.4926	0.869756	1.24359	0.699392	0.484307	0.656848
AT1G02320.Araport11.447	0.162618	0.896153	3.15714	0.28385	0.776525	NA
AT1G02440.Araport11.447|ARFD1A	0.339956	-2.03245	3.13626	-0.648048	0.516954	NA
AT1G02510.Araport11.447|TPK4	0	NA	NA	NA	NA	NA
AT1G02540.Araport11.447	0	NA	NA	NA	NA	NA
AT1G02550.Araport11.447	0	NA	NA	NA	NA	NA
AT1G02570.Araport11.447	0.395264	1.94883	3.10532	0.62758	0.530279	NA
AT1G02575.Araport11.447	0.104859	-0.870134	3.16075	-0.275294	0.783091	NA
AT1G02580.Araport11.447|MEA	1.10118	0.681189	2.24355	0.303621	0.761416	0.864472
AT1G02590.Araport11.447	0	NA	NA	NA	NA	NA
AT1G02620.Araport11.447	1.39244	2.37715	2.13726	1.11224	0.266035	0.452774
AT1G02630.Araport11.447	3.27248	-4.13694	1.87533	-2.20598	0.0273854	0.0841629
AT1G02710.Araport11.447	0	NA	NA	NA	NA	NA
AT1G02790.Araport11.447|PGA4	0.0960812	0.284008	3.16075	0.0898547	0.928403	NA
AT1G02813.Araport11.447	0.210633	-1.4472	3.16075	-0.457867	0.647048	NA
AT1G02830.Araport11.447	4.00314	-1.02319	1.04898	-0.975421	0.329351	0.520458
AT1G02980.Araport11.447|CUL2	0.859776	3.08748	3.06244	1.00818	0.31337	0.504289
AT1G03103.Araport11.447	0	NA	NA	NA	NA	NA
AT1G03106.Araport11.447	1.2378	0.93171	1.89482	0.491714	0.622922	0.769703
AT1G03240.Araport11.447	0	NA	NA	NA	NA	NA
AT1G03300.Araport11.447|ATDUF1	0	NA	NA	NA	NA	NA
AT1G03325.Araport11.447	0.175777	0.837935	3.15811	0.265328	0.790757	NA
AT1G03395.Araport11.447	0	NA	NA	NA	NA	NA
AT1G03445.Araport11.447|BSU1	13.9725	3.07066	0.973557	3.15406	0.00161014	0.00810293
AT1G03490.Araport11.447|NAC006	0	NA	NA	NA	NA	NA
AT1G03670.Araport11.447	0.593628	2.54077	3.07897	0.825201	0.409257	0.593518
AT1G03700.Araport11.447	0	NA	NA	NA	NA	NA
AT1G03720.Araport11.447	0	NA	NA	NA	NA	NA
AT1G03790.Araport11.447|SOM	5.18765	0.88841	1.59416	0.557291	0.577329	0.734853
AT1G03810.Araport11.447	0	NA	NA	NA	NA	NA
AT1G03880.Araport11.447|CRU2	0	NA	NA	NA	NA	NA
AT1G03890.Araport11.447	0	NA	NA	NA	NA	NA
AT1G03982.Araport11.447	0	NA	NA	NA	NA	NA
AT1G04105.Araport11.447	0.288244	1.49659	3.13383	0.477559	0.632964	NA
AT1G04150.Araport11.447	0.0813091	0.284008	3.16075	0.0898547	0.928403	NA
AT1G04180.Araport11.447|YUC9	7.57161	0.858986	0.997528	0.861115	0.389174	0.576846
AT1G04370.Araport11.447|ERF14	0.535059	1.48273	3.08691	0.480328	0.630994	0.775408
AT1G04380.Araport11.447	4.05309	-0.237116	1.48081	-0.160126	0.872782	0.932735
AT1G04445.Araport11.447	0.580711	-1.34137	3.02555	-0.443347	0.657514	0.795213
AT1G04450.Araport11.447|RIC3	0.209719	-1.4472	3.16075	-0.457867	0.647048	NA
AT1G04455.Araport11.447	0.0653284	0.284008	3.16075	0.0898547	0.928403	NA
AT1G04470.Araport11.447	0.313954	1.60331	3.1263	0.512846	0.608059	NA
AT1G04560.Araport11.447	0	NA	NA	NA	NA	NA
AT1G04580.Araport11.447|AO4	14.6471	1.22231	0.826292	1.47927	0.139069	0.288136
AT1G04610.Araport11.447|YUC3	0.322436	-1.96751	3.14124	-0.626349	0.531086	NA
AT1G04670.Araport11.447	0	NA	NA	NA	NA	NA
AT1G04880.Araport11.447	43.2647	3.6048	0.392183	9.19163	3.86937e-20	2.80409e-18
AT1G04890.Araport11.447	0.104859	-0.870134	3.16075	-0.275294	0.783091	NA
AT1G04895.Araport11.447	0	NA	NA	NA	NA	NA
AT1G05005.Araport11.447	0	NA	NA	NA	NA	NA
AT1G05035.Araport11.447	1.40832	1.19329	2.19286	0.544173	0.586322	0.741522
AT1G05040.Araport11.447	0.220896	0.896153	3.15714	0.28385	0.776525	NA
AT1G05080.Araport11.447	1.0744	3.41444	3.05513	1.11761	0.263735	0.449898
AT1G05085.Araport11.447	0	NA	NA	NA	NA	NA
AT1G05136.Araport11.447	0.296409	1.52842	3.13153	0.488074	0.625498	NA
AT1G05220.Araport11.447	2.18111	0.914344	2.08358	0.438834	0.660782	0.797579
AT1G05240.Araport11.447	2.68763	-0.372404	1.25406	-0.29696	0.766497	0.86674
AT1G05260.Araport11.447|RCI3	1.12794	-1.27414	2.66365	-0.478345	0.632405	0.776342
AT1G05280.Araport11.447	0	NA	NA	NA	NA	NA
AT1G05290.Araport11.447	0	NA	NA	NA	NA	NA
AT1G05291.Araport11.447	0	NA	NA	NA	NA	NA
AT1G05330.Araport11.447	1.88064	1.78739	1.73791	1.02847	0.303727	0.494381
AT1G05450.Araport11.447	0.594195	-2.10451	3.09684	-0.679567	0.496778	0.668138
AT1G05510.Araport11.447	0.34087	-2.03585	3.13601	-0.649185	0.516219	NA
AT1G05577.Araport11.447	0.654534	-2.98448	3.08359	-0.967859	0.333115	0.524194
AT1G05580.Araport11.447|CHX23	0	NA	NA	NA	NA	NA
AT1G05615.Araport11.447	0.352645	-2.07847	3.13287	-0.663442	0.507048	NA
AT1G05650.Araport11.447	0.418606	2.02464	3.10133	0.652832	0.513865	NA
AT1G05660.Araport11.447	0	NA	NA	NA	NA	NA
AT1G05700.Araport11.447	1.20412	3.57116	2.39267	1.49254	0.135557	0.282689
AT1G05920.Araport11.447	0.0813091	0.284008	3.16075	0.0898547	0.928403	NA
AT1G05930.Araport11.447	0	NA	NA	NA	NA	NA
AT1G05990.Araport11.447	0	NA	NA	NA	NA	NA
AT1G06030.Araport11.447	1.22703	2.16916	2.1667	1.00114	0.31676	0.50773
AT1G06045.Araport11.447	0	NA	NA	NA	NA	NA
AT1G06090.Araport11.447	9.40203	1.00056	0.877277	1.14053	0.254067	0.438911
AT1G06100.Araport11.447	2.51506	-0.361625	2.89463	-0.12493	0.900579	0.94752
AT1G06120.Araport11.447	0.632396	-1.17168	3.11051	-0.376684	0.706408	0.828271
AT1G06135.Araport11.447	0.351553	1.79035	3.11434	0.574872	0.565378	NA
AT1G06137.Araport11.447	0.192162	0.896153	3.15714	0.28385	0.776525	NA
AT1G06148.Araport11.447	5.42388	2.20852	1.03519	2.13345	0.0328881	0.0967043
AT1G06170.Araport11.447	9.70117	0.8425	0.714724	1.17878	0.238487	0.420139
AT1G06225.Araport11.447|CLE3	0	NA	NA	NA	NA	NA
AT1G06280.Araport11.447|LBD2	0	NA	NA	NA	NA	NA
AT1G06320.Araport11.447	0	NA	NA	NA	NA	NA
AT1G06330.Araport11.447	0	NA	NA	NA	NA	NA
AT1G06340.Araport11.447	1.31034	3.687	2.39869	1.53709	0.124272	0.265492
AT1G06350.Araport11.447|ADS4	4.78805	0.0702413	1.2108	0.058012	0.953739	0.974956
AT1G06475.Araport11.447	2.05988	1.92658	2.51086	0.7673	0.442903	0.623455
AT1G06530.Araport11.447|PMD2	209.066	24.9294	3.02634	8.23747	1.75895e-16	8.71707e-15
AT1G06810.Araport11.447	0.439913	2.14251	3.09551	0.692133	0.488854	NA
AT1G06920.Araport11.447|OFP4	0.280636	0.260865	3.15811	0.0826018	0.934168	NA
AT1G06923.Araport11.447	0	NA	NA	NA	NA	NA
AT1G06925.Araport11.447	1.22021	2.16229	2.61925	0.825537	0.409067	0.593515
AT1G06930.Araport11.447	0.227996	-0.293061	3.16075	-0.0927191	0.926127	NA
AT1G06970.Araport11.447|CHX14	3.73956	5.20783	1.23414	4.21979	2.44526e-05	0.000209487
AT1G06990.Araport11.447	0	NA	NA	NA	NA	NA
AT1G07025.Araport11.447	0	NA	NA	NA	NA	NA
AT1G07160.Araport11.447	0.746086	1.24554	2.86204	0.435193	0.663423	0.799369
AT1G07175.Araport11.447	0.749695	-1.56238	2.84176	-0.549791	0.582463	0.738282
AT1G07190.Araport11.447	0.0653284	0.284008	3.16075	0.0898547	0.928403	NA
AT1G07340.Araport11.447|STP2	0	NA	NA	NA	NA	NA
AT1G07460.Araport11.447	0.0960812	0.284008	3.16075	0.0898547	0.928403	NA
AT1G07500.Araport11.447	0	NA	NA	NA	NA	NA
AT1G07520.Araport11.447	2.86359	0.737265	2.83475	0.260081	NA	NA
AT1G07540.Araport11.447|TRFL2	0.659357	-1.25107	2.93107	-0.426829	0.669504	0.803892
AT1G07550.Araport11.447	0.261314	1.42821	3.13864	0.455039	0.649081	NA
AT1G07560.Araport11.447	0.639633	-2.95415	3.08479	-0.957649	0.33824	0.528734
AT1G07645.Araport11.447|DSI-1VOC	0	NA	NA	NA	NA	NA
AT1G07680.Araport11.447	0	NA	NA	NA	NA	NA
AT1G07690.Araport11.447	0	NA	NA	NA	NA	NA
AT1G07747.Araport11.447	0.494008	2.29786	2.53307	0.907144	0.364331	0.553609
AT1G07795.Araport11.447	0.405414	-0.257984	3.15714	-0.0817147	0.934874	NA
AT1G07850.Araport11.447	0	NA	NA	NA	NA	NA
AT1G07860.Araport11.447	0	NA	NA	NA	NA	NA
AT1G07985.Araport11.447	6.83445	1.95584	0.757179	2.58306	0.00979294	0.0363787
AT1G08035.Araport11.447	4.04889	0.571976	1.48206	0.385933	0.699546	0.823984
AT1G08065.Araport11.447|ACA5	0	NA	NA	NA	NA	NA
AT1G08100.Araport11.447|NRT2.2	0	NA	NA	NA	NA	NA
AT1G08135.Araport11.447|CHX6B	0	NA	NA	NA	NA	NA
AT1G08140.Araport11.447|CHX6A	0	NA	NA	NA	NA	NA
AT1G08150.Araport11.447|ATCHX5	0	NA	NA	NA	NA	NA
AT1G08170.Araport11.447	1.05566	-3.67795	2.49369	-1.4749	0.140239	0.289583
AT1G08320.Araport11.447|TGA9	1.76295	-0.356531	1.79809	-0.198283	0.842823	0.914521
AT1G08440.Araport11.447	0.526623	-0.758585	3.13916	-0.241652	0.80905	0.894211
AT1G08645.Araport11.447	0	NA	NA	NA	NA	NA
AT1G08670.Araport11.447	0.429914	-2.38135	3.11295	-0.76498	0.444283	NA
AT1G08695.Araport11.447|SCRL3	0	NA	NA	NA	NA	NA
AT1G08790.Araport11.447	0	NA	NA	NA	NA	NA
AT1G08860.Araport11.447|BON3	2.98329	3.61024	1.35346	2.66743	0.00764346	0.0297422
AT1G08985.Araport11.447	0.110448	0.284008	3.16075	0.0898547	0.928403	NA
AT1G08990.Araport11.447|PGSIP5	0.243927	1.31907	3.14443	0.419494	0.674855	NA
AT1G09030.Araport11.447|NF-YB4	0.0960812	0.284008	3.16075	0.0898547	0.928403	NA
AT1G09090.Araport11.447|RBOHB	0.757724	1.2443	3.08438	0.403422	0.686638	0.814386
AT1G09155.Araport11.447|PP2-B15	2.21902	4.45145	1.77792	2.50373	0.0122891	0.0437462
AT1G09245.Araport11.447	0	NA	NA	NA	NA	NA
AT1G09360.Araport11.447	0	NA	NA	NA	NA	NA
AT1G09370.Araport11.447	0	NA	NA	NA	NA	NA
AT1G09380.Araport11.447|UMAMIT25	13.0746	-1.25823	2.46614	-0.510202	0.60991	0.75989
AT1G09400.Araport11.447	4.26067	-0.122883	1.22989	-0.0999139	0.920413	0.957539
AT1G09483.Araport11.447	3.69139	2.87252	1.32601	2.16629	0.0302893	0.0908021
AT1G09510.Araport11.447	1.48208	0.36276	2.98491	0.121531	0.90327	0.948996
AT1G09540.Araport11.447|MYB61	2.06109	2.42495	1.74853	1.38685	0.165489	0.325394
AT1G09550.Araport11.447	0	NA	NA	NA	NA	NA
AT1G09625.Araport11.447	0.445782	1.17927	3.11641	0.378406	0.705129	NA
AT1G09665.Araport11.447	0	NA	NA	NA	NA	NA
AT1G09720.Araport11.447|NET2B	0	NA	NA	NA	NA	NA
AT1G09790.Araport11.447|COBL6	0	NA	NA	NA	NA	NA
AT1G09860.Araport11.447|PUP16	0.292856	-0.870131	3.16075	-0.275293	0.783091	NA
AT1G09935.Araport11.447	0	NA	NA	NA	NA	NA
AT1G10010.Araport11.447|AAP8	1.15383	0.773271	2.7071	0.285645	0.77515	0.872868
AT1G10150.Araport11.447	11.0931	20.8375	3.02903	6.87927	NA	NA
AT1G10190.Araport11.447	0	NA	NA	NA	NA	NA
AT1G10220.Araport11.447	1.00257	1.12768	2.70744	0.416511	0.677036	0.808513
AT1G10225.Araport11.447	0.936316	3.19362	2.61645	1.2206	0.222239	0.400534
AT1G10250.Araport11.447	0	NA	NA	NA	NA	NA
AT1G10300.Araport11.447	5.95288	2.01164	1.10649	1.81803	0.0690589	0.171237
AT1G10385.Araport11.447	0	NA	NA	NA	NA	NA
AT1G10400.Araport11.447	0.744777	0.411247	2.90147	0.141738	0.887287	0.93946
AT1G10455.Araport11.447	0.211547	-1.4472	3.16075	-0.457867	0.647048	NA
AT1G10480.Araport11.447|ZFP5	0.0960812	0.284008	3.16075	0.0898547	0.928403	NA
AT1G10588.Araport11.447	0	NA	NA	NA	NA	NA
AT1G10620.Araport11.447|PERK11	0	NA	NA	NA	NA	NA
AT1G10680.Araport11.447|PGP10	0	NA	NA	NA	NA	NA
AT1G10710.Araport11.447|PHS1	6.13029	0.396614	1.04677	0.378895	0.704766	0.827369
AT1G10715.Araport11.447	0	NA	NA	NA	NA	NA
AT1G10717.Araport11.447	0.587742	-2.82012	3.09044	-0.912532	0.361489	0.551262
AT1G10745.Araport11.447	0	NA	NA	NA	NA	NA
AT1G10747.Araport11.447	0	NA	NA	NA	NA	NA
AT1G10770.Araport11.447	0.541063	0.516966	3.12179	0.165599	0.868473	0.929761
AT1G10875.Araport11.447	0	NA	NA	NA	NA	NA
AT1G10880.Araport11.447	0	NA	NA	NA	NA	NA
AT1G10980.Araport11.447	2.17559	4.42951	2.10475	2.10453	0.0353325	0.102367
AT1G11040.Araport11.447	0	NA	NA	NA	NA	NA
AT1G11080.Araport11.447|scpl31	11.3387	1.01821	1.04785	0.971717	0.331191	0.52232
AT1G11110.Araport11.447	0	NA	NA	NA	NA	NA
AT1G11112.Araport11.447	4.14267	-0.140483	0.995123	-0.141171	0.887734	0.939687
AT1G11145.Araport11.447	0	NA	NA	NA	NA	NA
AT1G11230.Araport11.447	0	NA	NA	NA	NA	NA
AT1G11250.Araport11.447|SYP125	0	NA	NA	NA	NA	NA
AT1G11362.Araport11.447	0	NA	NA	NA	NA	NA
AT1G11370.Araport11.447	0.575053	-2.79115	3.09173	-0.902781	0.366642	0.556128
AT1G11460.Araport11.447|UMAMIT26	1.1621	2.08331	1.77957	1.17068	0.241727	0.423804
AT1G11470.Araport11.447	0	NA	NA	NA	NA	NA
AT1G11520.Araport11.447	0	NA	NA	NA	NA	NA
AT1G11540.Araport11.447	3.52022	2.08874	1.31231	1.59166	0.111462	0.244667
AT1G11590.Araport11.447	0.105773	-0.870134	3.16075	-0.275294	0.783091	NA
AT1G11593.Araport11.447	0	NA	NA	NA	NA	NA
AT1G11608.Araport11.447	3.1928	4.98117	1.71014	2.91273	0.00358288	0.0158957
AT1G11610.Araport11.447|CYP71A18	0.675429	1.94123	2.86932	0.676549	0.498692	0.669822
AT1G11620.Araport11.447	0	NA	NA	NA	NA	NA
AT1G11655.Araport11.447	0	NA	NA	NA	NA	NA
AT1G11684.Araport11.447	0	NA	NA	NA	NA	NA
AT1G11690.Araport11.447	0.162618	0.896153	3.15714	0.28385	0.776525	NA
AT1G11765.Araport11.447	0.386201	0.873637	2.8122	0.310659	0.756059	NA
AT1G11770.Araport11.447	0	NA	NA	NA	NA	NA
AT1G11920.Araport11.447	0	NA	NA	NA	NA	NA
AT1G11925.Araport11.447	5.30916	2.1691	2.02324	1.07209	NA	NA
AT1G11970.Araport11.447	0.110448	0.284008	3.16075	0.0898547	0.928403	NA
AT1G11980.Araport11.447|RUB3	0	NA	NA	NA	NA	NA
AT1G12040.Araport11.447|LRX1	0.104651	0.284008	3.16075	0.0898547	0.928403	NA
AT1G12064.Araport11.447	0.441792	2.09476	3.09781	0.676205	0.498911	NA
AT1G12070.Araport11.447	2.83671	-0.45189	1.56695	-0.288388	0.773049	0.871638
AT1G12130.Araport11.447	1.15698	0.234905	2.24801	0.104495	0.916777	0.955736
AT1G12170.Araport11.447	0	NA	NA	NA	NA	NA
AT1G12180.Araport11.447	0	NA	NA	NA	NA	NA
AT1G12190.Araport11.447	0	NA	NA	NA	NA	NA
AT1G12211.Araport11.447	1.21964	3.59411	3.05176	1.17772	0.23891	0.420466
AT1G12310.Araport11.447	663.145	1.88348	2.54576	0.73985	NA	NA
AT1G12411.Araport11.447	0.235097	-1.4472	3.16075	-0.457867	0.647048	NA
AT1G12490.Araport11.447	1.65761	2.04435	1.79057	1.14173	0.253567	0.438466
AT1G12540.Araport11.447	1.22948	3.60543	2.3921	1.50722	0.131753	0.277056
AT1G12560.Araport11.447|EXPA7	0.70529	-3.08441	3.07978	-1.0015	0.316583	0.507576
AT1G12600.Araport11.447	7.65516	0.454894	0.781805	0.581851	0.560667	0.721491
AT1G12610.Araport11.447|DDF1	0.662533	2.70327	3.0734	0.87957	0.379092	0.56788
AT1G12615.Araport11.447	0	NA	NA	NA	NA	NA
AT1G12660.Araport11.447	0	NA	NA	NA	NA	NA
AT1G12663.Araport11.447	0	NA	NA	NA	NA	NA
AT1G12665.Araport11.447	0	NA	NA	NA	NA	NA
AT1G12740.Araport11.447|CYP87A2	0.50994	2.33304	3.08704	0.755751	0.449798	0.628716
AT1G12805.Araport11.447	2.67471	4.73056	2.14795	2.20236	0.0276396	0.0847085
AT1G12870.Araport11.447	1.58769	-1.06251	2.14471	-0.49541	0.62031	0.767807
AT1G12950.Araport11.447|RSH2	3.45524	1.16291	1.14002	1.02008	0.30769	0.498048
AT1G12960.Araport11.447	0	NA	NA	NA	NA	NA
AT1G12980.Araport11.447|ESR1	1.06084	1.23265	2.68818	0.458545	0.646561	0.786729
AT1G13143.Araport11.447	0	NA	NA	NA	NA	NA
AT1G13200.Araport11.447	0.117548	-0.870134	3.16075	-0.275294	0.783091	NA
AT1G13230.Araport11.447	5.9421	0.0273073	0.8891	0.0307134	0.975498	0.98711
AT1G13290.Araport11.447|DOT5	0	NA	NA	NA	NA	NA
AT1G13300.Araport11.447|HRS1	2.26785	-0.459879	1.75948	-0.261373	0.793805	0.885107
AT1G13400.Araport11.447|NUB	0.211547	-1.4472	3.16075	-0.457867	0.647048	NA
AT1G13485.Araport11.447	0	NA	NA	NA	NA	NA
AT1G13490.Araport11.447	0	NA	NA	NA	NA	NA
AT1G13500.Araport11.447	0.616264	0.865063	3.1016	0.278908	0.780315	0.875963
AT1G13510.Araport11.447	0	NA	NA	NA	NA	NA
AT1G13590.Araport11.447|PSK1	0	NA	NA	NA	NA	NA
AT1G13605.Araport11.447	0	NA	NA	NA	NA	NA
AT1G13607.Araport11.447	1.9801	4.30303	1.79369	2.39898	0.0164407	0.0557408
AT1G13608.Araport11.447	3.81436	5.23415	1.3646	3.83568	0.000125219	0.000896569
AT1G13610.Araport11.447	4.16848	1.48159	1.4132	1.04839	0.29446	0.484728
AT1G13620.Araport11.447|RGF2	0	NA	NA	NA	NA	NA
AT1G13680.Araport11.447	0	NA	NA	NA	NA	NA
AT1G13710.Araport11.447|CYP78A5	0	NA	NA	NA	NA	NA
AT1G13755.Araport11.447	0	NA	NA	NA	NA	NA
AT1G13760.Araport11.447	0	NA	NA	NA	NA	NA
AT1G13825.Araport11.447	0.429914	-2.38135	3.11295	-0.76498	0.444283	NA
AT1G13890.Araport11.447|SNAP30	0	NA	NA	NA	NA	NA
AT1G14048.Araport11.447	0	NA	NA	NA	NA	NA
AT1G14080.Araport11.447|FUT6	0.431503	1.02624	3.1263	0.328261	0.742714	NA
AT1G14110.Araport11.447|FUT9	0.117548	-0.870134	3.16075	-0.275294	0.783091	NA
AT1G14120.Araport11.447	7.59135	4.4771	1.12	3.99742	6.40371e-05	0.000498384
AT1G14160.Araport11.447	0	NA	NA	NA	NA	NA
AT1G14220.Araport11.447	0.610768	2.57892	3.0776	0.837962	0.402052	0.587501
AT1G14240.Araport11.447	5.5228	0.00572225	0.978132	0.00585018	0.995332	0.997726
AT1G14315.Araport11.447	0	NA	NA	NA	NA	NA
AT1G14420.Araport11.447|AT59	0	NA	NA	NA	NA	NA
AT1G14500.Araport11.447	0.470193	-2.49638	3.10639	-0.803627	0.421612	0.60426
AT1G14540.Araport11.447|PER4	2.44817	-0.513447	1.50475	-0.341218	0.73294	0.845723
AT1G14550.Araport11.447	0	NA	NA	NA	NA	NA
AT1G14688.Araport11.447	0.130657	0.804752	3.15867	0.254775	0.798897	NA
AT1G14755.Araport11.447	0	NA	NA	NA	NA	NA
AT1G14760.Araport11.447|KNATM	0.718613	2.84959	3.06889	0.928543	0.353126	0.543269
AT1G14780.Araport11.447	13.4774	-0.330994	0.890662	-0.371627	0.710171	0.83048
AT1G14800.Araport11.447	0	NA	NA	NA	NA	NA
AT1G14860.Araport11.447|NUDT18	2.42401	3.28238	1.90434	1.72363	0.0847746	0.200455
AT1G14940.Araport11.447	0	NA	NA	NA	NA	NA
AT1G14950.Araport11.447	0	NA	NA	NA	NA	NA
AT1G14960.Araport11.447	0	NA	NA	NA	NA	NA
AT1G15210.Araport11.447|ABCG35	0.423093	-2.3609	3.11417	-0.758114	0.448382	NA
AT1G15320.Araport11.447	0.261314	1.42821	3.13864	0.455039	0.649081	NA
AT1G15330.Araport11.447	0	NA	NA	NA	NA	NA
AT1G15360.Araport11.447|SHN1	0	NA	NA	NA	NA	NA
AT1G15380.Araport11.447|GLYI4	29.3099	0.611908	1.80649	0.338727	0.734815	0.846579
AT1G15385.Araport11.447	0.628117	1.77344	3.08632	0.574613	0.565553	0.725419
AT1G15540.Araport11.447	0	NA	NA	NA	NA	NA
AT1G15590.Araport11.447	0	NA	NA	NA	NA	NA
AT1G15600.Araport11.447	0	NA	NA	NA	NA	NA
AT1G15610.Araport11.447	0.583749	-0.246243	3.11899	-0.0789496	0.937073	0.966817
AT1G15630.Araport11.447	0	NA	NA	NA	NA	NA
AT1G15640.Araport11.447	0	NA	NA	NA	NA	NA
AT1G15680.Araport11.447	0	NA	NA	NA	NA	NA
AT1G15757.Araport11.447	0	NA	NA	NA	NA	NA
AT1G15770.Araport11.447	0.206529	0.896153	3.15714	0.28385	0.776525	NA
AT1G15840.Araport11.447	0	NA	NA	NA	NA	NA
AT1G15850.Araport11.447	0	NA	NA	NA	NA	NA
AT1G16025.Araport11.447	0	NA	NA	NA	NA	NA
AT1G16120.Araport11.447|WAKL1	0.806608	-0.162466	2.85217	-0.0569622	0.954575	0.975405
AT1G16150.Araport11.447|WAKL4	1.75298	0.436361	2.11217	0.206593	0.836327	0.910743
AT1G16225.Araport11.447	0.261314	1.42821	3.13864	0.455039	0.649081	NA
AT1G16230.Araport11.447	0	NA	NA	NA	NA	NA
AT1G16380.Araport11.447|ATCHX1	0	NA	NA	NA	NA	NA
AT1G16760.Araport11.447	1.70469	2.09959	2.99627	0.700734	0.483469	0.656073
AT1G16905.Araport11.447	0.110448	0.284008	3.16075	0.0898547	0.928403	NA
AT1G16910.Araport11.447|LSH8	0.77391	-3.22461	2.68028	-1.20309	0.228943	0.408605
AT1G16940.Araport11.447	0	NA	NA	NA	NA	NA
AT1G16945.Araport11.447	0	NA	NA	NA	NA	NA
AT1G16950.Araport11.447	0.220896	0.896153	3.15714	0.28385	0.776525	NA
AT1G16980.Araport11.447|TPS2	0	NA	NA	NA	NA	NA
AT1G17000.Araport11.447|TPS3	0	NA	NA	NA	NA	NA
AT1G17010.Araport11.447	0	NA	NA	NA	NA	NA
AT1G17065.Araport11.447	0	NA	NA	NA	NA	NA
AT1G17150.Araport11.447	0.195985	1.13416	3.1512	0.359915	0.718911	NA
AT1G17180.Araport11.447|GSTU25	5.51723	3.18959	1.11608	2.85785	0.00426529	0.018338
AT1G17285.Araport11.447	1.93933	4.26393	2.16564	1.9689	0.0489645	0.131598
AT1G17300.Araport11.447	0.0653284	0.284008	3.16075	0.0898547	0.928403	NA
AT1G17310.Araport11.447	0	NA	NA	NA	NA	NA
AT1G17345.Araport11.447	0.315492	-1.94069	3.14335	-0.617394	0.536975	NA
AT1G17545.Araport11.447	0	NA	NA	NA	NA	NA
AT1G17665.Araport11.447	5.15734	1.43155	1.33477	1.07251	0.283492	0.473121
AT1G17770.Araport11.447|SUVH7	0	NA	NA	NA	NA	NA
AT1G17800.Araport11.447|ENODL22	0	NA	NA	NA	NA	NA
AT1G17810.Araport11.447|BETA-TIP	0.104651	0.284008	3.16075	0.0898547	0.928403	NA
AT1G17910.Araport11.447	0	NA	NA	NA	NA	NA
AT1G18050.Araport11.447	0.326851	0.319084	3.15714	0.101068	0.919497	NA
AT1G18100.Araport11.447|E12A11	0.130657	0.804752	3.15867	0.254775	0.798897	NA
AT1G18130.Araport11.447	0	NA	NA	NA	NA	NA
AT1G18140.Araport11.447|LAC1	4.86518	0.973354	1.43274	0.679367	0.496905	0.668211
AT1G18197.Araport11.447	1.18595	1.41392	2.18159	0.648115	0.51691	0.684804
AT1G18220.Araport11.447|PUP9	0	NA	NA	NA	NA	NA
AT1G18280.Araport11.447	0	NA	NA	NA	NA	NA
AT1G18290.Araport11.447	0.220896	0.896153	3.15714	0.28385	0.776525	NA
AT1G18310.Araport11.447	0.470193	-2.49638	3.10639	-0.803627	0.421612	0.60426
AT1G18486.Araport11.447	0	NA	NA	NA	NA	NA
AT1G18510.Araport11.447|TET16	0	NA	NA	NA	NA	NA
AT1G18520.Araport11.447|TET11	0	NA	NA	NA	NA	NA
AT1G18530.Araport11.447	0.0813091	0.284008	3.16075	0.0898547	0.928403	NA
AT1G18760.Araport11.447	0	NA	NA	NA	NA	NA
AT1G18770.Araport11.447	0	NA	NA	NA	NA	NA
AT1G18780.Araport11.447	0.261314	1.42821	3.13864	0.455039	0.649081	NA
AT1G18790.Araport11.447|RKD1	0	NA	NA	NA	NA	NA
AT1G18860.Araport11.447|WRKY61	2.71512	-0.278315	2.04606	-0.136025	0.891801	0.942502
AT1G18871.Araport11.447	0	NA	NA	NA	NA	NA
AT1G18960.Araport11.447	1.99719	0.508513	2.49488	0.203822	0.838492	0.911887
AT1G18970.Araport11.447|GLP4	2.32912	4.51246	1.74713	2.58279	0.00980049	0.0363984
AT1G18975.Araport11.447	0	NA	NA	NA	NA	NA
AT1G18980.Araport11.447	1.95892	4.26524	2.22182	1.91971	0.0548946	0.143408
AT1G19040.Araport11.447	0.744842	-2.36721	2.80782	-0.843079	0.399184	0.58482
AT1G19060.Araport11.447	0	NA	NA	NA	NA	NA
AT1G19086.Araport11.447	0	NA	NA	NA	NA	NA
AT1G19090.Araport11.447|RKF2	0	NA	NA	NA	NA	NA
AT1G19115.Araport11.447	0	NA	NA	NA	NA	NA
AT1G19160.Araport11.447	5.09739	0.817492	0.816038	1.00178	0.316449	0.507507
AT1G19260.Araport11.447	0.0813091	0.284008	3.16075	0.0898547	0.928403	NA
AT1G19320.Araport11.447	0.31732	-1.9478	3.14279	-0.619769	0.53541	NA
AT1G19390.Araport11.447	0	NA	NA	NA	NA	NA
AT1G19460.Araport11.447	0.0813091	0.284008	3.16075	0.0898547	0.928403	NA
AT1G19530.Araport11.447	1.56788	3.96234	3.04602	1.30082	NA	NA
AT1G19565.Araport11.447	7.1656	1.86601	0.813377	2.29415	0.0217816	0.0701908
AT1G19620.Araport11.447	0	NA	NA	NA	NA	NA
AT1G19790.Araport11.447|SRS7	0.288244	1.49659	3.13383	0.477559	0.632964	NA
AT1G19890.Araport11.447|MGH3	0	NA	NA	NA	NA	NA
AT1G19900.Araport11.447	0.0960812	0.284008	3.16075	0.0898547	0.928403	NA
AT1G19930.Araport11.447	0	NA	NA	NA	NA	NA
AT1G20000.Araport11.447|TAF11b	0	NA	NA	NA	NA	NA
AT1G20065.Araport11.447	1.36078	-2.63763	2.52351	-1.04522	0.295921	0.486631
AT1G20130.Araport11.447	3.96544	0.788242	1.42455	0.553328	0.580039	0.736653
AT1G20132.Araport11.447	0	NA	NA	NA	NA	NA
AT1G20135.Araport11.447	0	NA	NA	NA	NA	NA
AT1G20150.Araport11.447	0.209719	-1.4472	3.16075	-0.457867	0.647048	NA
AT1G20180.Araport11.447	5.42887	0.268808	1.51112	0.177886	0.858812	0.924549
AT1G20240.Araport11.447	0	NA	NA	NA	NA	NA
AT1G20280.Araport11.447	0	NA	NA	NA	NA	NA
AT1G20290.Araport11.447	0.524379	1.44757	3.10133	0.46676	0.640672	0.78232
AT1G20320.Araport11.447	0.42559	-2.3684	3.11372	-0.760634	0.446876	NA
AT1G20360.Araport11.447	0.105773	-0.870134	3.16075	-0.275294	0.783091	NA
AT1G20400.Araport11.447	0.357395	1.8492	3.11088	0.594429	0.552225	NA
AT1G20405.Araport11.447	0	NA	NA	NA	NA	NA
AT1G20590.Araport11.447	5.06506	0.659236	0.749869	0.879135	0.379328	0.568025
AT1G20600.Araport11.447	6.05298	0.46754	1.39688	0.334704	0.737848	0.848614
AT1G20680.Araport11.447	0	NA	NA	NA	NA	NA
AT1G20683.Araport11.447	0	NA	NA	NA	NA	NA
AT1G20687.Araport11.447	0	NA	NA	NA	NA	NA
AT1G20710.Araport11.447|WOX10	0.0960812	0.284008	3.16075	0.0898547	0.928403	NA
AT1G20730.Araport11.447	0	NA	NA	NA	NA	NA
AT1G20735.Araport11.447	0.107479	-0.870134	3.16075	-0.275294	0.783091	NA
AT1G20740.Araport11.447	0.537202	2.42261	3.08342	0.785689	0.43205	0.61353
AT1G20750.Araport11.447	0	NA	NA	NA	NA	NA
AT1G20790.Araport11.447	0.39942	-1.37615	2.77197	-0.49645	0.619577	NA
AT1G20795.Araport11.447	1.91244	1.64876	1.76594	0.933644	0.350488	0.541093
AT1G20800.Araport11.447	0.212338	-1.4472	3.16075	-0.457867	0.647048	NA
AT1G20803.Araport11.447	0	NA	NA	NA	NA	NA
AT1G20860.Araport11.447|PHT1%253B8	0.293647	-0.870131	3.16075	-0.275293	0.783091	NA
AT1G20875.Araport11.447	0	NA	NA	NA	NA	NA
AT1G20900.Araport11.447|ESC	0.674937	2.72815	2.84994	0.957267	0.338432	0.52891
AT1G20923.Araport11.447	0	NA	NA	NA	NA	NA
AT1G20925.Araport11.447	0.771373	-0.389528	2.11608	-0.18408	0.853951	0.9214
AT1G20940.Araport11.447	0	NA	NA	NA	NA	NA
AT1G21210.Araport11.447|WAK4	8.54176	1.03922	1.10396	0.941357	0.346522	0.536921
AT1G21230.Araport11.447|WAK5	0	NA	NA	NA	NA	NA
AT1G21280.Araport11.447	0	NA	NA	NA	NA	NA
AT1G21313.Araport11.447	0	NA	NA	NA	NA	NA
AT1G21320.Araport11.447	2.82164	0.0116238	1.51574	0.00766872	0.993881	0.996858
AT1G21323.Araport11.447	0	NA	NA	NA	NA	NA
AT1G21340.Araport11.447	0.759813	-1.83442	3.08356	-0.594903	0.551908	0.714719
AT1G21360.Araport11.447|GLTP2	0	NA	NA	NA	NA	NA
AT1G21395.Araport11.447	0.48221	2.25752	3.09027	0.730526	0.465069	0.641769
AT1G21430.Araport11.447|YUC11	0	NA	NA	NA	NA	NA
AT1G21475.Araport11.447	0	NA	NA	NA	NA	NA
AT1G21528.Araport11.447	0.0813091	0.284008	3.16075	0.0898547	0.928403	NA
AT1G21530.Araport11.447	0	NA	NA	NA	NA	NA
AT1G21620.Araport11.447|PUM20	0	NA	NA	NA	NA	NA
AT1G21722.Araport11.447	0	NA	NA	NA	NA	NA
AT1G21738.Araport11.447	0.0813091	0.284008	3.16075	0.0898547	0.928403	NA
AT1G21835.Araport11.447	0	NA	NA	NA	NA	NA
AT1G21850.Araport11.447|sks8	0.845201	3.07273	2.61581	1.17468	0.240124	0.421964
AT1G21860.Araport11.447|sks7	0	NA	NA	NA	NA	NA
AT1G21864.Araport11.447	0	NA	NA	NA	NA	NA
AT1G21866.Araport11.447	0	NA	NA	NA	NA	NA
AT1G21870.Araport11.447|GONST5	0	NA	NA	NA	NA	NA
AT1G21890.Araport11.447|UMAMIT19	1.12095	1.32196	2.6267	0.503278	0.614769	0.76377
AT1G21925.Araport11.447	0	NA	NA	NA	NA	NA
AT1G21928.Araport11.447	0	NA	NA	NA	NA	NA
AT1G21940.Araport11.447	0.504822	0.41453	3.11043	0.133271	0.893979	0.943856
AT1G21950.Araport11.447	0	NA	NA	NA	NA	NA
AT1G21960.Araport11.447	0	NA	NA	NA	NA	NA
AT1G21970.Araport11.447|LEC1	0	NA	NA	NA	NA	NA
AT1G21990.Araport11.447	0	NA	NA	NA	NA	NA
AT1G22010.Araport11.447	0	NA	NA	NA	NA	NA
AT1G22015.Araport11.447|DD46	0	NA	NA	NA	NA	NA
AT1G22080.Araport11.447	0	NA	NA	NA	NA	NA
AT1G22090.Araport11.447|emb2204	0	NA	NA	NA	NA	NA
AT1G22100.Araport11.447	0.209719	-1.4472	3.16075	-0.457867	0.647048	NA
AT1G22110.Araport11.447	2.43576	0.618321	1.29194	0.478597	0.632225	0.776165
AT1G22120.Araport11.447	0.104651	0.284008	3.16075	0.0898547	0.928403	NA
AT1G22130.Araport11.447|AGL104	0.811501	2.99195	3.0649	0.976198	0.328966	0.520214
AT1G22150.Araport11.447|SULTR1%2525252525252525252525253B3	2.61929	2.81123	1.59216	1.76567	0.0774513	0.186787
AT1G22210.Araport11.447|TPPC	0	NA	NA	NA	NA	NA
AT1G22240.Araport11.447|PUM8	1.27737	3.65724	2.3931	1.52824	0.126452	0.268928
AT1G22290.Araport11.447	0	NA	NA	NA	NA	NA
AT1G22420.Araport11.447	0.175777	0.837935	3.15811	0.265328	0.790757	NA
AT1G22440.Araport11.447	2.43045	1.48139	1.16654	1.2699	0.204119	0.377291
AT1G22460.Araport11.447	0.195985	1.13416	3.1512	0.359915	0.718911	NA
AT1G22610.Araport11.447	0	NA	NA	NA	NA	NA
AT1G22670.Araport11.447	0	NA	NA	NA	NA	NA
AT1G22680.Araport11.447	5.98167	1.04353	0.985221	1.05918	0.289517	0.479236
AT1G22720.Araport11.447	0.195985	1.13416	3.1512	0.359915	0.718911	NA
AT1G22810.Araport11.447	1.59749	-0.945758	2.60931	-0.362455	0.717012	0.835783
AT1G22980.Araport11.447	8.61752	1.98603	0.807123	2.46063	0.0138693	0.0483446
AT1G23037.Araport11.447	0	NA	NA	NA	NA	NA
AT1G23070.Araport11.447	0.523257	2.35051	3.08632	0.76159	0.446305	0.625971
AT1G23110.Araport11.447	1.33286	1.66978	2.58635	0.645611	0.518531	0.685883
AT1G23145.Araport11.447|RALFL2	0.104859	-0.870134	3.16075	-0.275294	0.783091	NA
AT1G23147.Araport11.447|RALFL3	0	NA	NA	NA	NA	NA
AT1G23160.Araport11.447	0	NA	NA	NA	NA	NA
AT1G23201.Araport11.447	1.94531	4.25479	1.52374	2.79234	0.00523289	0.0217534
AT1G23210.Araport11.447|GH9B6	1.97922	0.674727	1.51566	0.44517	0.656197	0.794169
AT1G23240.Araport11.447	0.104651	0.284008	3.16075	0.0898547	0.928403	NA
AT1G23250.Araport11.447	0	NA	NA	NA	NA	NA
AT1G23270.Araport11.447	0	NA	NA	NA	NA	NA
AT1G23300.Araport11.447	0	NA	NA	NA	NA	NA
AT1G23410.Araport11.447	0	NA	NA	NA	NA	NA
AT1G23420.Araport11.447|INO	0	NA	NA	NA	NA	NA
AT1G23500.Araport11.447	0	NA	NA	NA	NA	NA
AT1G23510.Araport11.447	0	NA	NA	NA	NA	NA
AT1G23520.Araport11.447	1.60295	0.198606	2.15645	0.0920984	0.92662	0.961418
AT1G23570.Araport11.447	0.162618	0.896153	3.15714	0.28385	0.776525	NA
AT1G23580.Araport11.447	3.18233	1.4424	1.42853	1.00971	0.312634	0.503508
AT1G23590.Araport11.447	0.846326	3.05514	2.64443	1.15531	0.247962	0.432271
AT1G23600.Araport11.447	2.3485	0.774879	1.12438	0.689158	0.490724	0.662784
AT1G23610.Araport11.447	0	NA	NA	NA	NA	NA
AT1G23640.Araport11.447	1.16014	-1.46129	3.03513	-0.481458	0.630191	0.774959
AT1G23645.Araport11.447	0	NA	NA	NA	NA	NA
AT1G23670.Araport11.447	0	NA	NA	NA	NA	NA
AT1G23680.Araport11.447	0	NA	NA	NA	NA	NA
AT1G23690.Araport11.447	0	NA	NA	NA	NA	NA
AT1G23700.Araport11.447	1.90888	2.90118	2.05754	1.41003	0.158532	0.315564
AT1G23720.Araport11.447	0.238135	0.227682	3.15867	0.0720815	0.942537	NA
AT1G23760.Araport11.447|JP630	4.24764	1.10394	1.39272	0.792652	0.427981	0.609873
AT1G23810.Araport11.447	0	NA	NA	NA	NA	NA
AT1G23910.Araport11.447	0.130657	0.804752	3.15867	0.254775	0.798897	NA
AT1G23915.Araport11.447	0.110448	0.284008	3.16075	0.0898547	0.928403	NA
AT1G23985.Araport11.447	0	NA	NA	NA	NA	NA
AT1G24000.Araport11.447	2.79113	4.77878	1.74711	2.73526	0.00623319	0.0251317
AT1G24010.Araport11.447	0.773137	2.91382	3.06704	0.950042	0.342091	0.532704
AT1G24060.Araport11.447	0.0960812	0.284008	3.16075	0.0898547	0.928403	NA
AT1G24062.Araport11.447	0	NA	NA	NA	NA	NA
AT1G24110.Araport11.447	0	NA	NA	NA	NA	NA
AT1G24159.Araport11.447	0	NA	NA	NA	NA	NA
AT1G24200.Araport11.447	0.105773	-0.870134	3.16075	-0.275294	0.783091	NA
AT1G24220.Araport11.447	0.569164	2.50054	3.08044	0.811746	0.416937	0.600362
AT1G24230.Araport11.447	0	NA	NA	NA	NA	NA
AT1G24256.Araport11.447	0	NA	NA	NA	NA	NA
AT1G24320.Araport11.447	1.18986	3.55394	2.9844	1.19084	0.233717	0.41421
AT1G24380.Araport11.447	0.516994	2.35512	3.08613	0.763132	0.445384	0.625474
AT1G24388.Araport11.447	0	NA	NA	NA	NA	NA
AT1G24420.Araport11.447	0.667812	-0.0465424	2.98386	-0.015598	0.987555	0.993871
AT1G24430.Araport11.447	0.274631	1.43136	3.13846	0.456073	0.648338	NA
AT1G24485.Araport11.447	0	NA	NA	NA	NA	NA
AT1G24520.Araport11.447|BCP1	0	NA	NA	NA	NA	NA
AT1G24540.Araport11.447|CYP86C1	0	NA	NA	NA	NA	NA
AT1G24545.Araport11.447	0	NA	NA	NA	NA	NA
AT1G24590.Araport11.447|DRNL	0.314578	-1.93712	3.14364	-0.616204	0.53776	NA
AT1G24620.Araport11.447	1.01142	3.30759	2.57243	1.28578	0.19852	0.369443
AT1G24650.Araport11.447	0.464824	2.19148	3.09323	0.708477	0.478649	NA
AT1G25240.Araport11.447	0	NA	NA	NA	NA	NA
AT1G25270.Araport11.447|UMAMIT24	0.130657	0.804752	3.15867	0.254775	0.798897	NA
AT1G25300.Araport11.447	0	NA	NA	NA	NA	NA
AT1G25310.Araport11.447|MEE8	0	NA	NA	NA	NA	NA
AT1G25330.Araport11.447|CES	0	NA	NA	NA	NA	NA
AT1G25340.Araport11.447|MYB116	0	NA	NA	NA	NA	NA
AT1G25410.Araport11.447|IPT6	0.110448	0.284008	3.16075	0.0898547	0.928403	NA
AT1G25460.Araport11.447	1.24165	-1.41675	2.61188	-0.542428	0.587524	0.742591
AT1G26240.Araport11.447	1.45285	0.352	2.59374	0.135712	0.892049	0.942652
AT1G26250.Araport11.447	1.46049	-0.0185302	2.57286	-0.00720217	0.994254	0.99705
AT1G26255.Araport11.447	0	NA	NA	NA	NA	NA
AT1G26310.Araport11.447|CAL	0.326642	1.73719	3.11759	0.557223	0.577375	NA
AT1G26320.Araport11.447	0	NA	NA	NA	NA	NA
AT1G26350.Araport11.447	0	NA	NA	NA	NA	NA
AT1G26360.Araport11.447|MES13	0.31732	-1.9478	3.14279	-0.619769	0.53541	NA
AT1G26400.Araport11.447	0.745193	-1.48102	3.0937	-0.47872	0.632138	0.7761
AT1G26480.Araport11.447|GRF12	0.235097	-1.4472	3.16075	-0.457867	0.647048	NA
AT1G26510.Araport11.447	2.04731	-1.47882	2.02818	-0.729138	0.465918	0.642191
AT1G26515.Araport11.447	0.371921	1.8697	3.1097	0.601246	0.547676	NA
AT1G26700.Araport11.447|MLO14	0	NA	NA	NA	NA	NA
AT1G26710.Araport11.447	0.104651	0.284008	3.16075	0.0898547	0.928403	NA
AT1G26720.Araport11.447	0.104651	0.284008	3.16075	0.0898547	0.928403	NA
AT1G26773.Araport11.447	0	NA	NA	NA	NA	NA
AT1G26780.Araport11.447|MYB117	0	NA	NA	NA	NA	NA
AT1G26795.Araport11.447	0	NA	NA	NA	NA	NA
AT1G26796.Araport11.447	0.0813091	0.284008	3.16075	0.0898547	0.928403	NA
AT1G26797.Araport11.447	0.0653284	0.284008	3.16075	0.0898547	0.928403	NA
AT1G26798.Araport11.447	0	NA	NA	NA	NA	NA
AT1G26799.Araport11.447	0	NA	NA	NA	NA	NA
AT1G26870.Araport11.447|FEZ	0.326642	1.73719	3.11759	0.557223	0.577375	NA
AT1G26921.Araport11.447	0.211547	-1.4472	3.16075	-0.457867	0.647048	NA
AT1G26970.Araport11.447	0.8499	3.06893	3.06291	1.00196	0.316361	0.50744
AT1G27008.Araport11.447	0	NA	NA	NA	NA	NA
AT1G27040.Araport11.447	2.8902	0.946813	1.05943	0.893697	0.371484	0.560778
AT1G27080.Araport11.447|NRT1.6	1.6054	-0.968221	2.53084	-0.382568	0.70204	0.825424
AT1G27135.Araport11.447	0	NA	NA	NA	NA	NA
AT1G27140.Araport11.447|GSTU14	2.38076	1.75124	1.70512	1.02705	0.304398	0.494769
AT1G27220.Araport11.447	0	NA	NA	NA	NA	NA
AT1G27240.Araport11.447	0	NA	NA	NA	NA	NA
AT1G27250.Araport11.447	0	NA	NA	NA	NA	NA
AT1G27260.Araport11.447	0	NA	NA	NA	NA	NA
AT1G27270.Araport11.447	0	NA	NA	NA	NA	NA
AT1G27280.Araport11.447	0	NA	NA	NA	NA	NA
AT1G27461.Araport11.447	0	NA	NA	NA	NA	NA
AT1G27490.Araport11.447	0	NA	NA	NA	NA	NA
AT1G27535.Araport11.447	0	NA	NA	NA	NA	NA
AT1G27550.Araport11.447	0	NA	NA	NA	NA	NA
AT1G27555.Araport11.447	0	NA	NA	NA	NA	NA
AT1G27570.Araport11.447	0	NA	NA	NA	NA	NA
AT1G27610.Araport11.447	0.523507	2.35059	3.08631	0.761617	0.446289	0.625971
AT1G27740.Araport11.447|RSL4	0	NA	NA	NA	NA	NA
AT1G27820.Araport11.447	1.03794	-0.220996	2.73071	-0.0809299	0.935498	0.966004
AT1G27860.Araport11.447	0.211547	-1.4472	3.16075	-0.457867	0.647048	NA
AT1G27870.Araport11.447	0	NA	NA	NA	NA	NA
AT1G27890.Araport11.447	0.651906	1.84998	2.92893	0.631623	0.527633	0.694183
AT1G27990.Araport11.447	0	NA	NA	NA	NA	NA
AT1G28000.Araport11.447	1.01258	3.31919	3.0571	1.08573	0.277598	0.466277
AT1G28005.Araport11.447	0	NA	NA	NA	NA	NA
AT1G28020.Araport11.447	0	NA	NA	NA	NA	NA
AT1G28040.Araport11.447	0.220896	0.896153	3.15714	0.28385	0.776525	NA
AT1G28080.Araport11.447	2.46801	-0.190361	1.45111	-0.131183	0.89563	0.944846
AT1G28135.Araport11.447	0	NA	NA	NA	NA	NA
AT1G28160.Araport11.447	0	NA	NA	NA	NA	NA
AT1G28170.Araport11.447|SOT7	0.0813091	0.284008	3.16075	0.0898547	0.928403	NA
AT1G28180.Araport11.447	0	NA	NA	NA	NA	NA
AT1G28270.Araport11.447|RALFL4	0	NA	NA	NA	NA	NA
AT1G28305.Araport11.447	0	NA	NA	NA	NA	NA
AT1G28306.Araport11.447	0.0813091	0.284008	3.16075	0.0898547	0.928403	NA
AT1G28327.Araport11.447	1.36798	-0.102592	2.99055	-0.0343052	0.972634	0.9854
AT1G28335.Araport11.447|LCR31	0.162618	0.896153	3.15714	0.28385	0.776525	NA
AT1G28375.Araport11.447	0.0653284	0.284008	3.16075	0.0898547	0.928403	NA
AT1G28430.Araport11.447|CYP705A24	0	NA	NA	NA	NA	NA
AT1G28500.Araport11.447	0	NA	NA	NA	NA	NA
AT1G28550.Araport11.447|RABA1i	3.72854	-0.022255	2.36918	-0.00939357	0.992505	0.996246
AT1G28630.Araport11.447	0	NA	NA	NA	NA	NA
AT1G28650.Araport11.447	1.36496	1.13795	3.01147	0.377873	0.705525	0.827982
AT1G28695.Araport11.447	0	NA	NA	NA	NA	NA
AT1G28700.Araport11.447	0	NA	NA	NA	NA	NA
AT1G29000.Araport11.447	0.313954	1.60331	3.1263	0.512846	0.608059	NA
AT1G29005.Araport11.447	0	NA	NA	NA	NA	NA
AT1G29010.Araport11.447	0	NA	NA	NA	NA	NA
AT1G29020.Araport11.447	0	NA	NA	NA	NA	NA
AT1G29025.Araport11.447	0	NA	NA	NA	NA	NA
AT1G29080.Araport11.447	0	NA	NA	NA	NA	NA
AT1G29090.Araport11.447	0.768435	2.92227	3.0668	0.952871	0.340655	0.530995
AT1G29100.Araport11.447	0	NA	NA	NA	NA	NA
AT1G29179.Araport11.447	0	NA	NA	NA	NA	NA
AT1G29180.Araport11.447	0	NA	NA	NA	NA	NA
AT1G29270.Araport11.447	0.663364	-0.737683	3.09828	-0.238094	0.811808	0.895518
AT1G29480.Araport11.447	0	NA	NA	NA	NA	NA
AT1G29490.Araport11.447	2.8332	0.644232	1.23519	0.521565	0.601973	0.754489
AT1G29540.Araport11.447	0.996279	1.8241	2.78784	0.654305	0.512915	0.681513
AT1G29570.Araport11.447	0	NA	NA	NA	NA	NA
AT1G29580.Araport11.447	0	NA	NA	NA	NA	NA
AT1G29620.Araport11.447	0	NA	NA	NA	NA	NA
AT1G29680.Araport11.447	2.67397	1.34826	2.84766	0.473463	0.635883	0.7791
AT1G29775.Araport11.447	3.75566	0.591018	1.00343	0.588999	0.555862	0.718032
AT1G29870.Araport11.447	0	NA	NA	NA	NA	NA
AT1G29962.Araport11.447|AGL64	0.669051	-3.0134	2.81891	-1.06899	0.285072	0.47468
AT1G30050.Araport11.447	0.349701	0.741999	3.14443	0.235972	0.813454	NA
AT1G30060.Araport11.447	0.211547	-1.4472	3.16075	-0.457867	0.647048	NA
AT1G30140.Araport11.447	0	NA	NA	NA	NA	NA
AT1G30170.Araport11.447	0.523257	2.35051	3.08632	0.76159	0.446305	0.625971
AT1G30350.Araport11.447	0	NA	NA	NA	NA	NA
AT1G30370.Araport11.447|DLAH	2.13704	-1.24529	1.46814	-0.848206	0.396323	0.582897
AT1G30455.Araport11.447	0.162618	0.896153	3.15714	0.28385	0.776525	NA
AT1G30473.Araport11.447	0.524296	-2.67024	3.09739	-0.862094	0.388636	0.576202
AT1G30550.Araport11.447	0	NA	NA	NA	NA	NA
AT1G30560.Araport11.447|G3Pp3	0.107479	-0.870134	3.16075	-0.275294	0.783091	NA
AT1G30650.Araport11.447|WRKY14	1.22535	1.53984	2.62481	0.58665	0.557438	0.719175
AT1G30670.Araport11.447	0	NA	NA	NA	NA	NA
AT1G30710.Araport11.447	0.172807	-0.293061	3.16075	-0.0927191	0.926127	NA
AT1G30730.Araport11.447	5.56087	1.45006	1.06911	1.35633	0.174994	0.337945
AT1G30740.Araport11.447	1.57937	-0.769544	2.1246	-0.362206	0.717198	0.835847
AT1G30750.Araport11.447	0	NA	NA	NA	NA	NA
AT1G30757.Araport11.447	0	NA	NA	NA	NA	NA
AT1G30780.Araport11.447	0.566441	0.516966	3.12179	0.165599	0.868473	0.929761
AT1G30790.Araport11.447	0	NA	NA	NA	NA	NA
AT1G30795.Araport11.447	0.0653284	0.284008	3.16075	0.0898547	0.928403	NA
AT1G30800.Araport11.447	0	NA	NA	NA	NA	NA
AT1G30814.Araport11.447	0	NA	NA	NA	NA	NA
AT1G30850.Araport11.447|RSH4	0.540693	2.41209	3.00254	0.803349	0.421773	0.604446
AT1G30870.Araport11.447	0.31732	-1.9478	3.14279	-0.619769	0.53541	NA
AT1G30920.Araport11.447	0.656986	2.69095	2.82592	0.952238	0.340976	0.531383
AT1G30925.Araport11.447	0	NA	NA	NA	NA	NA
AT1G30930.Araport11.447	0.104651	0.284008	3.16075	0.0898547	0.928403	NA
AT1G30950.Araport11.447|UFO	0.649078	0.0627451	3.09781	0.0202547	0.98384	0.991737
AT1G30972.Araport11.447	0.117548	-0.870134	3.16075	-0.275294	0.783091	NA
AT1G30974.Araport11.447	0	NA	NA	NA	NA	NA
AT1G30990.Araport11.447	0	NA	NA	NA	NA	NA
AT1G31000.Araport11.447	0	NA	NA	NA	NA	NA
AT1G31080.Araport11.447	0	NA	NA	NA	NA	NA
AT1G31090.Araport11.447	0	NA	NA	NA	NA	NA
AT1G31095.Araport11.447	0	NA	NA	NA	NA	NA
AT1G31140.Araport11.447|GOA	0.0653284	0.284008	3.16075	0.0898547	0.928403	NA
AT1G31163.Araport11.447	0	NA	NA	NA	NA	NA
AT1G31255.Araport11.447	0	NA	NA	NA	NA	NA
AT1G31260.Araport11.447|ZIP10	0	NA	NA	NA	NA	NA
AT1G31270.Araport11.447	0	NA	NA	NA	NA	NA
AT1G31310.Araport11.447	5.96142	1.15542	1.20349	0.960058	0.337026	0.527731
AT1G31370.Araport11.447	0	NA	NA	NA	NA	NA
AT1G31380.Araport11.447	0	NA	NA	NA	NA	NA
AT1G31390.Araport11.447	0	NA	NA	NA	NA	NA
AT1G31400.Araport11.447	0	NA	NA	NA	NA	NA
AT1G31450.Araport11.447	0.172807	-0.293061	3.16075	-0.0927191	0.926127	NA
AT1G31510.Araport11.447	0	NA	NA	NA	NA	NA
AT1G31520.Araport11.447	0	NA	NA	NA	NA	NA
AT1G31530.Araport11.447	0.0653284	0.284008	3.16075	0.0898547	0.928403	NA
AT1G31555.Araport11.447	0.104651	0.284008	3.16075	0.0898547	0.928403	NA
AT1G31620.Araport11.447	0	NA	NA	NA	NA	NA
AT1G31630.Araport11.447|AGL86	0	NA	NA	NA	NA	NA
AT1G31640.Araport11.447|AGL92	0.107479	-0.870134	3.16075	-0.275294	0.783091	NA
AT1G31670.Araport11.447	0	NA	NA	NA	NA	NA
AT1G31740.Araport11.447|BGAL15	0.314578	-1.93712	3.14364	-0.616204	0.53776	NA
AT1G31772.Araport11.447	0	NA	NA	NA	NA	NA
AT1G31920.Araport11.447	0	NA	NA	NA	NA	NA
AT1G31960.Araport11.447	0.162618	0.896153	3.15714	0.28385	0.776525	NA
AT1G31990.Araport11.447	6.83314	0.299986	0.742248	0.404159	0.686096	0.814085
AT1G32000.Araport11.447	0	NA	NA	NA	NA	NA
AT1G32010.Araport11.447	0.391971	1.99298	3.10297	0.642282	0.52069	NA
AT1G32020.Araport11.447	0.209719	-1.4472	3.16075	-0.457867	0.647048	NA
AT1G32140.Araport11.447	0	NA	NA	NA	NA	NA
AT1G32180.Araport11.447|CSLD6	0	NA	NA	NA	NA	NA
AT1G32225.Araport11.447	0.653703	0.870505	3.10133	0.280688	0.77895	0.875299
AT1G32280.Araport11.447	0	NA	NA	NA	NA	NA
AT1G32300.Araport11.447|GulLO1	0	NA	NA	NA	NA	NA
AT1G32320.Araport11.447|MKK10	0.777048	0.255661	2.90895	0.0878876	0.929966	0.962585
AT1G32337.Araport11.447	0	NA	NA	NA	NA	NA
AT1G32375.Araport11.447	3.25988	0.817551	1.40519	0.581809	0.560695	0.721491
AT1G32420.Araport11.447	0	NA	NA	NA	NA	NA
AT1G32430.Araport11.447	0	NA	NA	NA	NA	NA
AT1G32480.Araport11.447|IDH-IV	0.110448	0.284008	3.16075	0.0898547	0.928403	NA
AT1G32570.Araport11.447	1.23118	-1.1625	2.1995	-0.528529	0.597132	0.750816
AT1G32585.Araport11.447	0	NA	NA	NA	NA	NA
AT1G32640.Araport11.447|MYC2	0	NA	NA	NA	NA	NA
AT1G32710.Araport11.447	0	NA	NA	NA	NA	NA
AT1G32720.Araport11.447	0	NA	NA	NA	NA	NA
AT1G32763.Araport11.447	0	NA	NA	NA	NA	NA
AT1G32770.Araport11.447|NAC012	0	NA	NA	NA	NA	NA
AT1G32850.Araport11.447|UBP11	3.06208	0.40957	1.4412	0.284187	0.776267	0.873537
AT1G32910.Araport11.447	1.8094	4.14835	1.83563	2.25991	0.0238269	0.0753536
AT1G32970.Araport11.447	0.752323	0.416294	2.90817	0.143146	0.886175	0.939025
AT1G32975.Araport11.447	0	NA	NA	NA	NA	NA
AT1G32980.Araport11.447	0	NA	NA	NA	NA	NA
AT1G33010.Araport11.447	0	NA	NA	NA	NA	NA
AT1G33020.Araport11.447	0.104859	-0.870134	3.16075	-0.275294	0.783091	NA
AT1G33055.Araport11.447	7.39543	4.3702	1.54804	2.82305	0.00475692	0.0200845
AT1G33070.Araport11.447	0	NA	NA	NA	NA	NA
AT1G33090.Araport11.447	0	NA	NA	NA	NA	NA
AT1G33100.Araport11.447	1.70721	1.62188	2.45604	0.660365	0.50902	0.678253
AT1G33280.Araport11.447|NAC015	0	NA	NA	NA	NA	NA
AT1G33320.Araport11.447	0.384325	1.91417	3.10721	0.616041	0.537868	NA
AT1G33500.Araport11.447	1.82545	2.23707	2.04971	1.09141	0.275093	0.463513
AT1G33530.Araport11.447	0	NA	NA	NA	NA	NA
AT1G33540.Araport11.447|scpl18	0	NA	NA	NA	NA	NA
AT1G33640.Araport11.447	11.3455	3.41497	0.862274	3.96043	7.4816e-05	0.000571212
AT1G33670.Araport11.447	0	NA	NA	NA	NA	NA
AT1G33710.Araport11.447	0	NA	NA	NA	NA	NA
AT1G33750.Araport11.447	0.423093	-2.3609	3.11417	-0.758114	0.448382	NA
AT1G33820.Araport11.447	0	NA	NA	NA	NA	NA
AT1G33830.Araport11.447	0	NA	NA	NA	NA	NA
AT1G33850.Araport11.447	0	NA	NA	NA	NA	NA
AT1G33860.Araport11.447	0	NA	NA	NA	NA	NA
AT1G33870.Araport11.447	0	NA	NA	NA	NA	NA
AT1G33880.Araport11.447	0	NA	NA	NA	NA	NA
AT1G33890.Araport11.447	0	NA	NA	NA	NA	NA
AT1G33900.Araport11.447	0	NA	NA	NA	NA	NA
AT1G33910.Araport11.447	0	NA	NA	NA	NA	NA
AT1G33920.Araport11.447|PP2-A4	0.195985	1.13416	3.1512	0.359915	0.718911	NA
AT1G33940.Araport11.447	0	NA	NA	NA	NA	NA
AT1G33945.Araport11.447	0	NA	NA	NA	NA	NA
AT1G34015.Araport11.447	0	NA	NA	NA	NA	NA
AT1G34042.Araport11.447	0	NA	NA	NA	NA	NA
AT1G34046.Araport11.447	0	NA	NA	NA	NA	NA
AT1G34047.Araport11.447	0	NA	NA	NA	NA	NA
AT1G34049.Araport11.447	0	NA	NA	NA	NA	NA
AT1G34050.Araport11.447	0	NA	NA	NA	NA	NA
AT1G34070.Araport11.447	0	NA	NA	NA	NA	NA
AT1G34095.Araport11.447	0	NA	NA	NA	NA	NA
AT1G34140.Araport11.447|PAB1	0	NA	NA	NA	NA	NA
AT1G34170.Araport11.447|ARF13	0	NA	NA	NA	NA	NA
AT1G34290.Araport11.447|RLP5	0	NA	NA	NA	NA	NA
AT1G34310.Araport11.447|ARF12	0.642556	0.0458686	3.1017	0.0147882	0.988201	0.994138
AT1G34390.Araport11.447|ARF22	0	NA	NA	NA	NA	NA
AT1G34400.Araport11.447	0	NA	NA	NA	NA	NA
AT1G34403.Araport11.447	0.442046	1.16382	2.69242	0.432259	0.665553	NA
AT1G34410.Araport11.447|ARF21	0	NA	NA	NA	NA	NA
AT1G34490.Araport11.447	0.0653284	0.284008	3.16075	0.0898547	0.928403	NA
AT1G34500.Araport11.447	0	NA	NA	NA	NA	NA
AT1G34510.Araport11.447	0	NA	NA	NA	NA	NA
AT1G34520.Araport11.447	0.0653284	0.284008	3.16075	0.0898547	0.928403	NA
AT1G34540.Araport11.447|CYP94D1	0	NA	NA	NA	NA	NA
AT1G34560.Araport11.447	0	NA	NA	NA	NA	NA
AT1G34575.Araport11.447	0	NA	NA	NA	NA	NA
AT1G34650.Araport11.447|HDG10	0.314578	-1.93712	3.14364	-0.616204	0.53776	NA
AT1G34670.Araport11.447|MYB93	0	NA	NA	NA	NA	NA
AT1G01030.Araport11.447|NGA3	66.6775	1.00996	0.298121	3.38774	0.000704703	0.00402899
AT1G01040.Araport11.447|DCL1	934.957	-0.326535	0.199097	-1.64008	0.100989	0.227662
AT1G01050.Araport11.447|PPa1	3192.49	0.154613	0.158236	0.977103	0.328518	0.519774
AT1G01060.Araport11.447|LHY	2889.71	-0.54936	0.203455	-2.70015	0.00693085	0.0274933
AT1G01070.Araport11.447|UMAMIT28	342.121	0.526553	0.181065	2.90808	0.00363651	0.0160981
AT1G01080.Araport11.447	3566.73	0.0302818	0.0949902	0.318789	0.749886	0.857152
AT1G01090.Araport11.447|PDH-E1 ALPHA	5795.18	-0.217006	0.0765939	-2.83321	0.00460838	0.0195898
AT1G01100.Araport11.447	6828.91	-0.0915266	0.161825	-0.565591	0.571672	0.730189
AT1G01110.Araport11.447|IQD18	56.6611	-0.0957491	0.334796	-0.285992	0.774884	0.87279
AT1G01120.Araport11.447|KCS1	1405.43	-1.50621	0.178259	-8.44956	2.92403e-17	1.58796e-15
AT1G01130.Araport11.447	28.7642	-0.726782	0.345821	-2.10161	0.0355871	0.102956
AT1G01140.Araport11.447|CIPK9	2332.96	-0.540222	0.0858916	-6.28958	3.18331e-10	7.10714e-09
AT1G01160.Araport11.447|GIF2	647.933	0.322955	0.126122	2.56065	0.0104476	0.0384363
AT1G01170.Araport11.447	2247.17	0.492133	0.253881	1.93844	0.0525695	0.138972
AT1G01180.Araport11.447	254.329	-1.20092	0.164906	-7.28247	3.27756e-13	1.0993e-11
AT1G01190.Araport11.447|CYP78A8	123.613	-0.150816	0.261713	-0.576264	0.564437	0.724702
AT1G01200.Araport11.447|RABA3	73.7153	-0.316552	0.268927	-1.17709	0.239159	0.420804
AT1G01210.Araport11.447	517.301	0.524566	0.176591	2.97051	0.00297302	0.0135995
AT1G01220.Araport11.447|FKGP	837.773	-0.474504	0.166027	-2.85799	0.0042634	0.0183335
AT1G01225.Araport11.447	56.5449	-0.468711	0.28076	-1.66944	0.095031	0.217768
AT1G01230.Araport11.447	651.319	-0.229953	0.149425	-1.53891	0.123826	0.264798
AT1G01240.Araport11.447	555.058	-1.07837	0.141962	-7.59621	3.04929e-14	1.17215e-12
AT1G01250.Araport11.447	241.101	-1.55757	0.339111	-4.5931	4.36706e-06	4.49581e-05
AT1G01260.Araport11.447	331.972	-0.227477	0.183129	-1.24217	0.214174	0.390263
AT1G01290.Araport11.447|CNX3	422.125	0.100986	0.11347	0.889978	0.373478	0.562674
AT1G01300.Araport11.447	1213.26	-0.260888	0.112123	-2.32681	0.0199756	0.0653138
AT1G01320.Araport11.447	13134.3	-0.304812	0.211476	-1.44135	0.149485	0.302654
AT1G01340.Araport11.447|CNGC10	114.7	-0.929934	0.199035	-4.67221	2.9798e-06	3.20811e-05
AT1G01350.Araport11.447	460.466	0.0203288	0.098944	0.205457	0.837215	0.911167
AT1G01355.Araport11.447	5.84662	-1.01194	0.982399	-1.03007	0.302978	0.493834
AT1G01360.Araport11.447|RCAR1	412.908	-0.353147	0.159516	-2.21387	0.0268379	0.0828375
AT1G01370.Araport11.447|HTR12	66.7894	0.255944	0.258176	0.991353	0.321513	0.512469
AT1G01380.Araport11.447|ETC1	23.8907	0.653638	0.471391	1.38661	0.16556	0.32545
AT1G01390.Araport11.447	231.396	-0.398991	0.20403	-1.95555	0.0505185	0.134775
AT1G01420.Araport11.447|UGT72B3	261.107	-0.62476	0.139651	-4.47371	7.68734e-06	7.40197e-05
AT1G01430.Araport11.447|TBL25	1563.48	-0.894609	0.141877	-6.30552	2.87235e-10	6.48494e-09
AT1G01440.Araport11.447	404.07	-0.479217	0.137592	-3.48287	0.000496068	0.00298194
AT1G01450.Araport11.447	116.4	0.193751	0.234488	0.826275	0.408648	0.593063
AT1G01470.Araport11.447|LEA14	2765.48	-0.207879	0.215705	-0.963721	0.335186	0.526142
AT1G01480.Araport11.447|ACS2	24.2265	0.921571	0.833356	1.10586	0.268789	0.456057
AT1G01490.Araport11.447	2618.62	0.0208497	0.103846	0.200775	0.840875	0.91331
AT1G01500.Araport11.447	589.131	-0.234041	0.109638	-2.13468	0.0327875	0.0965112
AT1G01510.Araport11.447|AN	740.263	-0.354938	0.139765	-2.53953	0.0111001	0.040386
AT1G01520.Araport11.447|ASG4	326.095	0.569471	0.250155	2.27648	0.0228175	0.072923
AT1G01540.Araport11.447	2241.36	-0.23864	0.0900595	-2.64981	0.00805378	0.0309911
AT1G01550.Araport11.447|BPS1	3200.61	-0.34327	0.0863923	-3.97339	7.08578e-05	0.000545134
AT1G01560.Araport11.447|MPK11	55.0423	-0.849392	0.423163	-2.00725	0.0447233	0.122965
AT1G01570.Araport11.447	39.0439	-0.220887	0.272302	-0.811181	0.417262	0.600791
AT1G01580.Araport11.447|FRO2	71.9995	-0.471424	0.279475	-1.68682	0.0916385	0.212048
AT1G01590.Araport11.447|FRO1	29.6239	1.03352	0.394033	2.62293	0.00871777	0.0330967
AT1G01600.Araport11.447|CYP86A4	21.5105	0.0246808	0.45452	0.0543008	0.956695	0.976504
AT1G01610.Araport11.447|GPAT4	1084.85	-0.560598	0.137341	-4.08179	4.46906e-05	0.000360509
AT1G01620.Araport11.447|PIP1C	4968.43	-0.658229	0.0876032	-7.51376	5.74529e-14	2.14507e-12
AT1G01630.Araport11.447	1602.97	-0.534702	0.134027	-3.98951	6.62088e-05	0.000512579
AT1G01640.Araport11.447	30.4568	1.4044	0.316685	4.43469	9.2204e-06	8.66491e-05
AT1G01650.Araport11.447|SPPL4	909.135	-0.123055	0.125929	-0.977178	0.328481	0.519752
AT1G01660.Araport11.447	41.9119	0.73611	0.397529	1.85171	0.0640669	0.161486
AT1G01670.Araport11.447	61.9934	0.584108	0.243995	2.39393	0.0166688	0.0563609
AT1G01680.Araport11.447|PUB54	40.1441	-1.59896	0.754472	-2.11932	0.0340637	0.099527
AT1G01690.Araport11.447|PRD3	61.5538	-0.350865	0.271207	-1.29372	0.195764	0.365793
AT1G01695.Araport11.447|TRM33	8.21163	-0.295858	0.720366	-0.410705	0.681289	0.811124
AT1G01700.Araport11.447|ROPGEF2	44.033	-0.0446733	0.338517	-0.131968	0.89501	0.944469
AT1G01710.Araport11.447	1002.45	-0.0565167	0.098715	-0.572524	0.566967	0.726305
AT1G01715.Araport11.447	56.9008	0.680023	0.333651	2.03813	0.041537	0.116303
AT1G01720.Araport11.447|ATAF1	589.5	0.576106	0.162959	3.53528	0.000407336	0.0025093
AT1G01725.Araport11.447	195.153	0.119609	0.34005	0.351739	0.725034	0.840994
AT1G01730.Araport11.447	386.08	-0.375385	0.183685	-2.04364	0.0409892	0.115148
AT1G01740.Araport11.447|BSK4	219.202	-0.0772783	0.201574	-0.383375	0.701442	0.825075
AT1G01750.Araport11.447|ADF11	16.377	-0.371581	0.423701	-0.876988	0.380493	0.569093
AT1G01760.Araport11.447	55.1152	-0.189174	0.327037	-0.578449	0.562961	0.723564
AT1G01770.Araport11.447	413.567	0.361698	0.243982	1.48248	0.138212	0.286953
AT1G01780.Araport11.447|PLIM2b	261.121	0.754186	0.200738	3.75706	0.000171922	0.00118565
AT1G01790.Araport11.447|KEA1	7618.77	-0.246594	0.155533	-1.58548	0.112858	0.246956
AT1G01800.Araport11.447	2249.26	0.173056	0.0845433	2.04695	0.0406632	0.11448
AT1G01810.Araport11.447	17.7381	0.7825	0.51103	1.53122	0.125715	0.267773
AT1G01820.Araport11.447|PEX11C	776.6	-0.280179	0.115644	-2.42276	0.0154031	0.0528229
AT1G01830.Araport11.447	494.131	-0.208641	0.150361	-1.38759	0.165261	0.325066
AT1G01840.Araport11.447	116.357	0.0714614	0.250195	0.285623	0.775167	0.872868
AT1G01860.Araport11.447|PFC1	296.259	-0.0845458	0.138323	-0.611221	0.541053	0.705908
AT1G01880.Araport11.447	26.2194	-0.291461	0.396257	-0.735534	0.462014	0.639163
AT1G01900.Araport11.447|SBTI1.1	210.469	-0.54844	0.217548	-2.521	0.0117021	0.0421462
AT1G01910.Araport11.447	1043.54	-0.128949	0.0828618	-1.5562	0.119661	0.25796
AT1G01920.Araport11.447	304.15	0.26031	0.150793	1.72627	0.0842984	0.199705
AT1G01930.Araport11.447	353.874	-0.0621168	0.18106	-0.343073	0.731544	0.844747
AT1G01940.Araport11.447	258.509	0.641508	0.201569	3.18257	0.00145974	0.00746005
AT1G01950.Araport11.447|ARK2	589.917	-0.180134	0.181753	-0.991093	0.32164	0.512634
AT1G01960.Araport11.447|EDA10	1834.05	-0.419005	0.227606	-1.84092	0.0656327	0.164756
AT1G01970.Araport11.447	1194.81	-0.291225	0.100762	-2.89023	0.00384959	0.016859
AT1G01990.Araport11.447	564.742	0.0677037	0.121237	0.558442	0.576543	0.734528
AT1G02000.Araport11.447|GAE2	341.32	0.0175424	0.114723	0.15291	0.878469	0.935569
AT1G02010.Araport11.447|SEC1A	303.969	-0.365575	0.12075	-3.02753	0.00246558	0.0116143
AT1G02020.Araport11.447	475.761	0.0105529	0.115957	0.0910068	0.927487	0.961569
AT1G02040.Araport11.447	0.697415	-0.781096	1.76626	-0.442231	0.658322	0.795696
AT1G02050.Araport11.447|LAP6	103.003	0.33649	0.186819	1.80116	0.0716783	0.176063
AT1G02060.Araport11.447	99.572	0.120261	0.338338	0.355447	0.722255	0.839415
AT1G02067.Araport11.447	0.676879	-1.29974	2.91742	-0.44551	0.655951	0.793959
AT1G02070.Araport11.447	1.03458	-2.10337	3.06892	-0.685379	0.493105	0.66466
AT1G02080.Araport11.447	2078.58	-0.433231	0.237542	-1.82381	0.068181	0.169498
AT1G02090.Araport11.447|FUS5	812.309	-0.0892857	0.103987	-0.858625	0.390547	0.577989
AT1G02100.Araport11.447|SBI1	673.224	0.298293	0.107461	2.77582	0.00550619	0.0226298
AT1G02110.Araport11.447	499.508	-0.440144	0.156686	-2.80909	0.00496815	0.0208173
AT1G02120.Araport11.447|VAD1	1801.37	-0.339856	0.0741214	-4.58513	4.53707e-06	4.65134e-05
AT1G02130.Araport11.447|RA-5	1068.49	-0.265389	0.131856	-2.01272	0.0441436	0.12175
AT1G02140.Araport11.447|MAGO	3443.14	0.139721	0.136329	1.02488	0.305419	0.495862
AT1G02145.Araport11.447|ALG12	588.195	0.198956	0.103421	1.92375	0.0543855	0.142444
AT1G02150.Araport11.447	2905	-0.14222	0.118946	-1.19567	0.231827	0.411869
AT1G02160.Araport11.447	420.171	0.126202	0.239546	0.526839	0.598306	0.751725
AT1G02170.Araport11.447|MC1	625.679	-0.0469868	0.162032	-0.289984	0.771828	0.870794
AT1G02180.Araport11.447	160.91	0.00984865	0.159086	0.0619077	0.950636	0.973518
AT1G02190.Araport11.447	9.79448	-0.0565619	0.55866	-0.101246	0.919356	0.956876
AT1G02205.Araport11.447|CER1	2103.37	-0.593125	0.152347	-3.89326	9.8907e-05	0.000730174
AT1G02220.Araport11.447|NAC003	299.845	0.722593	0.197281	3.66277	0.000249507	0.00163751
AT1G02230.Araport11.447|NAC004	47.7868	-0.464262	0.524303	-0.885483	0.375896	0.565084
AT1G02260.Araport11.447	255.03	0.223007	0.15952	1.39799	0.162116	0.32062
AT1G02270.Araport11.447	985.265	-0.00785657	0.102738	-0.076472	0.939044	0.967766
AT1G02280.Araport11.447|TOC33	2086.48	-0.0812153	0.112966	-0.718938	0.472179	0.646693
AT1G02290.Araport11.447	206.916	-0.121569	0.146093	-0.832134	0.405333	0.590267
AT1G02300.Araport11.447	312.184	0.0823848	0.242368	0.339916	0.73392	0.846121
AT1G02305.Araport11.447	1890.13	0.262307	0.100167	2.6187	0.0088265	0.033389
AT1G02330.Araport11.447	546.265	-0.184632	0.12578	-1.4679	0.142132	0.292454
AT1G02335.Araport11.447|GL22	264.921	0.103108	0.21392	0.481994	0.629811	0.77462
AT1G02340.Araport11.447|HFR1	25.2852	1.97038	0.517397	3.80825	0.000139956	0.000987063
AT1G02350.Araport11.447	47.3788	-0.0313718	0.290453	-0.10801	0.913988	0.954043
AT1G02360.Araport11.447	44.3331	-1.22375	0.39289	-3.11473	0.00184113	0.00904923
AT1G02370.Araport11.447	180.949	0.0157999	0.200615	0.0787573	0.937226	0.96693
AT1G02380.Araport11.447	67.5468	-1.34651	0.245873	-5.47647	4.33893e-08	6.62773e-07
AT1G02390.Araport11.447|GPAT2	85.4248	-0.671317	0.271877	-2.46919	0.0135419	0.0474263
AT1G02400.Araport11.447|GA2OX6	30.1619	2.04896	0.564836	3.62754	0.000286135	0.00185088
AT1G02405.Araport11.447	17.3701	-0.0827666	0.484598	-0.170794	0.864386	0.927543
AT1G02410.Araport11.447	638.628	-0.0354213	0.11924	-0.297059	0.766421	0.86674
AT1G02420.Araport11.447	98.9472	0.12249	0.240674	0.508945	0.610791	0.760582
AT1G02430.Araport11.447|ARFD1B	25.789	-0.481124	0.435272	-1.10534	0.269012	0.456399
AT1G02450.Araport11.447|NIMIN1	19.936	-1.88654	0.909097	-2.07518	0.0379694	0.108457
AT1G02460.Araport11.447	37.0567	0.429155	0.295568	1.45197	0.146511	0.298583
AT1G02470.Araport11.447	43.0491	0.900014	0.457016	1.96933	0.0489158	0.131483
AT1G02475.Araport11.447	2431.87	0.363264	0.137206	2.64758	0.00810701	0.0311742
AT1G02490.Araport11.447	1.80307	-1.27277	1.81225	-0.702314	0.482483	0.655298
AT1G02500.Araport11.447|SAM1	5510.04	-0.178296	0.0771918	-2.30978	0.0209005	0.0677765
AT1G02520.Araport11.447|ABCB11	9.03223	1.76623	0.972923	1.81538	0.0694648	0.172012
AT1G02530.Araport11.447|ABCB12	9.65801	1.16907	0.667693	1.7509	0.0799626	0.191569
AT1G02560.Araport11.447|CLPP5	10733	0.0490989	0.0833984	0.588727	0.556045	0.718163
AT1G02610.Araport11.447	41.3369	-0.228158	0.3954	-0.57703	0.563919	0.724248
AT1G02640.Araport11.447|BXL2	156.934	-0.187658	0.281634	-0.666319	0.505207	0.675087
AT1G02650.Araport11.447	22.2269	-0.7403	0.378291	-1.95696	0.0503523	0.134413
AT1G02660.Araport11.447	87.7318	-0.485213	0.2534	-1.91481	0.0555172	0.144718
AT1G02670.Araport11.447	25.8231	1.36447	0.488307	2.79428	0.00520153	0.021643
AT1G02680.Araport11.447|TAF13	262.287	0.144473	0.187546	0.770331	0.441103	0.621832
AT1G02690.Araport11.447|IMPA-6	140.329	0.328385	0.231616	1.4178	0.15625	0.312316
AT1G02700.Araport11.447	49.0896	0.854912	0.292354	2.92424	0.00345303	0.0154031
AT1G02705.Araport11.447	90.2723	0.658343	0.266019	2.4748	0.013331	0.0468525
AT1G02720.Araport11.447|GATL5	318.145	-0.185905	0.115822	-1.60509	0.108474	0.239528
AT1G02730.Araport11.447|CSLD5	269.274	-0.407802	0.215435	-1.89292	0.0583684	0.150416
AT1G02740.Araport11.447	214.72	0.0695744	0.172911	0.402371	0.687411	0.814771
AT1G02750.Araport11.447	275.387	-0.0120797	0.156408	-0.077232	0.938439	0.967561
AT1G02770.Araport11.447	12.2727	-0.245276	0.465895	-0.526463	0.598567	0.751914
AT1G02780.Araport11.447|emb2386	18359.9	-0.0758242	0.128447	-0.590316	0.554979	0.717308
AT1G02800.Araport11.447|CEL2	14.0298	0.0563024	0.655201	0.0859315	0.931521	0.963363
AT1G02810.Araport11.447	11.1287	0.324995	0.557209	0.583255	0.559722	0.720868
AT1G02816.Araport11.447	586.485	0.38441	0.207273	1.85461	0.063652	0.16066
AT1G02820.Araport11.447|LEA3	3872.59	0.096543	0.282884	0.341281	0.732892	0.845723
AT1G02840.Araport11.447|SR34	1833.55	-0.145028	0.077523	-1.87077	0.0613765	0.156273
AT1G02850.Araport11.447|BGLU11	313.41	1.22351	0.268744	4.55271	5.29601e-06	5.32565e-05
AT1G02860.Araport11.447|NLA	222.558	0.860117	0.155016	5.54858	2.87996e-08	4.58284e-07
AT1G02870.Araport11.447	408.77	-0.120136	0.161407	-0.744307	0.456691	0.635092
AT1G02880.Araport11.447|TPK1	473.837	-0.354917	0.172893	-2.05281	0.0400908	0.1132
AT1G02890.Araport11.447	1857.33	-0.0255643	0.198276	-0.128933	0.897411	0.945988
AT1G02900.Araport11.447|RALF1	17.9872	-0.0413115	0.560976	-0.0736422	0.941295	0.968733
AT1G02910.Araport11.447|LPA1	1885.89	-0.212017	0.0872122	-2.43105	0.0150551	0.0517873
AT1G02920.Araport11.447|GSTF7	885.518	0.966596	0.50103	1.92922	0.0537037	0.141193
AT1G02930.Araport11.447|GSTF6	3089.43	1.96452	0.392071	5.01063	5.42522e-07	6.7595e-06
AT1G02940.Araport11.447|GSTF5	22.627	2.20005	0.642666	3.42332	0.000618604	0.00359343
AT1G02950.Araport11.447|GSTF4	128.384	0.158653	0.249404	0.63613	0.524692	0.691383
AT1G02960.Araport11.447	366.17	0.174202	0.102643	1.69717	0.0896647	0.208815
AT1G02965.Araport11.447	0.480804	0.18617	2.32919	0.0799291	0.936294	0.966329
AT1G02970.Araport11.447|WEE1	74.1032	0.355564	0.298665	1.19051	0.233845	0.414323
AT1G02990.Araport11.447	498.396	-0.614303	0.19953	-3.07875	0.00207869	0.010042
AT1G03000.Araport11.447|PEX6	718.49	-0.132777	0.172011	-0.771911	0.440167	0.6209
AT1G03010.Araport11.447	46.5091	-0.12786	0.31687	-0.40351	0.686573	0.814386
AT1G03020.Araport11.447	89.7003	-0.292282	0.306085	-0.954905	0.339626	0.530236
AT1G03030.Araport11.447	530.461	0.385818	0.127011	3.03767	0.00238416	0.0112649
AT1G03040.Araport11.447	861.78	-0.0527426	0.107281	-0.491632	0.622979	0.769731
AT1G03050.Araport11.447	5.14599	0.148794	1.42183	0.104649	0.916654	0.955733
AT1G03055.Araport11.447|D27	487.627	0.00837297	0.151447	0.0552863	0.95591	0.976153
AT1G03060.Araport11.447|SPI	1042.06	-0.607047	0.284753	-2.13184	0.0330202	0.0970022
AT1G03070.Araport11.447	25.4519	1.07535	0.329232	3.26623	0.00108988	0.00584702
AT1G03080.Araport11.447|NET1D	1517.93	-0.111423	0.210513	-0.52929	0.596604	0.750398
AT1G03090.Araport11.447|MCCA	582.718	0.281296	0.172775	1.62811	0.103502	0.231455
AT1G03100.Araport11.447	48.9852	0.14708	0.3325	0.442346	0.658239	0.795639
AT1G03110.Araport11.447|TRM82	289.019	-0.478215	0.138402	-3.45527	0.000549739	0.00325325
AT1G03120.Araport11.447|RAB28	8.01609	-0.971146	0.593867	-1.63529	0.101988	0.229109
AT1G03130.Araport11.447|PSAD-2	39548.7	-0.74523	0.0886486	-8.40656	4.222e-17	2.22754e-15
AT1G03140.Araport11.447	934.776	-0.0186026	0.0717831	-0.259151	0.795519	0.886347
AT1G03150.Araport11.447	451.145	0.096367	0.166746	0.577926	0.563314	0.723807
AT1G03160.Araport11.447|FZL	2082.77	0.0173069	0.140256	0.123395	0.901794	0.948331
AT1G03165.Araport11.447	7.27955	-0.967984	0.614644	-1.57487	0.115287	0.250904
AT1G03170.Araport11.447|FAF2	9.40226	1.72122	0.641252	2.68416	0.00727123	0.0285717
AT1G03180.Araport11.447	51.0331	0.38237	0.245221	1.55929	0.118928	0.25683
AT1G03190.Araport11.447|UVH6	237.375	-0.133259	0.131305	-1.01488	0.310164	0.500808
AT1G03200.Araport11.447	17.1496	0.366432	0.415733	0.881413	0.378094	0.567039
AT1G03210.Araport11.447	203.535	-0.0270315	0.167421	-0.161458	0.871733	0.932078
AT1G03220.Araport11.447	1387.9	-0.355736	0.248846	-1.42954	0.152848	0.307435
AT1G03230.Araport11.447	264.716	-0.740552	0.234262	-3.16122	0.0015711	0.00793739
AT1G03250.Araport11.447	773.572	-0.316943	0.104421	-3.03525	0.00240337	0.011346
AT1G03260.Araport11.447	261.404	-0.356628	0.138959	-2.56643	0.0102753	0.0379029
AT1G03270.Araport11.447	186.774	0.19969	0.194375	1.02734	0.304259	0.49467
AT1G03280.Araport11.447	902.291	-0.214775	0.112355	-1.91157	0.0559309	0.145457
AT1G03290.Araport11.447	991.211	-0.220417	0.132957	-1.65781	0.0973564	0.221477
AT1G03310.Araport11.447|DBE1	3591.45	0.317478	0.14271	2.22464	0.0261053	0.0809718
AT1G03320.Araport11.447	8.61788	-1.36865	0.669245	-2.04506	0.0408487	0.114855
AT1G03330.Araport11.447|LSM2	757.926	0.00590349	0.212386	0.0277961	0.977825	0.988333
AT1G03340.Araport11.447	42.0386	-0.76543	0.414105	-1.84839	0.0645452	0.162414
AT1G03350.Araport11.447	1073.6	-0.494672	0.114508	-4.31997	1.56053e-05	0.000139364
AT1G03360.Araport11.447|RRP4	264.896	0.209646	0.212655	0.98585	0.324207	0.515535
AT1G03365.Araport11.447	484.291	-0.0872055	0.132298	-0.659157	0.509795	0.678934
AT1G03370.Araport11.447	556.988	-0.503278	0.135736	-3.70777	0.000209096	0.00140178
AT1G03380.Araport11.447|ATG18G	1250.91	-0.109054	0.151617	-0.719272	0.471973	0.646586
AT1G03390.Araport11.447	2.84561	1.43532	1.00422	1.42929	0.152922	0.3075
AT1G03400.Araport11.447	1011.15	-0.218151	0.127461	-1.71152	0.0869849	0.204361
AT1G03410.Araport11.447|2A6	1005.63	-0.290409	0.104352	-2.78299	0.00538611	0.022248
AT1G03430.Araport11.447|AHP5	516.264	0.172339	0.154157	1.11794	0.263592	0.449779
AT1G03440.Araport11.447	815.127	-0.238949	0.141409	-1.68978	0.091071	0.211092
AT1G03457.Araport11.447	61.8374	-0.807266	0.245034	-3.29451	0.000985927	0.00537807
AT1G03470.Araport11.447|NET3A	48.4024	1.02413	0.332045	3.08431	0.00204023	0.00988282
AT1G03475.Araport11.447|LIN2	6436.27	-0.144861	0.0684515	-2.11625	0.0343235	0.100126
AT1G03495.Araport11.447	422.637	1.56242	0.25706	6.07803	1.21671e-09	2.46046e-08
AT1G03510.Araport11.447	28.4138	0.610683	0.324843	1.87993	0.060117	0.153721
AT1G03520.Araport11.447	224.75	-0.552229	0.12435	-4.44091	8.95775e-06	8.45679e-05
AT1G03530.Araport11.447|NAF1	311.325	-0.1116	0.185852	-0.600477	0.548189	0.711937
AT1G03540.Araport11.447	31.4985	-0.026047	0.491278	-0.0530188	0.957717	0.977076
AT1G03550.Araport11.447|SCAMP4	129.868	-0.218214	0.218073	-1.00065	0.316998	0.507872
AT1G03560.Araport11.447	237.525	-0.232912	0.174522	-1.33457	0.182016	0.348048
AT1G03590.Araport11.447	329.08	0.484254	0.128331	3.77347	0.000160989	0.00111757
AT1G03600.Araport11.447|PSB27	22526.4	-0.147346	0.107499	-1.37068	0.170476	0.331575
AT1G03610.Araport11.447	737.331	0.059148	0.143165	0.413145	0.6795	0.809824
AT1G03620.Araport11.447	8.34788	0.823518	0.784454	1.0498	0.293811	0.483877
AT1G03630.Araport11.447|POR C	9454.62	-0.112132	0.0976754	-1.14801	0.250964	0.435546
AT1G03650.Araport11.447	42.5274	0.206491	0.372098	0.554937	0.578938	0.735967
AT1G03660.Araport11.447	7.42093	0.814373	0.713094	1.14203	0.253443	0.438452
AT1G03680.Araport11.447|THM1	12134.3	-0.130604	0.126949	-1.02879	0.30358	0.494256
AT1G03687.Araport11.447	373.714	0.0545344	0.121882	0.447436	0.65456	0.792884
AT1G03710.Araport11.447	28.9531	4.38977	0.559687	7.84325	4.3902e-15	1.85539e-13
AT1G03730.Araport11.447	153.197	-0.479595	0.161541	-2.96888	0.00298889	0.0136607
AT1G03740.Araport11.447	610.691	-0.543275	0.18975	-2.86311	0.00419499	0.0181133
AT1G03750.Araport11.447|SWI2	128.337	-0.320552	0.189264	-1.69368	0.0903261	0.210001
AT1G03760.Araport11.447	170.688	0.513685	0.17559	2.92549	0.00343918	0.0153506
AT1G03770.Araport11.447|RING1B	112.664	1.07969	0.183163	5.89471	3.75339e-09	6.96661e-08
AT1G03780.Araport11.447|TPX2	63.0622	-0.128472	0.282606	-0.454597	0.649399	0.789357
AT1G03800.Araport11.447|ERF10	25.7511	1.5355	0.507197	3.02742	0.00246651	0.0116143
AT1G03820.Araport11.447	230.878	0.779229	0.212762	3.66245	0.000249818	0.0016385
AT1G03830.Araport11.447	148.801	0.146952	0.27253	0.539213	0.58974	0.744688
AT1G03840.Araport11.447|MGP	10.0161	-0.820971	0.57358	-1.43131	0.152341	0.30679
AT1G03850.Araport11.447|GRXS13	23.2377	-0.3327	0.49563	-0.671267	0.502051	0.672519
AT1G03860.Araport11.447|PHB2	1785.26	0.571667	0.110964	5.15184	2.57947e-07	3.40789e-06
AT1G03870.Araport11.447|FLA9	2305.94	0.235541	0.155251	1.51716	0.129227	0.273279
AT1G03900.Araport11.447|ABCI18	1496.33	0.0754812	0.0835313	0.903627	0.366193	0.555646
AT1G03905.Araport11.447|ABCI19	38.8826	-0.356314	0.296739	-1.20077	0.229842	0.409726
AT1G03910.Araport11.447	1002.68	-0.1162	0.0947294	-1.22665	0.219954	0.397678
AT1G03920.Araport11.447	34.3791	0.718118	0.417821	1.71872	0.0856648	0.202097
AT1G03930.Araport11.447|ADK1	1458.66	-0.536095	0.0801115	-6.69186	2.20356e-11	5.75713e-10
AT1G03940.Araport11.447	634.567	1.26134	0.285234	4.42212	9.77349e-06	9.13032e-05
AT1G03950.Araport11.447|VPS2.3	331.281	-0.112239	0.164445	-0.682535	0.4949	0.666146
AT1G03960.Araport11.447	216.115	0.213401	0.161857	1.31846	0.187351	0.355064
AT1G03970.Araport11.447|GBF4	541.517	0.0146099	0.0945937	0.154449	0.877256	0.934998
AT1G03980.Araport11.447|PCS2	3.54687	1.556	1.0555	1.47418	0.140433	0.289848
AT1G03990.Araport11.447	84.3762	0.0472532	0.268121	0.176238	0.860107	0.925512
AT1G04000.Araport11.447	350.288	-0.409422	0.149802	-2.73308	0.00627451	0.0252707
AT1G04010.Araport11.447|PSAT1	272.939	0.0746262	0.152982	0.487811	0.625684	0.771735
AT1G04020.Araport11.447|BARD1	274.417	0.470098	0.200294	2.34704	0.0189232	0.062464
AT1G04030.Araport11.447	76.6518	0.387046	0.263451	1.46914	0.141795	0.291982
AT1G04040.Araport11.447	2470.86	-0.891999	0.193501	-4.6098	4.03053e-06	4.19429e-05
AT1G04050.Araport11.447|SUVR1	63.6779	0.0087103	0.304658	0.0285904	0.977191	0.988097
AT1G04070.Araport11.447|TOM22-I	180.335	-0.0351188	0.275023	-0.127694	0.898391	0.946466
AT1G04080.Araport11.447|PRP39	2057.74	-0.117173	0.140197	-0.835772	0.403283	0.588559
AT1G04090.Araport11.447	19.7862	-1.08633	0.481785	-2.2548	0.0241458	0.0761226
AT1G04100.Araport11.447|IAA10	139.769	-0.0799488	0.19354	-0.413088	0.679542	0.80983
AT1G04110.Araport11.447|SDD1	88.6608	-0.739906	0.314999	-2.34892	0.0188281	0.06221
AT1G04120.Araport11.447|ABCC5	1669.16	0.341579	0.162685	2.09964	0.0357607	0.103363
AT1G04130.Araport11.447|TPR2	425.589	0.6919	0.111883	6.18414	6.24413e-10	1.31068e-08
AT1G04140.Araport11.447	1798.79	-0.21825	0.148078	-1.47388	0.140514	0.289941
AT1G04160.Araport11.447|XIB	337.891	-0.86819	0.210731	-4.1199	3.79036e-05	0.000309716
AT1G04170.Araport11.447|EIF2 GAMMA	2605.07	-0.15363	0.0994602	-1.54463	0.122435	0.262557
AT1G04190.Araport11.447|TPR3	741.283	-0.124348	0.10779	-1.15361	0.248659	0.432921
AT1G04200.Araport11.447	612.51	-0.605006	0.138737	-4.36082	1.29573e-05	0.000117487
AT1G04210.Araport11.447	1050.62	-0.206395	0.18726	-1.10218	0.270381	0.457704
AT1G04220.Araport11.447|KCS2	176.333	-0.309644	0.231322	-1.33859	0.180706	0.346112
AT1G04230.Araport11.447	387.681	-0.219	0.164526	-1.33109	0.183158	0.349598
AT1G04240.Araport11.447|SHY2	1099.15	-1.09342	0.177995	-6.143	8.09797e-10	1.68381e-08
AT1G04250.Araport11.447|AXR3	3369.42	-0.324104	0.205082	-1.58037	0.114023	0.248815
AT1G04260.Araport11.447|MPI7	282.528	-0.294915	0.160156	-1.84142	0.0655598	0.164629
AT1G04270.Araport11.447|RPS15	8377.64	-0.355467	0.138604	-2.56462	0.0103289	0.0380625
AT1G04280.Araport11.447	164.299	-1.42721	0.203112	-7.02674	2.11421e-12	6.34922e-11
AT1G04290.Araport11.447	982.628	0.527077	0.145034	3.63417	0.000278879	0.00181083
AT1G04300.Araport11.447	1247.42	-0.142243	0.147775	-0.962562	0.335767	0.526706
AT1G04310.Araport11.447|ERS2	103.14	-0.448899	0.210564	-2.13189	0.0330161	0.0970022
AT1G04330.Araport11.447	14.4418	-0.543657	0.454212	-1.19692	0.231336	0.411296
AT1G04340.Araport11.447	478.521	-0.309424	0.121387	-2.54908	0.0108009	0.0394986
AT1G04350.Araport11.447	3310.69	0.222574	0.0856763	2.59785	0.00938094	0.0351495
AT1G04360.Araport11.447	23.5538	-1.6229	0.480339	-3.37865	0.000728423	0.00414637
AT1G04390.Araport11.447	280.76	-0.282632	0.213547	-1.32351	0.185666	0.352952
AT1G04400.Araport11.447|CRY2	1979.79	-0.043898	0.128676	-0.341151	0.73299	0.845723
AT1G04410.Araport11.447|c-NAD-MDH1	19353.6	-0.282384	0.0758787	-3.72151	0.000198034	0.0013394
AT1G04420.Araport11.447	5493.46	0.0768615	0.0786929	0.976728	0.328704	0.519993
AT1G04430.Araport11.447	2993.36	-0.986162	0.154116	-6.39884	1.56561e-10	3.69708e-09
AT1G04440.Araport11.447|CKL13	1693.86	-0.0952324	0.112236	-0.848505	0.396157	0.58274
AT1G04480.Araport11.447	4092.59	0.0304074	0.154239	0.197144	0.843715	0.914911
AT1G04490.Araport11.447	29.8696	-0.000848783	0.468997	-0.00180978	0.998556	0.999234
AT1G04500.Araport11.447	9.4372	-0.0751618	0.612806	-0.122652	0.902383	0.948439
AT1G04510.Araport11.447|MAC3A	1229.61	-0.212587	0.100014	-2.12558	0.0335383	0.0982838
AT1G04520.Araport11.447|PDLP2	678.163	-0.308348	0.0933056	-3.30471	0.000950756	0.00521656
AT1G04530.Araport11.447|TPR4	3795.97	-0.428778	0.116956	-3.66616	0.00024622	0.00161826
AT1G04540.Araport11.447	221.085	0.0074261	0.156508	0.0474486	0.962156	0.979032
AT1G04550.Araport11.447|IAA12	902.82	-0.0655842	0.102273	-0.641268	0.521349	0.688045
AT1G04555.Araport11.447	143.666	-0.0451419	0.253811	-0.177856	0.858836	0.924549
AT1G04570.Araport11.447	88.0836	0.211862	0.264348	0.801451	0.422871	0.605122
AT1G04590.Araport11.447	570.985	0.0592215	0.102259	0.57913	0.562501	0.723099
AT1G04600.Araport11.447|XIA	29.5723	-0.376261	0.50045	-0.751846	0.452144	0.630941
AT1G04620.Araport11.447|HCAR	1004.18	-0.182576	0.117631	-1.55212	0.120634	0.259602
AT1G04625.Araport11.447	2.07837	0.0566564	1.22693	0.0461774	0.963169	0.979673
AT1G04630.Araport11.447|MEE4	1148.8	0.422957	0.138949	3.04398	0.00233469	0.0110601
AT1G04635.Araport11.447|EMB1687	58.0623	0.725246	0.311714	2.32664	0.0199843	0.0653326
AT1G04640.Araport11.447|LIP2	1411.04	0.241223	0.148932	1.61969	0.105299	0.234478
AT1G04645.Araport11.447	1.19642	-0.892943	2.21066	-0.403926	0.686267	0.814201
AT1G04650.Araport11.447	175.98	1.18134	0.22584	5.23088	1.68709e-07	2.30611e-06
AT1G04660.Araport11.447	12.9113	-1.44856	0.791704	-1.82967	0.0672988	0.167909
AT1G04680.Araport11.447	2897.14	-1.03728	0.125096	-8.29183	1.11515e-16	5.62743e-15
AT1G04690.Araport11.447|KAB1	2392.59	0.200512	0.0857161	2.33926	0.019322	0.0635338
AT1G04700.Araport11.447	31.5953	-0.389174	0.382337	-1.01788	0.308734	0.499264
AT1G04710.Araport11.447|PKT4	1005.86	0.322504	0.0965136	3.34154	0.000833159	0.00465033
AT1G04730.Araport11.447|CTF18	139.793	0.183338	0.224441	0.816867	0.414005	0.597691
AT1G04750.Araport11.447|VAMP721	1592.21	-0.0590449	0.140031	-0.421654	0.673277	0.805976
AT1G04760.Araport11.447|VAMP726	17.8743	-0.466133	0.391264	-1.19135	0.233516	0.414038
AT1G04770.Araport11.447	1296.25	-0.385007	0.251501	-1.53084	0.12581	0.267923
AT1G04778.Araport11.447	10.2405	0.13621	0.490797	0.277529	0.781374	0.876819
AT1G04780.Araport11.447	978.792	-0.201904	0.147344	-1.37029	0.170596	0.33175
AT1G04790.Araport11.447	794.77	-0.195448	0.104786	-1.86521	0.0621525	0.157722
AT1G04800.Araport11.447	2237.14	-0.773356	0.295832	-2.61417	0.00894448	0.0337718
AT1G04810.Araport11.447	1115.66	-0.164924	0.156829	-1.05162	0.292976	0.48298
AT1G04820.Araport11.447|TUA4	5227.72	-0.141053	0.0847742	-1.66387	0.0961381	0.21936
AT1G04830.Araport11.447	389.704	-0.129767	0.107476	-1.20741	0.227276	0.407049
AT1G04840.Araport11.447	24.3422	0.817607	0.441365	1.85245	0.0639611	0.161238
AT1G04850.Araport11.447	2037	-0.116978	0.0720125	-1.62441	0.104289	0.232698
AT1G04860.Araport11.447|UBP2	894.263	-0.00160399	0.158796	-0.010101	0.991941	0.995841
AT1G04870.Araport11.447|PRMT10	611.883	-0.371588	0.102299	-3.63238	0.000280823	0.00182238
AT1G04900.Araport11.447	267.751	0.521435	0.179891	2.89861	0.00374818	0.01649
AT1G04910.Araport11.447	734.168	-0.325857	0.0934182	-3.48816	0.000486363	0.00293238
AT1G04920.Araport11.447|SPS3F	59.1058	-0.140969	0.308994	-0.456218	0.648233	0.788243
AT1G04930.Araport11.447	74.3535	-0.159185	0.220007	-0.723544	0.469346	0.644645
AT1G04945.Araport11.447	361.343	0.226888	0.178367	1.27203	0.203364	0.376209
AT1G04940.Araport11.447|Tic20-I	1936.84	0.062998	0.111827	0.563355	0.573193	0.731399
AT1G04950.Araport11.447|TAFII59	491.7	-0.0662832	0.127272	-0.520799	0.602507	0.754823
AT1G04960.Araport11.447	678.79	0.185423	0.090431	2.05043	0.0403222	0.113679
AT1G04970.Araport11.447	851.042	0.469755	0.106775	4.39948	1.08513e-05	0.000100061
AT1G04980.Araport11.447|PDIL2-2	376.322	0.696353	0.235545	2.95635	0.00311308	0.0141435
AT1G04985.Araport11.447	1033.53	0.258208	0.146782	1.75913	0.0785551	0.188955
AT1G04990.Araport11.447	348.755	0.770673	0.124599	6.18525	6.20037e-10	1.30521e-08
AT1G05000.Araport11.447|PFA-DSP1	64.1507	0.473037	0.283719	1.66727	0.0954607	0.218514
AT1G05010.Araport11.447|EFE	3663.6	-0.304093	0.114947	-2.64552	0.00815664	0.0313433
AT1G05020.Araport11.447	13.0661	-0.230707	0.651471	-0.354132	0.72324	0.840174
AT1G05030.Araport11.447	402.633	-0.23213	0.107355	-2.16227	0.0305975	0.0915276
AT1G05055.Araport11.447|GTF2H2	347.122	-0.0863263	0.120182	-0.718298	0.472573	0.646928
AT1G05060.Araport11.447	385.621	-0.313723	0.160611	-1.95331	0.0507829	0.135333
AT1G05065.Araport11.447|CLE20	53.0267	-1.01914	0.401169	-2.54042	0.0110719	0.0403231
AT1G05070.Araport11.447	704.575	-0.0891158	0.100426	-0.887379	0.374875	0.56403
AT1G05087.Araport11.447	104.275	-0.354148	0.251768	-1.40665	0.159532	0.317013
AT1G05090.Araport11.447	178.305	-0.221303	0.142405	-1.55404	0.120175	0.25879
AT1G05100.Araport11.447|MAPKKK18	36.5684	1.88328	0.439639	4.28369	1.83818e-05	0.000161935
AT1G05120.Araport11.447	360.888	-0.0807256	0.133377	-0.605242	0.545018	0.708995
AT1G05140.Araport11.447	2530.37	-0.225229	0.0918842	-2.45123	0.0142368	0.0494851
AT1G05150.Araport11.447	774.432	-0.314759	0.172544	-1.82422	0.0681186	0.1694
AT1G05160.Araport11.447|CYP88A3	207.07	-0.112428	0.155227	-0.724284	0.468891	0.644536
AT1G05170.Araport11.447	943.416	-0.0749214	0.115416	-0.649145	0.516245	0.68421
AT1G05180.Araport11.447|AXR1	683.643	-0.0692324	0.0845483	-0.818849	0.412872	0.597077
AT1G05190.Araport11.447|emb2394	14172.3	0.0421085	0.0911444	0.461998	0.644083	0.784837
AT1G05200.Araport11.447|GLR3.4	1676.64	-0.157159	0.179818	-0.873988	0.382125	0.570197
AT1G05205.Araport11.447	444.524	0.0838542	0.243926	0.343769	0.73102	0.844239
AT1G05210.Araport11.447	110.279	-0.30272	0.289885	-1.04428	0.296357	0.487053
AT1G05230.Araport11.447|HDG2	476.395	-0.626419	0.190705	-3.28475	0.00102073	0.00553647
AT1G05250.Araport11.447	1.94897	-0.742218	1.34655	-0.5512	0.581497	0.737468
AT1G05270.Araport11.447	885.749	-0.067588	0.0948074	-0.712899	0.475909	0.649642
AT1G05300.Araport11.447|ZIP5	63.7214	0.284196	0.296764	0.957651	0.338239	0.528734
AT1G05310.Araport11.447	76.6299	-0.260957	0.252222	-1.03463	0.300839	0.491751
AT1G05320.Araport11.447	568.335	-0.419884	0.177418	-2.36663	0.0179506	0.0598215
AT1G05340.Araport11.447	125.607	2.06603	0.467916	4.41539	1.00827e-05	9.37953e-05
AT1G05350.Araport11.447	671.398	-0.0748773	0.0872804	-0.857894	0.390951	0.578509
AT1G05360.Araport11.447|KMS2	361.995	0.18055	0.10893	1.65749	0.09742	0.221551
AT1G05370.Araport11.447	22.8377	0.152676	0.469198	0.325397	0.744881	0.853903
AT1G05380.Araport11.447	805.549	-0.212268	0.198666	-1.06846	0.285311	0.474867
AT1G05385.Araport11.447|LPA19	1237.26	0.509313	0.140668	3.62067	0.000293838	0.00189405
AT1G05400.Araport11.447	30.8244	1.12411	0.3379	3.32677	0.000878596	0.00487195
AT1G05410.Araport11.447	472.767	0.263577	0.0980386	2.6885	0.00717736	0.0282523
AT1G05420.Araport11.447|OFP12	40.728	0.573873	0.342924	1.67347	0.0942347	0.216402
AT1G05430.Araport11.447	863.105	0.176141	0.0776973	2.26701	0.0233896	0.0742682
AT1G05440.Araport11.447	6.43575	0.372571	0.690407	0.53964	0.589445	0.744484
AT1G05460.Araport11.447|SDE3	364.836	0.284442	0.2172	1.30958	0.190337	0.358625
AT1G05470.Araport11.447|CVP2	246.236	-0.642198	0.183497	-3.49978	0.000465639	0.00282438
AT1G05490.Araport11.447|chr31	10.1477	-0.619849	0.760497	-0.815057	0.415039	0.598644
AT1G05500.Araport11.447|NTMC2T2.1	1383.09	-0.36117	0.110428	-3.27063	0.0010731	0.00576534
AT1G05520.Araport11.447	867.429	-0.0442034	0.125349	-0.352643	0.724356	0.84058
AT1G05530.Araport11.447|UGT75B2	3.28698	0.380539	0.892469	0.426389	0.669824	0.804012
AT1G05540.Araport11.447	334.607	0.192049	0.127852	1.50212	0.133067	0.279049
AT1G05550.Araport11.447	30.9543	0.776137	0.348465	2.2273	0.0259272	0.0805551
AT1G05560.Araport11.447|UGT75B1	1369.52	0.0896484	0.12132	0.738943	0.459942	0.637818
AT1G05570.Araport11.447|CALS1	568.37	-0.0454972	0.22824	-0.199339	0.841998	0.914035
AT1G05575.Araport11.447	17.5857	0.287207	0.722784	0.397362	0.691101	0.817829
AT1G05590.Araport11.447|HEXO2	459.585	-0.0160099	0.101629	-0.157534	0.874824	0.933577
AT1G05600.Araport11.447|EMB3101	193.982	0.236457	0.189524	1.24763	0.212165	0.38784
AT1G05610.Araport11.447|APS2	13.0695	-0.373925	0.62932	-0.594173	0.552396	0.714948
AT1G05620.Araport11.447|URH2	248.712	0.432305	0.182284	2.3716	0.0177113	0.0592153
AT1G05630.Araport11.447|5PTASE13	540.582	-0.809293	0.147762	-5.47702	4.3255e-08	6.61179e-07
AT1G05640.Araport11.447	45.1373	0.203514	0.368243	0.552662	0.580495	0.736923
AT1G05670.Araport11.447	196.261	0.244675	0.226582	1.07985	0.280209	0.46912
AT1G05675.Araport11.447	23.2391	-0.533772	0.455185	-1.17265	0.240937	0.422922
AT1G05680.Araport11.447|UGT74E2	51.8435	1.91337	0.675124	2.83411	0.00459538	0.0195481
AT1G05690.Araport11.447|BT3	305.2	0.189071	0.168494	1.12212	0.261809	0.447673
AT1G05710.Araport11.447	127.983	1.17053	0.217017	5.39374	6.90078e-08	1.01482e-06
AT1G05720.Araport11.447	352.797	0.169334	0.217479	0.778625	0.436201	0.617164
AT1G05730.Araport11.447	42.971	0.781025	0.334419	2.33546	0.0195192	0.0640488
AT1G05740.Araport11.447	1.16549	0.0952115	2.25899	0.0421478	0.966381	0.981614
AT1G05750.Araport11.447|PDE247	117.543	0.425401	0.203126	2.09427	0.036236	0.104546
AT1G05760.Araport11.447|RTM1	49.4272	0.0992016	0.411373	0.241148	0.809441	0.894509
AT1G05770.Araport11.447	18.9185	0.631257	0.424071	1.48857	0.136602	0.284411
AT1G05780.Araport11.447	118.429	0.50364	0.238211	2.11425	0.0344936	0.100534
AT1G05783.Araport11.447	12.2952	1.06197	0.836814	1.26906	0.204419	0.377749
AT1G05785.Araport11.447	137.714	0.0235587	0.221747	0.106241	0.915391	0.954967
AT1G05790.Araport11.447	462.741	-0.0136699	0.151957	-0.0899591	0.92832	0.961842
AT1G05800.Araport11.447|DGL	2.80557	-1.12749	1.20138	-0.938498	0.347989	0.538363
AT1G05805.Araport11.447	333.913	-0.805035	0.202054	-3.98426	6.76918e-05	0.000522961
AT1G05810.Araport11.447|RABA5E	196.807	-0.186932	0.201715	-0.926715	0.354074	0.544235
AT1G05820.Araport11.447|SPPL5	95.062	0.719955	0.28578	2.51927	0.01176	0.0423064
AT1G05830.Araport11.447|ATX2	689.944	-0.124763	0.1946	-0.641124	0.521442	0.688095
AT1G05835.Araport11.447	82.9307	-0.187786	0.269718	-0.696231	0.486284	0.658357
AT1G05840.Araport11.447	560.713	-0.122129	0.109364	-1.11672	0.264112	0.450264
AT1G05850.Araport11.447|POM1	18047	-0.361524	0.0916079	-3.94643	7.93248e-05	0.000601481
AT1G05860.Araport11.447	313.341	0.0494077	0.140977	0.350465	0.725989	0.841367
AT1G05870.Araport11.447	1053.87	0.195828	0.118117	1.65791	0.0973363	0.221454
AT1G05880.Araport11.447|ARI12	5.7488	-0.457478	1.52183	-0.300611	0.763711	0.865479
AT1G05890.Araport11.447|ARI5	934.167	0.11638	0.102039	1.14055	0.254059	0.438911
AT1G05894.Araport11.447	7.23965	-0.309078	0.622519	-0.496495	0.619545	0.767332
AT1G05900.Araport11.447|NTH2	726.202	-0.262061	0.104072	-2.51807	0.0118	0.0424367
AT1G05910.Araport11.447	583.738	-0.347357	0.216172	-1.60686	0.108086	0.238902
AT1G05940.Araport11.447|CAT9	1319.82	0.254975	0.103118	2.47266	0.0134112	0.0470444
AT1G05950.Araport11.447	73.6333	-0.25781	0.337947	-0.76287	0.445541	0.625638
AT1G05960.Araport11.447	873.053	-0.347261	0.167392	-2.07454	0.0380297	0.108587
AT1G05970.Araport11.447	154.674	0.237611	0.211947	1.12109	0.262251	0.448195
AT1G06000.Araport11.447	2042.69	-0.830034	0.279683	-2.96777	0.00299972	0.0137018
AT1G06010.Araport11.447	346.9	0.19078	0.185727	1.02721	0.304324	0.494738
AT1G06020.Araport11.447	11.3214	-1.48763	0.558056	-2.66574	0.00768188	0.0298405
AT1G06040.Araport11.447|STO	9127.65	-0.367763	0.114707	-3.2061	0.00134548	0.00697119
AT1G06050.Araport11.447	151.122	-0.52137	0.198976	-2.62026	0.00878629	0.0332985
AT1G06060.Araport11.447	476.657	-0.0730698	0.106503	-0.686079	0.492663	0.664308
AT1G06070.Araport11.447	345.281	-0.179534	0.148961	-1.20524	0.228111	0.407942
AT1G06080.Araport11.447|ADS1	82.9476	-0.0857954	0.379874	-0.225852	0.821316	0.901995
AT1G06110.Araport11.447|SKIP16	655.033	0.0912018	0.101072	0.902342	0.366875	0.556367
AT1G06130.Araport11.447|GLX2-4	1099.73	0.331005	0.0867771	3.81443	0.000136498	0.000966993
AT1G06140.Araport11.447|MEF3	13.613	-0.670943	0.554571	-1.20984	0.226339	0.405806
AT1G06143.Araport11.447	69.569	0.78985	0.266382	2.96511	0.00302579	0.0137923
AT1G06150.Araport11.447|EMB1444	1015.29	-0.0333461	0.12786	-0.260802	0.794246	0.885375
AT1G06160.Araport11.447|ORA59	72.1629	0.726911	0.474265	1.53271	0.125347	0.267137
AT1G06180.Araport11.447|MYB13	72.5368	1.50796	0.2384	6.32532	2.52708e-10	5.75242e-09
AT1G06190.Araport11.447|RHON1	2595.76	-0.0110321	0.101592	-0.108592	0.913526	0.953845
AT1G06200.Araport11.447	1315.49	0.0796594	0.10985	0.725164	0.468351	0.6441
AT1G06210.Araport11.447	728.133	-0.0730476	0.0946051	-0.772131	0.440037	0.6209
AT1G06220.Araport11.447|MEE5	1660.43	-0.240372	0.168452	-1.42694	0.153596	0.308406
AT1G06230.Araport11.447|GTE4	955.24	-0.399919	0.131139	-3.04958	0.00229164	0.0108929
AT1G06240.Araport11.447	635.381	0.117207	0.0924123	1.26831	0.204688	0.378143
AT1G06250.Araport11.447	36.7217	0.398854	0.396051	1.00708	0.313898	0.504735
AT1G06260.Araport11.447	60.7044	0.421003	0.281145	1.49746	0.134274	0.280873
AT1G06270.Araport11.447	108.167	0.513694	0.193205	2.6588	0.00784189	0.0303259
AT1G06290.Araport11.447|ACX3	1769.49	0.0223717	0.139609	0.160245	0.872688	0.932735
AT1G06310.Araport11.447|ACX6	7.06232	0.0522842	0.575048	0.0909213	0.927555	0.961569
AT1G06360.Araport11.447	444.393	-1.87118	0.236088	-7.9258	2.26673e-15	1.00203e-13
AT1G06380.Araport11.447	282.817	-0.0103526	0.143052	-0.0723695	0.942308	0.969322
AT1G06390.Araport11.447|GSK1	1223.07	-0.306742	0.0796875	-3.84932	0.000118448	0.000854459
AT1G06400.Araport11.447|ARA-2	1044	0.283023	0.107894	2.62316	0.00871178	0.033083
AT1G06410.Araport11.447|TPS7	2636.5	-0.411919	0.111948	-3.67956	0.000233637	0.00154428
AT1G06420.Araport11.447	10.8937	0.277245	0.592768	0.467713	0.63999	0.782092
AT1G06430.Araport11.447|FTSH8	12281.8	0.371811	0.128609	2.89103	0.00383988	0.0168296
AT1G06440.Araport11.447	20.1665	1.38572	0.545962	2.53813	0.0111448	0.040522
AT1G06450.Araport11.447	83.3032	0.0937172	0.201322	0.46551	0.641566	0.782987
AT1G06460.Araport11.447|ACD32.1	2557.34	-0.150948	0.0929047	-1.62476	0.104213	0.232622
AT1G06470.Araport11.447	761.963	-0.0935594	0.112509	-0.831573	0.40565	0.590456
AT1G06490.Araport11.447|CalS7	111.314	0.0513102	0.295817	0.173453	0.862296	0.926503
AT1G06500.Araport11.447	301.179	0.451095	0.18022	2.50303	0.0123136	0.0438131
AT1G06515.Araport11.447	309.661	-0.483148	0.217029	-2.22619	0.0260015	0.0807292
AT1G06510.Araport11.447	862.364	0.223825	0.0949255	2.35791	0.0183784	0.061021
AT1G06520.Araport11.447|GPAT1	30.0367	0.188168	0.371027	0.507154	0.612047	0.761458
AT1G06540.Araport11.447	1482.19	-0.259669	0.921541	-0.281777	0.778114	0.874621
AT1G06550.Araport11.447	1289.4	-0.249372	0.185597	-1.34362	0.17907	0.343694
AT1G06560.Araport11.447	319.215	0.312125	0.150538	2.0734	0.038135	0.108794
AT1G06570.Araport11.447|PDS1	2446.43	0.368575	0.0858401	4.29374	1.7569e-05	0.000155455
AT1G06580.Araport11.447	64.0689	0.343636	0.224699	1.52931	0.126187	0.268597
AT1G06590.Araport11.447	146.258	-0.555281	0.24159	-2.29844	0.0215367	0.0695435
AT1G06620.Araport11.447	120.276	1.2934	0.276142	4.68382	2.81572e-06	3.04779e-05
AT1G06630.Araport11.447	337.576	0.3421	0.109497	3.1243	0.00178232	0.00880915
AT1G06640.Araport11.447	3027.94	1.21453	0.206303	5.8871	3.93027e-09	7.25132e-08
AT1G06645.Araport11.447	409.804	-0.137062	0.113109	-1.21177	0.225602	0.40478
AT1G06650.Araport11.447	2202.84	0.0263233	0.0781761	0.336718	0.736329	0.847705
AT1G06660.Araport11.447|JASON	20.5318	0.689939	0.396575	1.73974	0.0819044	0.195063
AT1G06670.Araport11.447|NIH	1133.61	-0.0951316	0.207402	-0.458683	0.646462	0.786696
AT1G06680.Araport11.447|PSBP-1	154894	-0.436827	0.0757359	-5.76777	8.03254e-09	1.41019e-07
AT1G06690.Araport11.447	3871.39	0.280338	0.112121	2.50032	0.012408	0.0440924
AT1G06700.Araport11.447	1445.45	0.0857403	0.0806698	1.06286	0.287847	0.477937
AT1G06710.Araport11.447	145.174	0.175062	0.227326	0.770092	0.441245	0.621918
AT1G06720.Araport11.447	779.166	-0.482957	0.218972	-2.20556	0.0274147	0.0841943
AT1G06730.Araport11.447	416.316	-0.264524	0.131488	-2.01177	0.0442442	0.121982
AT1G06740.Araport11.447|MUG3	105.234	0.340123	0.247994	1.3715	0.17022	0.331311
AT1G06750.Araport11.447	4.01545	-0.704235	1.06608	-0.660581	0.508881	0.67813
AT1G06760.Araport11.447	3928.83	-0.43584	0.11746	-3.71053	0.00020683	0.00138871
AT1G06770.Araport11.447|DRIP1	203.355	0.228368	0.132384	1.72505	0.0845193	0.20003
AT1G06780.Araport11.447|GAUT6	310.763	-0.127424	0.12692	-1.00397	0.315393	0.506406
AT1G06790.Araport11.447	298.46	0.314718	0.128641	2.44649	0.0144257	0.0500236
AT1G06800.Araport11.447|PLA-I{gamma}1	285.857	-0.170955	0.170775	-1.00105	0.3168	0.50774
AT1G06820.Araport11.447|CRTISO	1705.11	0.263849	0.12041	2.19126	0.0284328	0.0864444
AT1G06830.Araport11.447	383.135	-0.739022	0.270806	-2.72897	0.0063532	0.0255271
AT1G06840.Araport11.447	259.294	-0.210796	0.218619	-0.964214	0.334939	0.525941
AT1G06850.Araport11.447|bZIP52	162.35	-0.434702	0.142733	-3.04556	0.0023225	0.0110159
AT1G06870.Araport11.447|Plsp2A	415.799	-0.106849	0.120124	-0.889493	0.373738	0.562874
AT1G06890.Araport11.447	709.978	-0.13748	0.107948	-1.27358	0.202812	0.375502
AT1G06900.Araport11.447	1146.02	-0.143257	0.145022	-0.987829	0.323236	0.5144
AT1G06910.Araport11.447|TRFL7	142.137	-0.490275	0.161442	-3.03686	0.00239056	0.0112927
AT1G06950.Araport11.447|TIC110	4671.09	0.0394193	0.199249	0.197839	0.843171	0.914541
AT1G06960.Araport11.447	371.792	-0.85155	0.161453	-5.27427	1.33284e-07	1.85632e-06
AT1G06980.Araport11.447	101.005	-0.710246	0.292796	-2.42574	0.0152772	0.0524253
AT1G07000.Araport11.447|EXO70B2	280.805	-0.514988	0.203512	-2.5305	0.01139	0.041217
AT1G07010.Araport11.447|SLP1	4994.92	0.215915	0.0800218	2.69821	0.00697136	0.0275929
AT1G07020.Araport11.447	199.819	-0.194303	0.217636	-0.892788	0.371971	0.561168
AT1G07030.Araport11.447	551.394	-0.0475104	0.107068	-0.44374	0.657231	0.79507
AT1G07040.Araport11.447	538.985	0.595621	0.132486	4.49572	6.93359e-06	6.76316e-05
AT1G07050.Araport11.447	42.7192	0.71341	0.304241	2.34488	0.0190331	0.0627238
AT1G07060.Araport11.447|DFO	2.90339	0.699178	1.4385	0.486048	0.626933	0.772844
AT1G07070.Araport11.447	592.199	0.00897898	0.215563	0.0416536	0.966775	0.981833
AT1G07080.Araport11.447	2872.24	-0.0819998	0.107294	-0.764256	0.444715	0.62501
AT1G07090.Araport11.447|LSH6	381.998	0.259765	0.161273	1.61072	0.107241	0.237582
AT1G07110.Araport11.447|F2KP	4656.62	-0.433993	0.132138	-3.2844	0.001022	0.00554064
AT1G07120.Araport11.447	45.6585	0.389409	0.297766	1.30777	0.190953	0.359367
AT1G07130.Araport11.447|STN1	79.2521	0.657957	0.221477	2.97077	0.00297056	0.013591
AT1G07135.Araport11.447	69.3852	0.312273	0.354754	0.880252	0.378723	0.567567
AT1G07140.Araport11.447|SIRANBP	3706.68	-0.0343806	0.0483334	-0.711323	0.476884	0.650572
AT1G07150.Araport11.447|MAPKKK13	43.0735	0.0260388	0.322923	0.0806348	0.935732	0.966156
AT1G07170.Araport11.447	284.144	0.193343	0.223272	0.86595	0.386518	0.574057
AT1G07180.Araport11.447|NDA1	7142.97	-0.154376	0.117835	-1.31011	0.19016	0.358423
AT1G07200.Araport11.447	749.987	-0.369717	0.152646	-2.42207	0.0154326	0.0528928
AT1G07210.Araport11.447	845.721	0.111116	0.0775087	1.43359	0.151689	0.305855
AT1G07220.Araport11.447	423.88	0.238558	0.129845	1.83725	0.0661727	0.165792
AT1G07230.Araport11.447|NPC1	862.608	0.0731191	0.123068	0.594136	0.552421	0.714948
AT1G07240.Araport11.447|UGT71C5	486.514	-0.52032	0.179094	-2.90529	0.00366908	0.0162215
AT1G07250.Araport11.447|UGT71C4	1481.49	-0.32258	0.101588	-3.17539	0.00149636	0.0076225
AT1G07260.Araport11.447|UGT71C3	45.2131	1.23795	0.384627	3.21858	0.00128828	0.0067237
AT1G07270.Araport11.447	34.6089	-0.025847	0.267663	-0.0965653	0.923072	0.959298
AT1G07280.Araport11.447	3691.84	-0.455617	0.142741	-3.19192	0.00141329	0.00725117
AT1G07290.Araport11.447|GONST2	40.0848	-0.393567	0.332516	-1.1836	0.236571	0.417677
AT1G07300.Araport11.447	211.569	0.644701	0.230365	2.7986	0.00513245	0.021407
AT1G07310.Araport11.447	511.207	-0.374449	0.11551	-3.2417	0.0011882	0.00628746
AT1G07320.Araport11.447|RPL4	13949.9	-0.109153	0.094735	-1.1522	0.24924	0.433503
AT1G07330.Araport11.447	15.0617	0.503764	0.455369	1.10628	0.268606	0.455851
AT1G07350.Araport11.447|SR45a	1387.15	1.10437	0.178041	6.20291	5.54274e-10	1.17348e-08
AT1G07360.Araport11.447|MAC5A	1011.41	-0.538063	0.103677	-5.18979	2.10535e-07	2.82179e-06
AT1G07370.Araport11.447|PCNA1	353.29	0.329441	0.144183	2.28487	0.0223204	0.0715903
AT1G07380.Araport11.447	215.742	0.158598	0.158755	0.999013	0.317789	0.508476
AT1G07390.Araport11.447|RLP1	133.811	0.61905	0.221481	2.79505	0.00518925	0.0216082
AT1G07400.Araport11.447	333.178	4.50178	0.343778	13.095	3.51558e-39	1.41281e-36
AT1G07410.Araport11.447|RABA2b	51.1685	0.246595	0.292412	0.843314	0.399053	0.584743
AT1G07420.Araport11.447|SMO2-1	388.479	0.252833	0.136193	1.85643	0.0633917	0.160241
AT1G07430.Araport11.447|HAI2	81.3354	0.347988	0.362908	0.958887	0.337616	0.528192
AT1G07440.Araport11.447	2773.43	0.78972	0.109153	7.23497	4.6564e-13	1.53842e-11
AT1G07450.Araport11.447	317.292	1.67777	0.181872	9.225	2.83566e-20	2.08228e-18
AT1G07470.Araport11.447	429.906	-0.619446	0.121583	-5.09482	3.49074e-07	4.50677e-06
AT1G07473.Araport11.447	1.50332	1.77191	1.84234	0.961768	0.336166	0.526933
AT1G07476.Araport11.447	2.09466	0.0592276	1.29005	0.0459112	0.963381	0.979673
AT1G07480.Araport11.447	449.17	-0.653147	0.0958388	-6.81506	9.42224e-12	2.5903e-10
AT1G07485.Araport11.447	17.3125	-0.542072	0.449764	-1.20524	0.228112	0.407942
AT1G07490.Araport11.447|RTFL3	147.746	-0.457335	0.216607	-2.11136	0.0347417	0.100999
AT1G07510.Araport11.447|ftsh10	1232.35	0.154448	0.10638	1.45186	0.146541	0.298607
AT1G07530.Araport11.447|SCL14	668.528	-0.0264208	0.125313	-0.210839	0.833013	0.908386
AT1G07570.Araport11.447|APK1A	332.203	-0.355634	0.181289	-1.9617	0.049798	0.133287
AT1G07590.Araport11.447	39513.4	0.192453	0.264688	0.727093	0.467169	0.643154
AT1G07600.Araport11.447|MT1A	4.26923	0.185912	0.73058	0.254473	0.799131	0.887979
AT1G07610.Araport11.447|MT1C	2639.42	0.577706	0.401044	1.4405	0.149725	0.302972
AT1G07615.Araport11.447	173.661	0.0862543	0.153258	0.562804	0.573569	0.731835
AT1G07620.Araport11.447|ATOBGM	187.184	-0.313095	0.229946	-1.3616	0.173324	0.335639
AT1G07630.Araport11.447|PLL5	376.451	-0.204696	0.162893	-1.25663	0.208886	0.383823
AT1G07640.Araport11.447|OBP2	686.053	0.272965	0.105042	2.59863	0.00935954	0.0350872
AT1G07650.Araport11.447	833.979	-0.183413	0.147715	-1.24167	0.214359	0.39047
AT1G07660.Araport11.447	453.746	-0.216588	0.19675	-1.10083	0.270971	0.458457
AT1G07670.Araport11.447|ECA4	1221.47	0.0192929	0.170074	0.113438	0.909684	0.952673
AT1G07700.Araport11.447	3740.98	-0.159997	0.115192	-1.38896	0.164845	0.324623
AT1G07705.Araport11.447	531.744	-0.108794	0.130054	-0.836533	0.402855	0.588247
AT1G07710.Araport11.447	27.6678	0.00818096	0.329781	0.0248072	0.980209	0.989552
AT1G07720.Araport11.447|KCS3	1227.32	-0.717231	0.147627	-4.85842	1.18329e-06	1.39044e-05
AT1G07725.Araport11.447|EXO70H6	314.382	-0.198785	0.120909	-1.64409	0.100157	0.226416
AT1G07740.Araport11.447	81.4919	0.0194243	0.33874	0.0573428	0.954272	0.975297
AT1G07730.Araport11.447	4.51635	-0.542014	0.968499	-0.559644	0.575723	0.733737
AT1G07745.Araport11.447|RAD51D	158.863	0.145519	0.153406	0.948584	0.342832	0.533259
AT1G07750.Araport11.447	869.25	0.0321873	0.131555	0.244668	0.806714	0.892712
AT1G07770.Araport11.447|RPS15A	6888.34	-0.019523	0.185583	-0.105198	0.916218	0.955424
AT1G07780.Araport11.447|PAI1	554.991	-0.0132139	0.0888348	-0.148747	0.881753	0.937163
AT1G07790.Araport11.447|HTB1	828.423	-0.453994	0.125884	-3.60645	0.000310417	0.00198874
AT1G07810.Araport11.447|ECA1	811.244	-0.125295	0.163119	-0.768118	0.442417	0.623049
AT1G07820.Araport11.447	1184.95	-0.530391	0.186524	-2.84355	0.00446146	0.0190775
AT1G07830.Araport11.447	351.535	0.212637	0.134979	1.57534	0.115179	0.250768
AT1G07840.Araport11.447	526.629	-0.0242794	0.0963132	-0.252088	0.800973	0.88907
AT1G07870.Araport11.447	223.945	0.277724	0.12525	2.21735	0.026599	0.0822377
AT1G07880.Araport11.447|ATMPK13	85.2284	0.0541495	0.218799	0.247485	0.804533	0.891403
AT1G07885.Araport11.447	4.45523	0.931211	0.739158	1.25983	0.207732	0.382211
AT1G07890.Araport11.447|APX1	24110.6	0.49972	0.12473	4.00642	6.16465e-05	0.000481652
AT1G07900.Araport11.447|LBD1	50.7459	0.0322038	0.772721	0.0416758	0.966757	0.981833
AT1G07902.Araport11.447	52.4057	0.991963	0.353876	2.80313	0.00506087	0.0211656
AT1G07901.Araport11.447	16.7477	-0.613518	0.431697	-1.42118	0.155265	0.310917
AT1G07910.Araport11.447|RNL	568.314	0.15885	0.182951	0.868266	0.385249	0.572967
AT1G07920.Araport11.447	16123.9	-0.261395	0.0715583	-3.65289	0.000259305	0.00169619
AT1G07930.Araport11.447	14588.9	-0.127686	0.0786852	-1.62274	0.104645	0.233303
AT1G07940.Araport11.447	10808.6	-0.24847	0.0720464	-3.44875	0.000563186	0.00331949
AT1G07950.Araport11.447|MED22B	329.016	0.294146	0.146554	2.00708	0.0447413	0.123
AT1G07960.Araport11.447|PDIL5-1	566.895	0.301918	0.218767	1.38009	0.16756	0.327809
AT1G07970.Araport11.447	321.24	-0.109784	0.148516	-0.739206	0.459782	0.637744
AT1G07980.Araport11.447|NF-YC10	518.154	0.370787	0.137318	2.7002	0.00692969	0.0274933
AT1G07990.Araport11.447	1043.4	-0.123355	0.109576	-1.12575	0.260272	0.446127
AT1G08000.Araport11.447|GATA10	181.635	-0.368199	0.1401	-2.62811	0.00858609	0.0326632
AT1G08005.Araport11.447	2.78209	-0.188336	1.28032	-0.147101	0.883052	0.93792
AT1G08010.Araport11.447|GATA11	314.412	-0.335938	0.123655	-2.71673	0.00659311	0.0263712
AT1G08030.Araport11.447|TPST	435.389	-0.016388	0.131786	-0.124353	0.901036	0.94782
AT1G08040.Araport11.447	590.657	0.0752957	0.0992692	0.7585	0.448151	0.627446
AT1G08050.Araport11.447	110.046	-0.121967	0.293864	-0.415044	0.678109	0.808995
AT1G08060.Araport11.447|MOM	469.129	-0.318262	0.285092	-1.11635	0.264273	0.450364
AT1G08070.Araport11.447|OTP82	18.558	0.61729	0.470548	1.31185	0.18957	0.357758
AT1G08080.Araport11.447|ACA7	2.18526	0.124072	2.46491	0.0503355	0.959855	0.978017
AT1G08090.Araport11.447|NRT2:1	3.94306	-0.27303	1.26688	-0.215513	0.829367	0.906289
AT1G08110.Araport11.447	2812.41	0.173654	0.106779	1.6263	0.103887	0.23208
AT1G08120.Araport11.447	2.8009	-0.826797	1.25157	-0.660607	0.508864	0.67813
AT1G08125.Araport11.447	340.401	0.105598	0.145951	0.723521	0.46936	0.644645
AT1G08130.Araport11.447|LIG1	602.767	-0.394159	0.175777	-2.24238	0.0249369	0.078093
AT1G08160.Araport11.447	167.527	-0.702453	0.27948	-2.51343	0.0119565	0.0428737
AT1G08165.Araport11.447	33.1951	-0.361552	0.526595	-0.686584	0.492345	0.664144
AT1G08180.Araport11.447	152.509	0.136441	0.259214	0.526365	0.598634	0.751925
AT1G08190.Araport11.447|VPS41	3008.29	-0.222096	0.121503	-1.82791	0.0675634	0.168341
AT1G08200.Araport11.447|AXS2	6962.58	-0.333197	0.156944	-2.12304	0.0337506	0.0987541
AT1G08210.Araport11.447	305.992	0.220804	0.136967	1.6121	0.106941	0.23713
AT1G08220.Araport11.447	201.841	0.0869332	0.139221	0.624427	0.532347	0.698064
AT1G08230.Araport11.447	255.07	0.685733	0.173649	3.94896	7.84913e-05	0.000596388
AT1G08250.Araport11.447|ADT6	478.843	-0.226522	0.205488	-1.10236	0.270305	0.457644
AT1G08260.Araport11.447|TIL1	529.328	-0.0329002	0.274278	-0.119952	0.904521	0.949814
AT1G08270.Araport11.447	32.6259	-0.15919	0.514638	-0.309324	0.757075	0.861581
AT1G08280.Araport11.447	216.104	0.0637369	0.194569	0.32758	0.743229	0.85285
AT1G08290.Araport11.447|WIP3	39.7315	1.64839	0.3855	4.27597	1.90308e-05	0.000167052
AT1G08300.Araport11.447|NVL	121.543	0.192749	0.234949	0.820389	0.411995	0.596353
AT1G08310.Araport11.447	6.88107	-1.75432	0.72756	-2.41124	0.0158983	0.0542452
AT1G08315.Araport11.447	156.4	-0.449003	0.150772	-2.97802	0.00290114	0.0133248
AT1G08340.Araport11.447	38.8534	-0.00453918	0.363664	-0.0124818	0.990041	0.994903
AT1G08350.Araport11.447	190.693	0.035199	0.132241	0.266173	0.790106	0.882627
AT1G08360.Araport11.447	6918.82	-0.190825	0.103728	-1.83966	0.0658187	0.165121
AT1G08370.Araport11.447|DCP1	659.621	0.148542	0.0896208	1.65745	0.0974292	0.221551
AT1G08380.Araport11.447|PSAO	98544.8	-0.495117	0.162413	-3.04851	0.00229979	0.0109259
AT1G08390.Araport11.447	371.367	-1.09646	0.225106	-4.87085	1.11117e-06	1.30988e-05
AT1G08400.Araport11.447	195.35	-0.169512	0.165353	-1.02515	0.305291	0.495801
AT1G08410.Araport11.447	407.018	-0.497785	0.124665	-3.993	6.52438e-05	0.000506172
AT1G08420.Araport11.447|BSL2	1688.77	-0.0288454	0.152165	-0.189566	0.849649	0.918507
AT1G08430.Araport11.447|ALMT1	6.98907	0.884402	0.978074	0.904228	0.365874	0.555378
AT1G08450.Araport11.447|CRT3	2178.43	-0.212143	0.232469	-0.912566	0.361471	0.551262
AT1G08460.Araport11.447|HDA08	641.248	0.266512	0.116651	2.28469	0.0223308	0.0716055
AT1G08465.Araport11.447|YAB2	266.618	-0.419025	0.192831	-2.17302	0.0297791	0.0896739
AT1G08470.Araport11.447|SSL3	510.794	-0.245884	0.134427	-1.82913	0.0673801	0.168017
AT1G08480.Araport11.447|SDH6	1756.71	0.25588	0.168879	1.51517	0.12973	0.274028
AT1G08490.Araport11.447|CPNIFS	1709.26	-0.201693	0.0971357	-2.0764	0.0378571	0.108198
AT1G08500.Araport11.447|ENODL18	12.0965	-1.01312	0.723304	-1.40068	0.161308	0.319518
AT1G08510.Araport11.447|FATB	2979.24	-0.51027	0.0810044	-6.29929	2.99013e-10	6.71655e-09
AT1G08520.Araport11.447|ALB1	7066.04	-0.250354	0.0804081	-3.11354	0.00184858	0.00907981
AT1G08530.Araport11.447	504.883	-0.037593	0.131052	-0.286855	0.774223	0.872505
AT1G08540.Araport11.447|SIG2	3922.56	-0.0951763	0.127444	-0.746811	0.455177	0.63383
AT1G08550.Araport11.447|NPQ1	1540.22	-0.745235	0.0947926	-7.86175	3.78801e-15	1.6226e-13
AT1G08560.Araport11.447|SYP111	146.375	-0.217505	0.206634	-1.05261	0.29252	0.482397
AT1G08570.Araport11.447|ACHT4	2177.81	-0.188484	0.139644	-1.34975	0.177096	0.340913
AT1G08580.Araport11.447	1053.44	-0.365467	0.178485	-2.0476	0.0405991	0.114343
AT1G08590.Araport11.447	128.254	-0.274068	0.232183	-1.18039	0.237843	0.41929
AT1G08600.Araport11.447|ATRX	627.165	0.0750851	0.233394	0.321709	0.747673	0.85557
AT1G08610.Araport11.447	217.06	0.130633	0.214086	0.610186	0.541738	0.706392
AT1G08620.Araport11.447|PKDM7D	581.92	0.0271943	0.203047	0.133931	0.893457	0.943575
AT1G08630.Araport11.447|THA1	10.6532	2.41911	0.814425	2.97032	0.00297486	0.0136023
AT1G08640.Araport11.447|CJD1	3511.31	0.215146	0.0734381	2.92962	0.00339377	0.0151983
AT1G08650.Araport11.447|PPCK1	1652.89	-1.17747	0.193356	-6.08965	1.13158e-09	2.29673e-08
AT1G08660.Araport11.447|MGP2	634.927	0.0525847	0.129377	0.406446	0.684415	0.813138
AT1G08680.Araport11.447|ZIGA4	687.733	0.103912	0.114137	0.910414	0.362604	0.552239
AT1G08700.Araport11.447|PS1	750.451	0.19233	0.115004	1.67238	0.0944498	0.216806
AT1G08710.Araport11.447	237.79	0.11895	0.169484	0.701836	0.482781	0.655502
AT1G08720.Araport11.447|EDR1	517.008	-0.138731	0.135318	-1.02522	0.305257	0.495783
AT1G08730.Araport11.447|XIC	21.9148	-1.51737	0.360496	-4.20911	2.56375e-05	0.000218536
AT1G08750.Araport11.447	297.935	-0.278313	0.112478	-2.47437	0.013347	0.046879
AT1G08760.Araport11.447	350.681	-0.0845658	0.124051	-0.681704	0.495426	0.666691
AT1G08770.Araport11.447|PRA1.E	419.121	-0.0797807	0.190501	-0.418794	0.675367	0.807379
AT1G08780.Araport11.447|AIP3	405.255	-0.239867	0.17025	-1.40891	0.158862	0.316109
AT1G08800.Araport11.447	430.888	-0.116226	0.179939	-0.645918	0.518332	0.685866
AT1G08810.Araport11.447|MYB60	283.807	-0.273922	0.187977	-1.45721	0.145058	0.29668
AT1G08820.Araport11.447|VAP27-2	734.739	0.229858	0.101567	2.26311	0.0236288	0.0748984
AT1G08830.Araport11.447|CSD1	8589.39	0.0692616	0.117754	0.588188	0.556406	0.718314
AT1G08840.Araport11.447|emb2411	134.172	-0.867539	0.194016	-4.47148	7.76807e-06	7.46187e-05
AT1G08845.Araport11.447	141.708	-0.132104	0.184015	-0.717897	0.472821	0.646994
AT1G08880.Araport11.447|H2AXA	1822.07	-0.273613	0.131526	-2.0803	0.0374984	0.107452
AT1G08890.Araport11.447	64.6104	-0.750481	0.2241	-3.34887	0.000811425	0.0045474
AT1G08900.Araport11.447	493.78	-0.341245	0.124013	-2.75168	0.00592897	0.0241207
AT1G08910.Araport11.447	358.795	-0.290061	0.181991	-1.59382	0.110976	0.243731
AT1G08920.Araport11.447|ESL1	387.658	0.120054	0.233812	0.513462	0.607628	0.758308
AT1G08930.Araport11.447|ERD6	892.237	-0.239636	0.250222	-0.957693	0.338218	0.528734
AT1G08940.Araport11.447	85.9705	0.545477	0.228037	2.39205	0.0167545	0.0565501
AT1G08960.Araport11.447|CAX11	274.001	-0.182655	0.144438	-1.2646	0.206016	0.379908
AT1G08970.Araport11.447|NF-YC9	704.437	-0.391511	0.112356	-3.48455	0.000492957	0.0029654
AT1G08980.Araport11.447|AMI1	350.373	-0.297189	0.238989	-1.24353	0.213674	0.389673
AT1G09000.Araport11.447|NP1	52.9969	0.490773	0.286401	1.71358	0.0866053	0.203816
AT1G09010.Araport11.447	1513.65	0.0295934	0.158621	0.186567	0.852	0.919969
AT1G09020.Araport11.447|SNF4	1357.86	-0.197055	0.101012	-1.95081	0.0510795	0.135858
AT1G09040.Araport11.447	96.9064	0.40506	0.29742	1.36191	0.173226	0.33553
AT1G09050.Araport11.447	107.48	-0.102509	0.281775	-0.363798	0.716009	0.834889
AT1G09060.Araport11.447	795.446	-0.248733	0.149455	-1.66426	0.0960598	0.219204
AT1G09070.Araport11.447|SRC2	2553.58	-0.159461	0.0842092	-1.89363	0.0582746	0.150209
AT1G09080.Araport11.447|BIP3	106.06	-0.858263	0.599976	-1.43049	0.152575	0.307067
AT1G09100.Araport11.447|RPT5B	565.263	0.319634	0.0968208	3.3013	0.000962376	0.00527172
AT1G09130.Araport11.447	5707.15	-0.0493109	0.063776	-0.773189	0.439411	0.620475
AT1G09140.Araport11.447|SR30	2377.67	1.40856	0.0907837	15.5155	2.72345e-54	3.54096e-51
AT1G09150.Araport11.447	841.339	0.0115871	0.118453	0.0978202	0.922075	0.958678
AT1G09157.Araport11.447	2.68793	0.71819	1.76807	0.4062	0.684596	0.813266
AT1G09160.Araport11.447	782.588	-0.456838	0.0995455	-4.58924	4.44862e-06	4.56702e-05
AT1G09170.Araport11.447	19.8584	0.336628	0.715156	0.470706	0.637851	0.780514
AT1G09176.Araport11.447	3.75094	0.549139	0.92374	0.594473	0.552196	0.714882
AT1G09180.Araport11.447|SARA1A	324.086	0.689787	0.222571	3.09918	0.00194058	0.00946228
AT1G09190.Araport11.447	34.5225	0.52339	0.386692	1.35351	0.175894	0.339195
AT1G09195.Araport11.447	143.154	-0.262387	0.14368	-1.82619	0.0678222	0.16891
AT1G09200.Araport11.447	1595.82	-0.256219	0.171115	-1.49735	0.134303	0.280896
AT1G09210.Araport11.447|CRT1b	3659.98	-0.322905	0.107426	-3.00583	0.00264858	0.0123297
AT1G09220.Araport11.447	26.1403	0.934472	0.409142	2.28398	0.0223726	0.0717221
AT1G09230.Araport11.447	445.999	0.207607	0.137512	1.50974	0.131109	0.276123
AT1G09240.Araport11.447|NAS3	650.177	-0.735627	0.188461	-3.90335	9.48713e-05	0.000704617
AT1G09250.Araport11.447	426.092	-0.170467	0.121708	-1.40062	0.161327	0.319518
AT1G09260.Araport11.447	0.11624	-0.870134	3.16075	-0.275294	0.783091	NA
AT1G09270.Araport11.447|IMPA-4	1500.64	-0.298487	0.112675	-2.64909	0.00807086	0.0310514
AT1G09280.Araport11.447	315.49	-0.0377955	0.121564	-0.31091	0.755869	0.860931
AT1G09290.Araport11.447	306.288	0.111335	0.128641	0.865467	0.386782	0.574263
AT1G09300.Araport11.447	274.56	0.587248	0.150462	3.90296	9.50215e-05	0.000705063
AT1G09310.Araport11.447	32462.8	-0.886708	0.164033	-5.40567	6.45676e-08	9.53332e-07
AT1G09320.Araport11.447	90.9577	0.142877	0.223282	0.639894	0.522242	0.688812
AT1G09330.Araport11.447	968.737	0.0301949	0.105626	0.285867	0.77498	0.87279
AT1G09340.Araport11.447|CRB	61109.7	0.188348	0.0843028	2.23419	0.0254706	0.0794157
AT1G09350.Araport11.447|GolS3	55.0724	-1.5417	0.347922	-4.43115	9.37325e-06	8.78986e-05
AT1G09390.Araport11.447	341.143	-0.231139	0.197027	-1.17313	0.240743	0.422703
AT1G09410.Araport11.447	17.1025	0.39116	0.552812	0.707581	0.479205	0.652608
AT1G09415.Araport11.447|NIMIN-3	314.204	0.569798	0.231872	2.45739	0.0139952	0.0487373
AT1G09420.Araport11.447|G6PD4	85.7815	0.759044	0.258557	2.93569	0.00332802	0.0149629
AT1G09430.Araport11.447|ACLA-3	1435.79	-0.0629418	0.0895617	-0.702776	0.482195	0.655069
AT1G09440.Araport11.447	277.279	-0.655286	0.152383	-4.30025	1.70602e-05	0.000151358
AT1G09450.Araport11.447|Haspin	27.555	-0.0242318	0.517275	-0.0468451	0.962637	0.9793
AT1G09460.Araport11.447	15.2452	-0.94471	0.473666	-1.99446	0.0461016	0.125692
AT1G09470.Araport11.447	52.6359	0.356263	0.279276	1.27567	0.202073	0.374481
AT1G09480.Araport11.447	71.4734	2.40064	0.288981	8.30728	9.79174e-17	4.97533e-15
AT1G09490.Araport11.447	1281.91	0.309418	0.141358	2.18889	0.0286049	0.0868601
AT1G09500.Araport11.447	772.052	3.30517	0.453983	7.28039	3.32857e-13	1.11472e-11
AT1G09520.Araport11.447	310.616	-0.0495005	0.158736	-0.311842	0.75516	0.860554
AT1G09530.Araport11.447|PIF3	324.218	0.370478	0.172066	2.15312	0.0313094	0.0931348
AT1G09560.Araport11.447|GLP5	1226.76	-0.310338	0.153629	-2.02005	0.043378	0.120299
AT1G09570.Araport11.447|PHYA	1080.58	0.0529019	0.201798	0.262153	0.793204	0.884619
AT1G09575.Araport11.447	46.998	-0.770732	0.297961	-2.58669	0.00969039	0.0360705
AT1G09580.Araport11.447	338.035	0.174453	0.141793	1.23033	0.218572	0.396089
AT1G09590.Araport11.447	4735.44	-0.136509	0.149999	-0.910068	0.362787	0.552365
AT1G09600.Araport11.447	20.1525	-0.795719	0.497889	-1.59818	0.110002	0.242169
AT1G09610.Araport11.447|GXM3	19.798	-0.984469	0.432206	-2.27778	0.0227399	0.0727171
AT1G09620.Araport11.447	2842.17	-0.168036	0.173391	-0.969113	0.332489	0.523508
AT1G09630.Araport11.447|RAB11c	444.381	-0.437725	0.137482	-3.18388	0.00145318	0.00742871
AT1G09640.Araport11.447	5173.75	-0.0842833	0.0738069	-1.14194	0.253478	0.438458
AT1G09645.Araport11.447	369.944	0.170003	0.238385	0.713142	0.475758	0.649557
AT1G09650.Araport11.447	4.31692	-0.523656	0.962271	-0.544188	0.586312	0.741522
AT1G09660.Araport11.447	961.227	0.172027	0.101697	1.69157	0.0907279	0.210614
AT1G09680.Araport11.447	32.9747	-0.268606	0.353942	-0.758898	0.447914	0.627274
AT1G09690.Araport11.447	7472.6	-0.0829132	0.123948	-0.668934	0.503537	0.673694
AT1G09700.Araport11.447|HYL1	320.117	0.151045	0.121515	1.24301	0.213863	0.389897
AT1G09710.Araport11.447	180.972	0.211957	0.182651	1.16045	0.245866	0.429459
AT1G09730.Araport11.447	632.38	-0.24242	0.139498	-1.7378	0.0822459	0.195766
AT1G09740.Araport11.447	366.417	-0.12742	0.189364	-0.672885	0.50102	0.671798
AT1G09750.Araport11.447	2596.04	-0.996052	0.140005	-7.11439	1.12408e-12	3.53238e-11
AT1G09760.Araport11.447|U2A'	1019.37	-0.107411	0.09479	-1.13314	0.257154	0.442222
AT1G09770.Araport11.447|CDC5	1833.1	-0.195352	0.130926	-1.49207	0.13568	0.282892
AT1G09780.Araport11.447|iPGAM1	3526	-0.802687	0.0904603	-8.87336	7.09692e-19	4.51507e-17
AT1G09794.Araport11.447	77.7074	-0.166488	0.259357	-0.641925	0.520922	0.687836
AT1G09795.Araport11.447|ATP-PRT2	2698.05	-0.183497	0.0753446	-2.43543	0.014874	0.0512886
AT1G09800.Araport11.447	111.848	0.291363	0.175294	1.66214	0.0964838	0.219967
AT1G09810.Araport11.447|ECT11	235.224	0.112401	0.144253	0.779195	0.435865	0.616994
AT1G09812.Araport11.447	44.4983	0.688125	0.252577	2.72442	0.00644142	0.0258393
AT1G09815.Araport11.447|POLD4	435.768	-0.130142	0.138427	-0.940148	0.347142	0.537542
AT1G09820.Araport11.447	149.617	-0.339603	0.217557	-1.56098	0.118528	0.256206
AT1G09830.Araport11.447|PUR2	1471.66	0.0624583	0.113433	0.55062	0.581894	0.737731
AT1G09840.Araport11.447|SK41	1231.92	0.12891	0.0765202	1.68465	0.092056	0.212792
AT1G09850.Araport11.447|XBCP3	923.355	0.565481	0.112634	5.02051	5.15336e-07	6.45719e-06
AT1G09870.Araport11.447	560.093	-0.0649664	0.0920153	-0.706039	0.480164	0.653433
AT1G09880.Araport11.447	9.30673	-0.265006	0.58845	-0.450346	0.652461	0.791286
AT1G09890.Araport11.447	59.1034	0.22459	0.346439	0.648281	0.516803	0.684703
AT1G09900.Araport11.447	544.055	-0.164832	0.168774	-0.976645	0.328745	0.520021
AT1G09910.Araport11.447	348.255	0.146786	0.152513	0.962446	0.335825	0.526706
AT1G09920.Araport11.447	680.535	-0.080551	0.187438	-0.429748	0.667379	0.802494
AT1G09930.Araport11.447|OPT2	1.7098	0.552575	2.10799	0.262134	0.793218	0.884619
AT1G09932.Araport11.447	207.699	-0.76763	0.435562	-1.76239	0.0780037	0.187853
AT1G09940.Araport11.447|HEMA2	405.655	-0.0194277	0.17532	-0.110813	0.911765	0.953343
AT1G09950.Araport11.447|RAS1	26.6058	-0.173764	0.38903	-0.44666	0.655121	0.793432
AT1G09960.Araport11.447|SUT4	83.1385	0.774102	0.256381	3.01934	0.00253323	0.0118778
AT1G09970.Araport11.447|LRR XI-23	1425.99	0.161618	0.119855	1.34845	0.177514	0.341568
AT1G09980.Araport11.447	646.205	-0.534984	0.139878	-3.82464	0.000130964	0.000933168
AT1G09995.Araport11.447	99.1773	0.28994	0.226399	1.28066	0.200314	0.371964
AT1G10000.Araport11.447	28.2564	-0.814403	0.432686	-1.8822	0.0598082	0.15318
AT1G10020.Araport11.447	622.906	-0.928219	0.202809	-4.57682	4.72089e-06	4.813e-05
AT1G10030.Araport11.447|ERG28	345.617	-0.296616	0.187214	-1.58437	0.11311	0.247286
AT1G10040.Araport11.447	38.0019	0.227792	0.359714	0.633259	0.526564	0.693107
AT1G10050.Araport11.447	301.048	0.0671561	0.144834	0.463677	0.642879	0.783975
AT1G10060.Araport11.447|BCAT-1	212.654	-0.106574	0.153825	-0.692823	0.488421	0.660602
AT1G10070.Araport11.447|BCAT-2	21.0031	0.627526	0.504867	1.24295	0.213885	0.389897
AT1G10090.Araport11.447	612.717	-0.396211	0.169985	-2.33086	0.019761	0.0647077
AT1G10095.Araport11.447	91.7157	-0.231052	0.196484	-1.17594	0.23962	0.421279
AT1G10100.Araport11.447	0.197549	-0.293061	3.16075	-0.0927191	0.926127	NA
AT1G10110.Araport11.447	5.01677	-0.962774	0.914052	-1.0533	0.292202	0.48216
AT1G10120.Araport11.447	327.274	0.12282	0.129628	0.947478	0.343395	0.533807
AT1G10130.Araport11.447|ECA3	895.275	0.0618184	0.176171	0.3509	0.725663	0.84119
AT1G10140.Araport11.447	119.729	0.316976	0.288509	1.09867	0.271912	0.459451
AT1G10155.Araport11.447|PP2-A10	602.204	-0.714958	0.126136	-5.66815	1.44344e-08	2.41516e-07
AT1G10170.Araport11.447|NFXL1	872.316	-0.138854	0.208984	-0.664423	0.506419	0.676088
AT1G10180.Araport11.447	476.621	-0.246925	0.167161	-1.47717	0.13963	0.288743
AT1G10200.Araport11.447|WLIM1	1050.53	0.109497	0.124907	0.876631	0.380687	0.569189
AT1G10210.Araport11.447|MPK1	156.708	-0.0921611	0.160987	-0.572474	0.567001	0.726307
AT1G10230.Araport11.447|SK18	161.102	0.0261207	0.183902	0.142036	0.887052	0.93946
AT1G10240.Araport11.447|FRS11	231.337	0.313864	0.187083	1.67768	0.0934102	0.215
AT1G10270.Araport11.447|GRP23	312.703	0.00430107	0.236285	0.0182029	0.985477	0.992572
AT1G10280.Araport11.447	195.563	-0.313873	0.141087	-2.22468	0.0261027	0.0809718
AT1G10290.Araport11.447|ADL6	1719.02	-0.242718	0.118739	-2.04413	0.0409408	0.115041
AT1G10310.Araport11.447	772.742	0.12066	0.109314	1.10379	0.269682	0.457081
AT1G10320.Araport11.447	325.321	-0.367979	0.199418	-1.84526	0.0649994	0.163501
AT1G10330.Araport11.447	43.6195	-0.209419	0.401784	-0.521223	0.602211	0.754616
AT1G10340.Araport11.447	39.6269	-0.391972	0.472235	-0.830035	0.406519	0.591215
AT1G10350.Araport11.447	386.214	-0.525091	0.155698	-3.3725	0.000744888	0.00422594
AT1G10360.Araport11.447|GSTU18	1636.65	-0.314137	0.110539	-2.84187	0.00448496	0.0191511
AT1G10370.Araport11.447|ERD9	7145.38	-0.206853	0.204751	-1.01026	0.312369	0.503264
AT1G10380.Araport11.447	258.387	-0.749335	0.155614	-4.81534	1.46947e-06	1.68813e-05
AT1G10390.Araport11.447	1584.69	-0.0405473	0.156957	-0.258334	0.796149	0.886757
AT1G10395.Araport11.447	1.8522	-0.48221	1.21832	-0.395799	0.692254	0.818754
AT1G10410.Araport11.447	623.678	0.745019	0.105841	7.03905	1.93562e-12	5.84466e-11
AT1G10417.Araport11.447	19.3648	-0.208879	0.468435	-0.445907	0.655664	0.793927
AT1G10430.Araport11.447|PP2A-2	720.398	-0.111233	0.0934996	-1.18966	0.234179	0.414583
AT1G10450.Araport11.447|SNL6	494.024	-0.250814	0.222622	-1.12664	0.259895	0.445687
AT1G10460.Araport11.447|GLP7	84.7752	0.353032	0.259051	1.36279	0.172948	0.335058
AT1G10470.Araport11.447|ARR4	4325.73	-0.275784	0.136926	-2.01411	0.0439984	0.121456
AT1G10490.Araport11.447	997.114	-0.110213	0.126381	-0.872071	0.38317	0.571126
AT1G10500.Araport11.447|CPISCA	2915.84	0.29414	0.131791	2.23186	0.0256239	0.0798082
AT1G10510.Araport11.447|emb2004	1979.72	0.115917	0.0967731	1.19782	0.230986	0.410821
AT1G10520.Araport11.447|Pol{lambda}	24.0892	0.463798	0.389739	1.19002	0.234037	0.414439
AT1G10522.Araport11.447|PRIN2	641.897	0.856105	0.136105	6.29003	3.17401e-10	7.09354e-09
AT1G10530.Araport11.447	14.0615	0.982297	0.446208	2.20143	0.0277056	0.0848284
AT1G10540.Araport11.447|NAT8	17.4282	3.2549	0.75817	4.2931	1.76198e-05	0.00015578
AT1G10550.Araport11.447|XTH33	8.45814	-0.850592	0.989504	-0.859614	0.390002	0.577452
AT1G10560.Araport11.447|PUB18	30.3175	-1.01336	0.381303	-2.65762	0.00786952	0.0304144
AT1G10570.Araport11.447|OTS2	480.282	-0.229655	0.119361	-1.92403	0.0543505	0.14242
AT1G10580.Araport11.447	754.734	-0.100533	0.0900346	-1.11661	0.264162	0.450314
AT1G10585.Araport11.447	259.654	1.79985	0.31757	5.66756	1.44846e-08	2.42173e-07
AT1G10586.Araport11.447	3.23713	-0.992303	1.29661	-0.765307	0.444089	0.62463
AT1G10590.Araport11.447	2179.59	-0.215882	0.135269	-1.59594	0.110502	0.243003
AT1G10600.Araport11.447|AMSH2	355.216	0.234295	0.131451	1.78237	0.0746883	0.18153
AT1G10610.Araport11.447	254.591	-0.45237	0.124721	-3.62705	0.000286677	0.00185384
AT1G10630.Araport11.447|ARFA1F	2007.85	-0.0472652	0.140814	-0.335657	0.737129	0.84814
AT1G10640.Araport11.447	184.841	-0.688446	0.22984	-2.99532	0.00274156	0.0127094
AT1G10650.Araport11.447	844.126	0.179083	0.140303	1.2764	0.201813	0.374092
AT1G10657.Araport11.447	772.392	-0.831313	0.21281	-3.90637	9.36931e-05	0.000697507
AT1G10660.Araport11.447	905.396	0.194956	0.115106	1.69371	0.0903196	0.210001
AT1G10670.Araport11.447|ACLA-1	5343.16	-0.335786	0.0851053	-3.94553	7.96223e-05	0.000603322
AT1G10690.Araport11.447	82.0506	-0.880651	0.345019	-2.55247	0.0106962	0.0391874
AT1G10700.Araport11.447|PRS3	862.439	0.0370846	0.107608	0.344626	0.730376	0.843884
AT1G10720.Araport11.447	435.369	-0.363183	0.123168	-2.94867	0.00319142	0.0144431
AT1G10730.Araport11.447	199.768	0.382217	0.135991	2.81061	0.00494482	0.020747
AT1G10740.Araport11.447	999.413	-0.523095	0.113651	-4.60265	4.17152e-06	4.32269e-05
AT1G10750.Araport11.447	51.8965	0.0148961	0.274669	0.0542329	0.95675	0.976504
AT1G10760.Araport11.447|SEX1	4373.88	0.178822	0.202992	0.880935	0.378353	0.567273
AT1G10780.Araport11.447	50.6577	-0.098145	0.273326	-0.359076	0.719538	0.837447
AT1G10790.Araport11.447	14.4935	0.615422	0.545825	1.12751	0.259528	0.4453
AT1G10800.Araport11.447	15.602	0.521625	0.584515	0.892407	0.372175	0.561322
AT1G10810.Araport11.447	16.8545	0.834947	0.441831	1.88975	0.058792	0.151173
AT1G10820.Araport11.447	463.705	-0.00586451	0.0887384	-0.0660876	0.947308	0.971814
AT1G10830.Araport11.447|Z-ISO	1189.82	-0.21008	0.0832354	-2.52393	0.0116052	0.0418585
AT1G10840.Araport11.447|TIF3H1	2422.47	-0.231757	0.0698833	-3.31635	0.000912019	0.0050333
AT1G10850.Araport11.447	387.264	-0.498325	0.161354	-3.0884	0.00201237	0.00976066
AT1G10865.Araport11.447	434.248	0.171348	0.245066	0.699189	0.484434	0.656898
AT1G10870.Araport11.447|AGD4	510.933	-0.394709	0.172965	-2.28201	0.0224886	0.0719968
AT1G10890.Araport11.447	808.142	0.14904	0.105391	1.41416	0.157314	0.313734
AT1G10900.Araport11.447	2323.16	-0.0987851	0.115776	-0.853243	0.393524	0.580723
AT1G10910.Araport11.447|EMB3103	1099.97	0.15479	0.143358	1.07974	0.280256	0.469138
AT1G10920.Araport11.447|LOV1	364.729	0.086883	0.110972	0.782929	0.433669	0.614999
AT1G10930.Araport11.447|RECQ4A	387.162	-0.2981	0.190195	-1.56734	0.117036	0.253737
AT1G10940.Araport11.447|SNRK2.4	2627.42	0.305438	0.0690945	4.42058	9.84369e-06	9.18813e-05
AT1G10950.Araport11.447|TMN1	2500.47	-0.20607	0.0899513	-2.2909	0.021969	0.0706916
AT1G10960.Araport11.447|FD1	34133.5	1.13628	0.0943904	12.0381	2.24121e-33	5.89731e-31
AT1G10970.Araport11.447|ZIP4	178.74	1.60428	0.260213	6.16525	7.03706e-10	1.47013e-08
AT1G10990.Araport11.447	22.3091	-0.0329034	0.556257	-0.0591514	0.952832	0.974238
AT1G11000.Araport11.447|MLO4	53.1516	0.328015	0.374091	0.876832	0.380578	0.569093
AT1G11020.Araport11.447	298.593	-0.267272	0.129122	-2.06992	0.0384602	0.109604
AT1G11050.Araport11.447	386.221	-0.255828	0.173039	-1.47844	0.139291	0.288317
AT1G11060.Araport11.447	308.382	-0.280147	0.191348	-1.46407	0.143175	0.293943
AT1G11070.Araport11.447	55.6772	-1.89472	0.371233	-5.10385	3.32814e-07	4.30943e-06
AT1G11090.Araport11.447	480.57	0.0435456	0.106962	0.407114	0.683924	0.812871
AT1G11100.Araport11.447	20.5678	0.8811	0.656001	1.34314	0.179227	0.343904
AT1G11120.Araport11.447	13.8022	-0.767423	0.594186	-1.29155	0.196512	0.366757
AT1G11125.Araport11.447	9.16273	0.917045	0.588507	1.55826	0.119172	0.257158
AT1G11130.Araport11.447|SUB	412.023	0.34732	0.1466	2.36917	0.0178281	0.0595269
AT1G11160.Araport11.447	43.8619	0.683962	0.410692	1.66539	0.0958349	0.219026
AT1G11170.Araport11.447	27.3969	0.380022	0.430687	0.882362	0.377581	0.566538
AT1G11180.Araport11.447|SCAMP2	331.304	0.57876	0.114202	5.06788	4.0228e-07	5.11894e-06
AT1G11190.Araport11.447|BFN1	75.9952	0.143184	0.263084	0.54425	0.586269	0.741522
AT1G11200.Araport11.447	304.394	0.0914021	0.161706	0.565236	0.571913	0.730313
AT1G11210.Araport11.447	31.4851	-0.756986	0.524654	-1.44283	0.149069	0.3021
AT1G11220.Araport11.447	21.9583	0.176483	0.438422	0.402542	0.687285	0.81477
AT1G11240.Araport11.447	618.218	-0.152214	0.109995	-1.38384	0.166408	0.326278
AT1G11260.Araport11.447|STP1	641.652	-0.193857	0.168828	-1.14825	0.250864	0.435465
AT1G11270.Araport11.447	72.8762	1.09123	0.264158	4.13098	3.61224e-05	0.00029725
AT1G11280.Araport11.447	584.055	-0.365864	0.174988	-2.09079	0.0365468	0.10525
AT1G11290.Araport11.447|CRR22	154.668	0.0644283	0.252375	0.255288	0.7985	0.887607
AT1G11300.Araport11.447	106.7	-0.244564	0.241926	-1.0109	0.312062	0.502922
AT1G11303.Araport11.447	125.964	-0.543542	0.270897	-2.00645	0.0448082	0.123122
AT1G11310.Araport11.447|MLO2	1555.73	-0.479241	0.125474	-3.81944	0.000133754	0.000950599
AT1G11320.Araport11.447	114.016	-0.135351	0.192744	-0.70223	0.482536	0.65533
AT1G11330.Araport11.447	985.217	-0.318684	0.120678	-2.64078	0.00827157	0.0316912
AT1G11340.Araport11.447	73.0396	-0.147575	0.209203	-0.705415	0.480552	0.65384
AT1G11350.Araport11.447|SD1-13	776.882	-0.368183	0.190514	-1.93257	0.0532888	0.140453
AT1G11360.Araport11.447	517.76	-0.100987	0.107396	-0.94032	0.347054	0.537457
AT1G11380.Araport11.447	139.159	0.405712	0.160743	2.52398	0.0116034	0.0418585
AT1G11390.Araport11.447	439.622	-0.0609192	0.106425	-0.572415	0.567041	0.726316
AT1G11400.Araport11.447|PYM	282.36	-0.0109721	0.154899	-0.070834	0.94353	0.969902
AT1G11410.Araport11.447	925.868	-0.487349	0.161488	-3.01786	0.00254566	0.0119305
AT1G11420.Araport11.447|DUF2	69.2541	1.16419	0.369089	3.15423	0.00160921	0.00810031
AT1G11430.Araport11.447|MORF9	4291.94	0.227753	0.0993735	2.29189	0.0219118	0.0705337
AT1G11440.Araport11.447	519.685	-0.0207531	0.146938	-0.141237	0.887683	0.939677
AT1G11450.Araport11.447|UMAMIT27	41.4746	-0.234521	0.355934	-0.658889	0.509967	0.679024
AT1G11475.Araport11.447|NRPB10	756.728	0.244124	0.177563	1.37486	0.169174	0.329944
AT1G11480.Araport11.447	898.673	-0.108597	0.087278	-1.24426	0.213404	0.389437
AT1G11490.Araport11.447	9.25553	0.00681074	0.789287	0.00862897	0.993115	0.996587
AT1G11500.Araport11.447	9.86213	0.315738	0.567604	0.556265	0.57803	0.735376
AT1G11510.Araport11.447	0.662373	1.84996	2.91578	0.634464	0.525778	0.692392
AT1G11530.Araport11.447|CXXS1	423.93	0.0664678	0.206637	0.321664	0.747707	0.85557
AT1G11545.Araport11.447|XTH8	501.345	-0.924115	0.121699	-7.59345	3.11495e-14	1.19324e-12
AT1G11560.Araport11.447	0.81279	1.37091	2.78763	0.491784	0.622872	0.769684
AT1G11570.Araport11.447|NTL	18.4917	-0.793966	0.668079	-1.18843	0.234664	0.415245
AT1G11572.Araport11.447	3.0931	0.366679	1.21147	0.302674	0.762139	0.864983
AT1G11580.Araport11.447|PMEPCRA	2643.78	0.462087	0.264094	1.74971	0.080169	0.191918
AT1G11591.Araport11.447	38.6166	-0.0302815	1.26691	-0.0239019	0.980931	0.989978
AT1G11600.Araport11.447|CYP77B1	7.26564	-2.65061	1.28455	-2.06345	0.0390701	0.110985
AT1G11630.Araport11.447	271.176	0.106763	0.134863	0.791639	0.428571	0.610433
AT1G11650.Araport11.447|RBP45B	6048.26	0.0212549	0.0675689	0.314567	0.753091	0.859079
AT1G11660.Araport11.447	984.722	0.126259	0.146539	0.861604	0.388906	0.576524
AT1G11670.Araport11.447	171.716	-0.470924	0.2845	-1.65527	0.0978695	0.222281
AT1G11680.Araport11.447|CYP51G1	1952.44	-0.0904535	0.077867	-1.16164	0.245381	0.428748
AT1G11700.Araport11.447	1167.17	0.107346	0.165283	0.649469	0.516035	0.684103
AT1G11710.Araport11.447	132.368	0.355328	0.237972	1.49315	0.135397	0.282454
AT1G11720.Araport11.447|SS3	2948.75	-0.0892755	0.146174	-0.610746	0.541368	0.706158
AT1G11730.Araport11.447	48.2306	0.205301	0.339333	0.605013	0.54517	0.709137
AT1G11740.Araport11.447	19.8114	-1.27356	0.663756	-1.91871	0.0550211	0.143649
AT1G11750.Araport11.447|CLPP6	4090.65	-0.0700844	0.0893572	-0.784317	0.432854	0.614313
AT1G11755.Araport11.447|LEW1	312.875	0.0621879	0.120368	0.516649	0.605401	0.756555
AT1G11760.Araport11.447|MED32	100.044	-0.084664	0.190343	-0.444796	0.656467	0.794366
AT1G11780.Araport11.447	354.535	0.247306	0.154992	1.5956	0.110577	0.243121
AT1G11785.Araport11.447	12.6429	-0.478704	0.602169	-0.794965	0.426634	0.608537
AT1G11790.Araport11.447|ADT1	1112.61	-0.286238	0.130084	-2.20042	0.0277773	0.0849968
AT1G11800.Araport11.447	246.407	0.303204	0.145358	2.08591	0.036987	0.106282
AT1G11810.Araport11.447	0.897843	-2.67045	2.69125	-0.992271	0.321065	0.51205
AT1G11820.Araport11.447	1551.67	-0.345029	0.133359	-2.58721	0.00967574	0.0360342
AT1G11840.Araport11.447|GLX1	13148.6	0.478419	0.109731	4.35991	1.30114e-05	0.000117865
AT1G11850.Araport11.447	1219.63	-1.08325	0.237038	-4.56994	4.87866e-06	4.9566e-05
AT1G11860.Araport11.447	55649.1	-0.0471116	0.0926222	-0.508643	0.611003	0.760622
AT1G11870.Araport11.447|SRS	1158.23	-0.317439	0.10739	-2.95595	0.00311711	0.014159
AT1G11880.Araport11.447	148.686	-0.17337	0.164456	-1.0542	0.291792	0.481699
AT1G11890.Araport11.447|SEC22	1051.45	-0.38257	0.143147	-2.67257	0.00752726	0.0293793
AT1G11900.Araport11.447	92.497	-0.285569	0.239266	-1.19352	0.232666	0.412797
AT1G11905.Araport11.447	208.364	-0.339436	0.156243	-2.17249	0.0298186	0.0897562
AT1G11910.Araport11.447|APA1	12684.1	-0.270728	0.0724213	-3.73823	0.000185319	0.00126384
AT1G11915.Araport11.447	12.6295	0.107173	0.603259	0.177657	0.858992	0.924583
AT1G11930.Araport11.447	1843.39	0.204027	0.090172	2.26264	0.023658	0.0749374
AT1G11940.Araport11.447	155.445	0.219753	0.175837	1.24975	0.21139	0.386945
AT1G11950.Araport11.447	66.1631	-0.320073	0.28766	-1.11268	0.265847	0.452489
AT1G11960.Araport11.447	268.097	0.520217	0.173826	2.99274	0.00276485	0.0128063
AT1G11990.Araport11.447	22.9119	-0.38723	0.344291	-1.12472	0.260709	0.446459
AT1G12000.Araport11.447	1563.52	-0.187819	0.0980897	-1.91477	0.0555223	0.144718
AT1G12010.Araport11.447	138.819	-0.231582	0.256972	-0.901195	0.367484	0.556947
AT1G12020.Araport11.447	435.264	-0.109024	0.13318	-0.818621	0.413002	0.597149
AT1G12030.Araport11.447	123.215	4.64909	0.473666	9.81511	9.69342e-23	9.5649e-21
AT1G12050.Araport11.447	1211.44	0.101892	0.0992656	1.02646	0.304676	0.495021
AT1G12060.Araport11.447|BAG5	279.022	-0.0810971	0.21791	-0.372159	0.709775	0.83014
AT1G12080.Araport11.447	451.617	-0.350004	0.372727	-0.939038	0.347711	0.53816
AT1G12090.Araport11.447|ELP	17279.2	-2.22439	0.228109	-9.75141	1.8192e-22	1.74825e-20
AT1G12100.Araport11.447	8.81757	-2.22675	0.572236	-3.8913	9.97069e-05	0.000735342
AT1G12110.Araport11.447|NRT1.1	3883.26	0.10248	0.143324	0.715022	0.474595	0.648456
AT1G12120.Araport11.447	837.607	-0.255354	0.115014	-2.22021	0.0264046	0.0817396
AT1G12140.Araport11.447|FMO GS-OX5	1698.96	-0.124421	0.0949936	-1.30978	0.19027	0.358559
AT1G12150.Araport11.447	27.432	-0.387379	0.367549	-1.05395	0.291905	0.48185
AT1G12160.Araport11.447	44.3408	1.28723	0.444044	2.89889	0.00374488	0.0164834
AT1G12200.Araport11.447|FMO	284.122	0.510329	0.183573	2.77998	0.00543624	0.0224174
AT1G12210.Araport11.447|RFL1	61.365	0.138357	0.328174	0.421598	0.673319	0.805976
AT1G12220.Araport11.447|RPS5	216.288	-0.423244	0.160242	-2.64128	0.00825934	0.0316718
AT1G12230.Araport11.447	1921.76	-0.069219	0.0888636	-0.778936	0.436018	0.617024
AT1G12240.Araport11.447|ATBETAFRUCT4	6595.05	0.47833	0.169091	2.82882	0.00467195	0.0197985
AT1G12244.Araport11.447	329.599	-0.511463	0.177818	-2.87633	0.00402328	0.0175087
AT1G12250.Araport11.447	2142	0.0790433	0.0905828	0.872608	0.382877	0.571034
AT1G12260.Araport11.447|NAC007	27.5635	0.0655317	0.399732	0.163939	0.869779	0.930664
AT1G12270.Araport11.447|Hop1	936.941	-0.335104	0.135317	-2.47644	0.0132701	0.0467051
AT1G12280.Araport11.447|SUMM2	462.022	0.203351	0.158841	1.28022	0.200469	0.372132
AT1G12290.Araport11.447	69.9651	-0.0907142	0.312645	-0.290151	0.771701	0.870739
AT1G12300.Araport11.447	85.2694	0.66142	0.28648	2.30879	0.0209554	0.0679244
AT1G12320.Araport11.447	723.363	-2.696	0.457661	-5.89083	3.84264e-09	7.10149e-08
AT1G12330.Araport11.447	443.157	-0.804985	0.207983	-3.87043	0.000108642	0.000791468
AT1G12340.Araport11.447	9.33136	-0.518647	0.548255	-0.945996	0.34415	0.53452
AT1G12350.Araport11.447|COAB	487.572	-0.13974	0.130576	-1.07018	0.284537	0.474328
AT1G12360.Araport11.447|KEU	954.351	-0.241721	0.077656	-3.11271	0.00185377	0.00910127
AT1G12370.Araport11.447|PHR1	135.931	-0.386783	0.174226	-2.22001	0.0264181	0.08177
AT1G12380.Araport11.447	327.404	0.157935	0.158436	0.996844	0.31884	0.509642
AT1G12390.Araport11.447	285.037	-0.0191845	0.170309	-0.112645	0.910312	0.952861
AT1G12400.Araport11.447	301.309	0.412443	0.311037	1.32603	0.184831	0.351758
AT1G12410.Araport11.447|CLP2	5462.15	0.0238759	0.0890487	0.268121	0.788606	0.881622
AT1G12420.Araport11.447|ACR8	158.719	0.131675	0.253897	0.518616	0.604029	0.75578
AT1G12430.Araport11.447|ARK3	678.076	0.0893535	0.181439	0.492472	0.622385	0.769239
AT1G12440.Araport11.447	1196.15	-0.431127	0.115853	-3.72133	0.00019818	0.00133997
AT1G12450.Araport11.447	150.853	-0.152741	0.165934	-0.920496	0.357313	0.547242
AT1G12460.Araport11.447	464.589	-0.709568	0.254776	-2.78507	0.00535165	0.0221512
AT1G12470.Araport11.447	985.233	0.139666	0.173894	0.803166	0.421879	0.604446
AT1G12480.Araport11.447|OZS1	120.484	0.106467	0.155421	0.685022	0.49333	0.664761
AT1G12500.Araport11.447	1528.58	-0.83058	0.0858655	-9.67304	3.92547e-22	3.57056e-20
AT1G12520.Araport11.447|CCS	4133.48	0.176094	0.138211	1.2741	0.202629	0.375249
AT1G12530.Araport11.447	410.258	0.120277	0.141586	0.849494	0.395607	0.582166
AT1G12550.Araport11.447|HPR3	326.591	0.305651	0.118161	2.58672	0.00968931	0.0360705
AT1G12570.Araport11.447	48.4977	-0.684256	0.338779	-2.01977	0.0434072	0.120335
AT1G12580.Araport11.447|PEPKR1	729.007	-0.509287	0.104524	-4.87242	1.10241e-06	1.30025e-05
AT1G12620.Araport11.447	173.142	0.0583046	0.178591	0.32647	0.744069	0.853503
AT1G12630.Araport11.447	19.5766	-0.747203	0.486576	-1.53563	0.124628	0.265945
AT1G12640.Araport11.447|LPLAT1	863.351	-0.0357021	0.11315	-0.315527	0.752361	0.85856
AT1G12650.Araport11.447	512.766	-0.286144	0.109085	-2.62313	0.00871266	0.033083
AT1G12672.Araport11.447	94.608	0.466742	0.500577	0.932407	0.351126	0.541436
AT1G12680.Araport11.447|PEPKR2	449.498	-0.471103	0.104893	-4.49127	7.08002e-06	6.8817e-05
AT1G12700.Araport11.447|RPF1	115.528	-0.0443939	0.251462	-0.176544	0.859867	0.925299
AT1G12710.Araport11.447|PP2-A12	179.673	-0.312358	0.194883	-1.6028	0.10898	0.240382
AT1G12730.Araport11.447	119.368	0.235317	0.194919	1.20726	0.227332	0.407058
AT1G12750.Araport11.447|RBL6	614.705	-0.8496	0.109342	-7.7701	7.84222e-15	3.19809e-13
AT1G12760.Araport11.447	1120.2	-0.163856	0.0833369	-1.96619	0.0492767	0.132276
AT1G12770.Araport11.447|EMB1586	1242	-0.0640888	0.129999	-0.492995	0.622016	0.768884
AT1G12775.Araport11.447	108.723	0.581377	0.26274	2.21274	0.0269153	0.0830413
AT1G12780.Araport11.447|UGE1	633.61	0.577464	0.14172	4.07469	4.60766e-05	0.000370339
AT1G12790.Araport11.447	70.0729	-0.136498	0.267248	-0.510754	0.609523	0.759687
AT1G12800.Araport11.447	8793.08	-0.230893	0.127137	-1.81609	0.0693558	0.1718
AT1G12810.Araport11.447	532.106	0.242895	0.176418	1.37681	0.16857	0.329056
AT1G12820.Araport11.447|AFB3	1437.2	-0.365622	0.106394	-3.43649	0.000589305	0.00345135
AT1G12840.Araport11.447|DET3	5366.04	0.0705119	0.0780211	0.903755	0.366125	0.555646
AT1G12830.Araport11.447	15.7577	-1.78	2.89789	-0.614239	0.539057	0.7044
AT1G12845.Araport11.447	102.058	-0.131733	0.386731	-0.340633	0.73338	0.84594
AT1G12850.Araport11.447	899.585	-0.645309	0.0961452	-6.71182	1.92216e-11	5.06986e-10
AT1G12855.Araport11.447	3.27039	-2.24949	1.2338	-1.82322	0.0682698	0.169678
AT1G12860.Araport11.447|SCRM2	739.099	-0.803897	0.0901028	-8.922	4.57924e-19	2.98365e-17
AT1G12880.Araport11.447|NUDT12	513.415	-0.171638	0.221056	-0.776446	0.437486	0.618429
AT1G12890.Araport11.447	8.5891	-0.427339	0.884539	-0.48312	0.62901	0.77411
AT1G12900.Araport11.447|GAPA-2	96982.6	-0.495336	0.10563	-4.68935	2.74071e-06	2.97534e-05
AT1G12910.Araport11.447|ATAN11	468.124	0.0780838	0.112457	0.694346	0.487465	0.659673
AT1G12920.Araport11.447|ERF1-2	2507.28	-0.16413	0.0855784	-1.91789	0.0551248	0.143869
AT1G12930.Araport11.447	561.425	-0.283526	0.162161	-1.74842	0.080391	0.192333
AT1G12940.Araport11.447|NRT2.5	3.19723	1.55307	1.68783	0.920157	0.357491	0.547402
AT1G12970.Araport11.447|PIRL3	161.551	-0.122479	0.184745	-0.662963	0.507354	0.676769
AT1G12990.Araport11.447	662.434	-0.450295	0.139306	-3.23243	0.00122743	0.00646102
AT1G13000.Araport11.447	374.981	-0.301342	0.141869	-2.12408	0.0336632	0.0985638
AT1G13020.Araport11.447|EIF4B2	1151.9	-0.220378	0.0792825	-2.77966	0.00544166	0.0224272
AT1G13030.Araport11.447	243.892	-0.118924	0.201916	-0.588975	0.555878	0.718032
AT1G13040.Araport11.447	54.0811	0.701683	0.433873	1.61725	0.105823	0.235326
AT1G13050.Araport11.447	55.3016	0.426928	0.329015	1.29759	0.194428	0.364035
AT1G13060.Araport11.447|PBE1	2397.04	0.0850682	0.111238	0.764739	0.444427	0.62494
AT1G13080.Araport11.447|CYP71B2	1954.58	-0.44971	0.0938348	-4.79257	1.64655e-06	1.87115e-05
AT1G13090.Araport11.447|CYP71B28	2192.03	0.224972	0.0795218	2.82907	0.0046684	0.0197901
AT1G13100.Araport11.447|CYP71B29	176.926	-1.07533	0.182539	-5.89098	3.83906e-09	7.10081e-08
AT1G13110.Araport11.447|CYP71B7	1793.78	-0.985441	0.199223	-4.94642	7.55913e-07	9.20041e-06
AT1G13120.Araport11.447|GLE1	492.964	0.0834731	0.142205	0.586992	0.557209	0.71893
AT1G13130.Araport11.447	20.4596	0.830051	0.50795	1.63412	0.102234	0.229478
AT1G13140.Araport11.447|CYP86C3	18.5259	-0.424654	0.485702	-0.874311	0.381949	0.570162
AT1G13150.Araport11.447|CYP86C4	32.7883	0.128425	0.426824	0.300885	0.763502	0.865331
AT1G13160.Araport11.447	820.534	-0.361831	0.166774	-2.16959	0.0300378	0.0902687
AT1G13170.Araport11.447|ORP1D	577.159	-0.628952	0.136055	-4.62277	3.78648e-06	3.9759e-05
AT1G13180.Araport11.447|DIS1	158.043	-0.383545	0.160288	-2.39284	0.0167184	0.0564682
AT1G13190.Araport11.447	850.413	-0.27732	0.125101	-2.21678	0.0266384	0.0823367
AT1G13195.Araport11.447	200.43	0.0865612	0.177186	0.488533	0.625172	0.771405
AT1G13210.Araport11.447|ACA.l	489.12	-0.657883	0.278666	-2.36083	0.0182339	0.0606417
AT1G13220.Araport11.447|LINC2	509.218	-0.164583	0.205622	-0.800416	0.42347	0.605744
AT1G13245.Araport11.447|RTFL17	776.559	-0.556434	0.237268	-2.34517	0.0190182	0.0627026
AT1G13250.Araport11.447|GATL3	512.639	-0.786123	0.154332	-5.0937	3.51133e-07	4.52278e-06
AT1G13260.Araport11.447|RAV1	542.211	-1.34402	0.179809	-7.47474	7.73591e-14	2.81228e-12
AT1G13270.Araport11.447|MAP1C	817.842	-0.131916	0.127809	-1.03214	0.302007	0.492967
AT1G13280.Araport11.447|AOC4	945.279	0.112622	0.163984	0.686791	0.492215	0.664068
AT1G13310.Araport11.447	2.04846	0.596366	1.77737	0.335533	0.737223	0.84816
AT1G13320.Araport11.447|PP2AA3	1575.49	-0.00548417	0.0739134	-0.0741973	0.940853	0.968457
AT1G13330.Araport11.447|AHP2	28.2301	0.310283	0.345788	0.897322	0.369547	0.558961
AT1G13340.Araport11.447	129.898	1.00192	0.316445	3.16618	0.00154454	0.00782107
AT1G13350.Araport11.447	743.361	-0.341139	0.135579	-2.51616	0.0118643	0.0426206
AT1G13360.Araport11.447	1851.3	-0.119489	0.092817	-1.28737	0.197967	0.368632
AT1G13370.Araport11.447	22.5689	1.05781	0.438058	2.41477	0.0157453	0.0537896
AT1G13380.Araport11.447	618.172	0.0890557	0.120655	0.7381	0.460454	0.637958
AT1G13390.Araport11.447	594.035	0.195298	0.127259	1.53465	0.12487	0.266358
AT1G13410.Araport11.447	20.8054	0.351329	0.495294	0.709334	0.478117	0.651692
AT1G13420.Araport11.447|ST4B	8.86033	-0.890699	0.878424	-1.01397	0.310595	0.501175
AT1G13430.Araport11.447|ST4C	2.97981	-0.188025	1.34571	-0.139722	0.88888	0.940719
AT1G13440.Araport11.447|GAPC2	48948.1	-0.0879484	0.0964076	-0.912256	0.361634	0.551362
AT1G13450.Araport11.447|GT-1	518.658	-0.0382107	0.114396	-0.334022	0.738363	0.849029
AT1G13460.Araport11.447	521.451	-0.157039	0.112774	-1.39251	0.163768	0.323165
AT1G13470.Araport11.447	141.706	-2.43962	0.539224	-4.52431	6.05921e-06	5.99225e-05
AT1G13480.Araport11.447	4.60529	0.473485	1.74131	0.271913	0.785689	0.879686
AT1G13520.Araport11.447	19.9789	2.09396	0.796089	2.63031	0.00853059	0.0325033
AT1G13530.Araport11.447	0.660945	-1.05473	3.09747	-0.340513	0.73347	0.845955
AT1G13540.Araport11.447	1.64746	-0.235346	1.6149	-0.145734	0.884132	0.938334
AT1G13550.Araport11.447	1.10314	-2.01497	2.66069	-0.757312	0.448863	0.628047
AT1G13560.Araport11.447|AAPT1	1788.43	-0.299989	0.095815	-3.13092	0.00174258	0.00863983
AT1G13570.Araport11.447	222.511	0.441331	0.172465	2.55896	0.0104985	0.0385589
AT1G13580.Araport11.447|LAG13	168.744	-0.241736	0.14265	-1.69461	0.0901502	0.209724
AT1G13600.Araport11.447|bZIP58	19.9803	2.45513	0.630991	3.89091	9.98705e-05	0.000736304
AT1G13609.Araport11.447	99.9315	2.60426	0.418728	6.21947	4.98839e-10	1.06736e-08
AT1G13630.Araport11.447	70.7618	-0.0403006	0.278974	-0.14446	0.885137	0.938651
AT1G13635.Araport11.447	6.39391	0.0521531	0.689955	0.0755891	0.939746	0.967835
AT1G13640.Araport11.447	915.316	0.117449	0.118695	0.989504	0.322416	0.513449
AT1G13650.Araport11.447	3562.35	-1.57746	0.125045	-12.6152	1.74222e-36	6.01693e-34
AT1G13670.Araport11.447	5.14727	-2.73988	1.60534	-1.70673	0.0878722	0.20589
AT1G13690.Araport11.447|ATE1	442.246	0.0434704	0.172432	0.252102	0.800962	0.88907
AT1G13700.Araport11.447|PGL1	48.2262	-1.42614	0.386489	-3.69	0.000224255	0.00149119
AT1G13730.Araport11.447	858.25	-0.264198	0.106326	-2.48479	0.0129628	0.0457841
AT1G13740.Araport11.447|AFP2	127.679	0.187313	0.202982	0.922806	0.356108	0.546119
AT1G13750.Araport11.447	204.657	-1.16697	0.23934	-4.87577	1.08386e-06	1.2811e-05
AT1G13770.Araport11.447|RUS3	280.403	-0.151032	0.126216	-1.19661	0.231458	0.411478
AT1G13780.Araport11.447	122.247	-0.0685355	0.168131	-0.407631	0.683545	0.812789
AT1G13790.Araport11.447|FDM4	137.116	0.794505	0.264223	3.00695	0.00263883	0.0122895
AT1G13800.Araport11.447|FAC19	51.5818	0.482528	0.357011	1.35158	0.176511	0.340137
AT1G13810.Araport11.447	247.024	0.229119	0.119219	1.92183	0.0546274	0.142891
AT1G13820.Araport11.447	2870.71	0.237493	0.0989661	2.39974	0.0164067	0.0556619
AT1G13830.Araport11.447	18.7644	0.813128	0.548749	1.48179	0.138397	0.287122
AT1G13860.Araport11.447|QUL1	592.067	-0.326797	0.141966	-2.30194	0.0213385	0.0689836
AT1G13870.Araport11.447|DRL1	313.816	-0.643721	0.141523	-4.54852	5.40243e-06	5.41787e-05
AT1G13880.Araport11.447	458.236	-0.0957355	0.129317	-0.740318	0.459107	0.637255
AT1G13900.Araport11.447|PAP2	780.889	-0.290183	0.146776	-1.97705	0.0480364	0.129655
AT1G13910.Araport11.447	164.057	-0.128143	0.138922	-0.922406	0.356317	0.546297
AT1G13920.Araport11.447	74.1299	-0.956256	0.251338	-3.80467	0.000141996	0.000999532
AT1G13930.Araport11.447	12414	-0.896468	0.216844	-4.13417	3.56246e-05	0.000293701
AT1G13940.Araport11.447	452.754	-0.320038	0.180505	-1.77302	0.0762258	0.184496
AT1G13950.Araport11.447|ELF5A-1	464.569	1.01211	0.181483	5.57692	2.4481e-08	3.94965e-07
AT1G13960.Araport11.447|WRKY4	306.337	-0.345365	0.160835	-2.14732	0.0317677	0.0941614
AT1G13970.Araport11.447	46.8042	0.149263	0.317375	0.470304	0.638138	0.780779
AT1G13980.Araport11.447|GN	767.959	-0.305363	0.174884	-1.74608	0.0807966	0.193085
AT1G13990.Araport11.447	685.616	0.987523	0.23662	4.17346	3.00012e-05	0.000251276
AT1G14000.Araport11.447|VIK	1565.7	-0.229004	0.0837224	-2.73528	0.00623282	0.0251317
AT1G14010.Araport11.447	589.624	0.394635	0.170223	2.31833	0.0204311	0.0665374
AT1G14020.Araport11.447	410.616	-0.511891	0.133961	-3.82119	0.000132807	0.000944782
AT1G14030.Araport11.447|LSMT-L	1239.16	-0.431677	0.0955045	-4.51997	6.18484e-06	6.10492e-05
AT1G14040.Araport11.447	36.3003	0.508709	0.355468	1.43109	0.152403	0.306844
AT1G14060.Araport11.447	341.074	0.207529	0.129121	1.60724	0.108001	0.238787
AT1G14100.Araport11.447|FUT8	4.84307	1.26778	0.981297	1.29195	0.196375	0.366595
AT1G14130.Araport11.447	192.767	0.622899	0.185287	3.3618	0.000774366	0.00437409
AT1G14140.Araport11.447|UCP3	349.735	0.0487757	0.119812	0.407103	0.683932	0.812871
AT1G14150.Araport11.447|PnsL2	4504.05	-0.101104	0.14705	-0.687547	0.491738	0.663546
AT1G14170.Araport11.447	48.1765	-0.258826	0.33227	-0.778964	0.436001	0.617024
AT1G14180.Araport11.447	104.526	-0.418329	0.183053	-2.28528	0.0222962	0.0715364
AT1G14185.Araport11.447	10.8708	-1.56306	0.654565	-2.38793	0.0169435	0.0570626
AT1G14190.Araport11.447	45.1701	0.258516	0.26452	0.977301	0.32842	0.519693
AT1G14200.Araport11.447	231.171	-0.769498	0.328223	-2.34444	0.0190558	0.0627746
AT1G14205.Araport11.447	46.2995	-0.291594	0.328677	-0.887174	0.374985	0.564044
AT1G14210.Araport11.447	261.899	-0.116595	0.220697	-0.528305	0.597288	0.75087
AT1G14230.Araport11.447	439.87	-0.618326	0.133031	-4.64798	3.35197e-06	3.55441e-05
AT1G14250.Araport11.447	4457.1	0.0298409	0.618704	0.0482313	0.961532	0.978693
AT1G14260.Araport11.447	13.2862	0.305155	0.707831	0.431114	0.666386	0.801716
AT1G14270.Araport11.447	2389.64	-0.0774128	0.0883745	-0.875963	0.38105	0.569424
AT1G14280.Araport11.447|PKS2	1791.68	-0.659353	0.13703	-4.81175	1.49615e-06	1.7152e-05
AT1G14290.Araport11.447|SBH2	540.767	-0.454449	0.137438	-3.30658	0.000944409	0.00518615
AT1G14300.Araport11.447	272.986	0.266693	0.154661	1.72437	0.0846415	0.20026
AT1G14310.Araport11.447	498.356	0.230031	0.10762	2.13744	0.032562	0.0959499
AT1G14320.Araport11.447|SAC52	13715.2	-0.272442	0.113377	-2.40298	0.0162621	0.0552645
AT1G14330.Araport11.447	324.761	-0.108086	0.159295	-0.678528	0.497437	0.668569
AT1G14340.Araport11.447	418.403	0.480042	0.186152	2.57876	0.00991546	0.0367782
AT1G14345.Araport11.447	5040.24	-0.276949	0.109051	-2.53963	0.0110969	0.0403813
AT1G14350.Araport11.447|FLP	297.76	-1.53702	0.198907	-7.72734	1.09818e-14	4.43747e-13
AT1G14360.Araport11.447|UTR3	544.917	0.464175	0.146099	3.17714	0.00148737	0.00758195
AT1G14370.Araport11.447|APK2A	195.687	0.292799	0.174144	1.68136	0.0926929	0.213921
AT1G14380.Araport11.447|IQD28	613.712	-0.540197	0.11222	-4.81372	1.48143e-06	1.70099e-05
AT1G14390.Araport11.447	22.7804	-0.13854	0.519677	-0.266589	0.789785	0.882387
AT1G14400.Araport11.447|UBC1	2216.06	-0.206967	0.149866	-1.38101	0.167276	0.327455
AT1G14410.Araport11.447|WHY1	710.935	-0.120205	0.106765	-1.12589	0.260213	0.446059
AT1G14430.Araport11.447	136.328	-0.0456858	0.207219	-0.220471	0.825504	0.904142
AT1G14440.Araport11.447|HB31	107.761	-0.472595	0.248672	-1.90047	0.0573709	0.148382
AT1G14450.Araport11.447	2319.94	0.177262	0.1933	0.91703	0.359127	0.548682
AT1G14453.Araport11.447	124.146	-2.18741	1.78124	-1.22803	0.219438	0.397202
AT1G14455.Araport11.447	2.32075	-0.535819	1.53116	-0.349942	0.726382	0.841557
AT1G14460.Araport11.447	419.873	-0.696627	0.215716	-3.22938	0.0012406	0.00651026
AT1G14470.Araport11.447	16.0125	0.2954	0.444275	0.664903	0.506113	0.675953
AT1G14480.Araport11.447	30.9203	0.3887	0.363491	1.06935	0.284911	0.47463
AT1G14490.Araport11.447	21.3656	0.630015	0.526843	1.19583	0.231763	0.411824
AT1G14510.Araport11.447|AL7	746.475	-0.121573	0.0840519	-1.4464	0.148065	0.300846
AT1G14520.Araport11.447|MIOX1	67.1619	-1.35819	0.383617	-3.54049	0.000399385	0.00247203
AT1G14530.Araport11.447|THH1	142.611	0.0365249	0.178977	0.204076	0.838294	0.911829
AT1G14560.Araport11.447	378.198	-0.196716	0.112687	-1.7457	0.0808638	0.193193
AT1G14570.Araport11.447	1060.91	-0.228277	0.0887083	-2.57334	0.0100723	0.0372847
AT1G14580.Araport11.447	431.412	-2.10959	0.18001	-11.7193	1.01467e-31	2.22052e-29
AT1G14590.Araport11.447	315.55	0.410433	0.118847	3.45347	0.000553423	0.00327242
AT1G14600.Araport11.447	210.969	-0.603688	0.190321	-3.17195	0.0015142	0.00769917
AT1G14610.Araport11.447|TWN2	2803.94	-0.238598	0.175925	-1.35625	0.175019	0.337945
AT1G14620.Araport11.447|DECOY	401.153	0.234314	0.135904	1.72412	0.0846865	0.200324
AT1G14630.Araport11.447	60.5567	-0.0544211	0.255891	-0.212673	0.831582	0.907589
AT1G14640.Araport11.447	88.4444	0.952223	0.310835	3.06344	0.00218809	0.0104705
AT1G14642.Araport11.447	6.51556	0.856535	0.654785	1.30812	0.190834	0.359223
AT1G14650.Araport11.447	1150.95	-0.170511	0.151964	-1.12205	0.261843	0.447673
AT1G14660.Araport11.447|NHX8	115.035	-0.207659	0.191025	-1.08708	0.277002	0.46567
AT1G14670.Araport11.447	2295.2	-0.513938	0.131053	-3.92161	8.79598e-05	0.000659266
AT1G14680.Araport11.447	20.0339	0.0473331	0.364326	0.12992	0.89663	0.945435
AT1G14685.Araport11.447|BPC2	465.307	-0.343611	0.119313	-2.87991	0.00397793	0.0173386
AT1G14686.Araport11.447	2.19541	-0.450372	1.81462	-0.24819	0.803987	0.891021
AT1G14687.Araport11.447|HB32	42.1948	0.48772	0.298471	1.63406	0.102246	0.229482
AT1G14690.Araport11.447|MAP65-7	780.636	-0.275638	0.106762	-2.5818	0.00982871	0.0364809
AT1G14700.Araport11.447|PAP3	651.604	-0.0872493	0.131196	-0.665032	0.50603	0.675899
AT1G14710.Araport11.447	1485.19	-0.132847	0.136853	-0.970728	0.331684	0.522761
AT1G14720.Araport11.447|XTH28	777.695	0.0714657	0.105718	0.676005	0.499038	0.670042
AT1G14730.Araport11.447	38.3592	-0.445089	0.354451	-1.25571	0.20922	0.384214
AT1G14740.Araport11.447|TTA1	995.54	-0.180935	0.141022	-1.28302	0.199484	0.370914
AT1G14750.Araport11.447|SDS	17.5836	1.20656	0.475411	2.53794	0.0111508	0.0405261
AT1G14770.Araport11.447	140.875	-0.0859253	0.20423	-0.420727	0.673954	0.806257
AT1G14790.Araport11.447|RDR1	391.78	0.334138	0.19521	1.71168	0.0869552	0.204335
AT1G14810.Araport11.447	2847.55	-0.136325	0.0959887	-1.42022	0.155543	0.311297
AT1G14820.Araport11.447	278.992	0.113107	0.202456	0.558676	0.576383	0.734366
AT1G14830.Araport11.447|DL1C	1666.36	-0.37391	0.152677	-2.44903	0.014324	0.0497413
AT1G14840.Araport11.447|MAP70-4	1179.61	-0.471834	0.167554	-2.816	0.00486251	0.02046
AT1G14850.Araport11.447|NUP155	520.521	-0.31794	0.223943	-1.41973	0.155685	0.311377
AT1G14870.Araport11.447|PCR2	42.0154	0.649074	0.434236	1.49475	0.134979	0.28191
AT1G14880.Araport11.447|PCR1	705.224	-3.85239	0.88988	-4.32911	1.49712e-05	0.000134134
AT1G14890.Araport11.447	277.35	0.563842	0.294663	1.91352	0.0556818	0.144963
AT1G14900.Araport11.447|HMGA	170.118	0.174677	0.182406	0.957632	0.338248	0.528734
AT1G14910.Araport11.447	713.44	-0.281487	0.148107	-1.90056	0.0573598	0.14837
AT1G14920.Araport11.447|GAI	895.775	-0.66225	0.18729	-3.53596	0.000406292	0.00250426
AT1G14930.Araport11.447	2.87477	-0.128002	1.09097	-0.117328	0.9066	0.950886
AT1G14970.Araport11.447	139.145	-0.253975	0.197985	-1.2828	0.199562	0.370946
AT1G14980.Araport11.447|CPN10	2889.75	0.531012	0.167953	3.16168	0.00156863	0.00793213
AT1G14990.Araport11.447	271.659	0.32142	0.207974	1.54549	0.122229	0.262293
AT1G15000.Araport11.447|scpl50	340.073	0.0495691	0.150381	0.329625	0.741684	0.851683
AT1G15010.Araport11.447	16.7915	0.154194	0.612061	0.251925	0.801099	0.889113
AT1G15015.Araport11.447	4.09977	-2.06014	1.17414	-1.75459	0.0793298	0.190445
AT1G15020.Araport11.447|QSOX1	494.665	-1.06379	0.109855	-9.68357	3.54132e-22	3.2589e-20
AT1G15030.Araport11.447	1148.67	-0.640775	0.0779811	-8.21705	2.08568e-16	1.02901e-14
AT1G15040.Araport11.447|GAT1_2.1	7.00821	-0.0214061	0.868164	-0.0246568	0.980329	0.989552
AT1G15050.Araport11.447|IAA34	5.19598	-1.75319	1.08469	-1.6163	0.106029	0.235533
AT1G15060.Araport11.447	1194.11	-0.0542797	0.10423	-0.520767	0.602529	0.754823
AT1G15080.Araport11.447|LPP2	77.72	-0.322479	0.274	-1.17693	0.239223	0.42085
AT1G15085.Araport11.447	4.44223	0.549184	0.851995	0.644587	0.519195	0.686432
AT1G15100.Araport11.447|RHA2A	600.508	0.481398	0.178265	2.70047	0.00692424	0.0274769
AT1G15110.Araport11.447|PSS1	98.1961	0.770555	0.228174	3.37706	0.00073266	0.00416619
AT1G15120.Araport11.447	3138.32	0.0204736	0.239794	0.0853802	0.931959	0.96361
AT1G15125.Araport11.447	192.664	0.581243	0.642534	0.904609	0.365672	0.55522
AT1G15130.Araport11.447	1167.09	-0.269447	0.138727	-1.94228	0.0521027	0.137985
AT1G15140.Araport11.447	3693.66	-0.123482	0.110783	-1.11462	0.265012	0.451416
AT1G15150.Araport11.447	25.737	-0.607528	0.360552	-1.68499	0.0919896	0.212727
AT1G15160.Araport11.447	71.1066	0.183048	0.188968	0.968673	0.332708	0.523667
AT1G15165.Araport11.447	143.828	-0.00255835	0.203797	-0.0125534	0.989984	0.994903
AT1G15170.Araport11.447	417.116	0.436382	0.100662	4.33513	1.45674e-05	0.000130834
AT1G15180.Araport11.447	1428.38	0.0359215	0.0817989	0.439144	0.660557	0.797461
AT1G15190.Araport11.447	10.8669	0.945962	0.618956	1.52832	0.126434	0.268915
AT1G15200.Araport11.447	1465.66	-0.13703	0.0823172	-1.66466	0.0959807	0.219137
[truncated: 25,601 more rows]

## Sheet: S3
Table S3: Results of differential gene expression analysis of B. rapa genes as generated by DESeq2
gene	baseMean	log2FoldChange	lfcSE	stat	pvalue	padj
BraA01g000010.3C	14.2097	0.680938	0.464745	1.46518	0.14287	0.233457
BraA01g000020.3C	309.318	0.0468666	0.131873	0.355391	0.722296	0.807083
BraA01g000110.3C	1.47002	0.433696	2.02108	0.214587	0.830089	0.885606
BraA01g000140.3C	0.106869	-0.71678	3.16075	-0.226775	0.820598	NA
BraA01g000210.3C	0	NA	NA	NA	NA	NA
BraA01g000220.3C	0	NA	NA	NA	NA	NA
BraA01g000280.3C	0.456637	-2.38052	3.1044	-0.766821	0.443188	NA
BraA01g000290.3C	0	NA	NA	NA	NA	NA
BraA01g000300.3C	0	NA	NA	NA	NA	NA
BraA01g000380.3C	0	NA	NA	NA	NA	NA
BraA01g000400.3C	0	NA	NA	NA	NA	NA
BraA01g000410.3C	0	NA	NA	NA	NA	NA
BraA01g000490.3C	0.114159	-0.71678	3.16075	-0.226775	0.820598	NA
BraA01g000500.3C	0	NA	NA	NA	NA	NA
BraA01g000520.3C	0	NA	NA	NA	NA	NA
BraA01g000550.3C	4.7423	0.320505	1.11746	0.286816	0.774253	0.845496
BraA01g000560.3C	0	NA	NA	NA	NA	NA
BraA01g000600.3C	0	NA	NA	NA	NA	NA
BraA01g000620.3C	1.84487	1.62903	2.29323	0.710363	0.477479	0.599457
BraA01g000650.3C	0	NA	NA	NA	NA	NA
BraA01g000710.3C	0	NA	NA	NA	NA	NA
BraA01g000740.3C	0.961051	-3.47494	2.85798	-1.21587	0.224033	0.335233
BraA01g000770.3C	0	NA	NA	NA	NA	NA
BraA01g000800.3C	0	NA	NA	NA	NA	NA
BraA01g000810.3C	0.0878256	0.437362	3.16075	0.138373	0.889946	NA
BraA01g000820.3C	0	NA	NA	NA	NA	NA
BraA01g000870.3C	0.572595	-0.213392	2.81412	-0.0758292	0.939555	NA
BraA01g000930.3C	0	NA	NA	NA	NA	NA
BraA01g000960.3C	0	NA	NA	NA	NA	NA
BraA01g000970.3C	0	NA	NA	NA	NA	NA
BraA01g001050.3C	1.64709	2.73551	1.6448	1.66313	0.0962865	0.169347
BraA01g001170.3C	0	NA	NA	NA	NA	NA
BraA01g001190.3C	0.646567	0.237524	3.09969	0.0766283	0.938919	NA
BraA01g001210.3C	1.3122	0.62084	2.0424	0.303975	0.761147	0.835914
BraA01g001350.3C	0	NA	NA	NA	NA	NA
BraA01g001390.3C	0	NA	NA	NA	NA	NA
BraA01g001450.3C	0	NA	NA	NA	NA	NA
BraA01g001480.3C	0	NA	NA	NA	NA	NA
BraA01g001530.3C	0	NA	NA	NA	NA	NA
BraA01g001570.3C	13.3826	3.75103	0.639852	5.86234	4.56378e-09	3.60674e-08
BraA01g001600.3C	0	NA	NA	NA	NA	NA
BraA01g001620.3C	2.79539	1.79499	1.36242	1.3175	0.187671	0.290884
BraA01g001650.3C	0	NA	NA	NA	NA	NA
BraA01g001660.3C	0	NA	NA	NA	NA	NA
BraA01g001680.3C	0	NA	NA	NA	NA	NA
BraA01g001710.3C	0.56477	2.56133	3.08329	0.830714	0.406135	NA
BraA01g001770.3C	0.213738	-1.29385	3.16075	-0.409349	0.682283	NA
BraA01g001780.3C	0	NA	NA	NA	NA	NA
BraA01g001790.3C	0.518174	-0.725101	3.13631	-0.231195	0.817163	NA
BraA01g001870.3C	0	NA	NA	NA	NA	NA
BraA01g001930.3C	0	NA	NA	NA	NA	NA
BraA01g001940.3C	0	NA	NA	NA	NA	NA
BraA01g002050.3C	0	NA	NA	NA	NA	NA
BraA01g002120.3C	0	NA	NA	NA	NA	NA
BraA01g002130.3C	0.625479	-2.84845	3.08294	-0.923937	0.355519	NA
BraA01g002140.3C	1.73935	-0.994886	1.68635	-0.589964	0.555215	0.669568
BraA01g002190.3C	0.832959	0.1444	3.05238	0.0473073	0.962268	0.975213
BraA01g002200.3C	0	NA	NA	NA	NA	NA
BraA01g002260.3C	9.54447	2.73112	0.815127	3.35054	0.00080654	0.00262239
BraA01g002300.3C	0	NA	NA	NA	NA	NA
BraA01g002320.3C	0	NA	NA	NA	NA	NA
BraA01g002720.3C	0	NA	NA	NA	NA	NA
BraA01g002730.3C	0	NA	NA	NA	NA	NA
BraA01g002740.3C	0.584083	-0.261843	3.12133	-0.0838882	0.933145	NA
BraA01g002810.3C	0	NA	NA	NA	NA	NA
BraA01g002820.3C	0.0878256	0.437362	3.16075	0.138373	0.889946	NA
BraA01g002830.3C	2.5318	3.43791	1.79629	1.91389	0.0556338	0.107269
BraA01g002840.3C	0	NA	NA	NA	NA	NA
BraA01g002850.3C	0	NA	NA	NA	NA	NA
BraA01g002990.3C	0.403085	2.06503	3.10642	0.664763	0.506202	NA
BraA01g003030.3C	0	NA	NA	NA	NA	NA
BraA01g003120.3C	0.185403	1.01443	3.16075	0.320948	0.74825	NA
BraA01g003180.3C	0	NA	NA	NA	NA	NA
BraA01g003190.3C	2.09337	1.53026	1.37879	1.10986	0.267058	0.384352
BraA01g003220.3C	2.67499	4.80162	1.26919	3.78322	0.000154814	0.000589154
BraA01g003260.3C	0	NA	NA	NA	NA	NA
BraA01g003330.3C	0.180092	1.01443	3.16075	0.320948	0.74825	NA
BraA01g003340.3C	0.0990018	-0.71678	3.16075	-0.226775	0.820598	NA
BraA01g003450.3C	0	NA	NA	NA	NA	NA
BraA01g003480.3C	0.213468	1.01443	3.16075	0.320948	0.74825	NA
BraA01g003500.3C	2.44612	0.713032	1.93182	0.369099	0.712054	0.799299
BraA01g003560.3C	0	NA	NA	NA	NA	NA
BraA01g003750.3C	0	NA	NA	NA	NA	NA
BraA01g003800.3C	0	NA	NA	NA	NA	NA
BraA01g003820.3C	0.944006	3.30274	2.86232	1.15387	0.248554	0.363889
BraA01g003830.3C	0.106869	-0.71678	3.16075	-0.226775	0.820598	NA
BraA01g003850.3C	9.04609	-5.51807	3.03023	-1.821	NA	NA
BraA01g004030.3C	3.59937	5.23788	1.57772	3.31991	0.000900465	0.0029017
BraA01g004100.3C	0.320606	-1.87925	3.13631	-0.59919	0.549046	NA
BraA01g004120.3C	0	NA	NA	NA	NA	NA
BraA01g004310.3C	0	NA	NA	NA	NA	NA
BraA01g004330.3C	0	NA	NA	NA	NA	NA
BraA01g004340.3C	0	NA	NA	NA	NA	NA
BraA01g004370.3C	0	NA	NA	NA	NA	NA
BraA01g004400.3C	0	NA	NA	NA	NA	NA
BraA01g004410.3C	0	NA	NA	NA	NA	NA
BraA01g004810.3C	0	NA	NA	NA	NA	NA
BraA01g004820.3C	0	NA	NA	NA	NA	NA
BraA01g004830.3C	0.0927016	0.437362	3.16075	0.138373	0.889946	NA
BraA01g004840.3C	0.286826	1.58071	3.13783	0.50376	0.61443	NA
BraA01g004870.3C	0	NA	NA	NA	NA	NA
BraA01g004970.3C	7.11108	4.44603	1.00659	4.4169	1.00124e-05	4.77773e-05
BraA01g005020.3C	0	NA	NA	NA	NA	NA
BraA01g005030.3C	0	NA	NA	NA	NA	NA
BraA01g005050.3C	0	NA	NA	NA	NA	NA
BraA01g005080.3C	0	NA	NA	NA	NA	NA
BraA01g005090.3C	0	NA	NA	NA	NA	NA
BraA01g005280.3C	0	NA	NA	NA	NA	NA
BraA01g005290.3C	0	NA	NA	NA	NA	NA
BraA01g005430.3C	0.228319	-1.29385	3.16075	-0.409349	0.682283	NA
BraA01g005450.3C	0.190762	-1.29385	3.16075	-0.409349	0.682283	NA
BraA01g005540.3C	0	NA	NA	NA	NA	NA
BraA01g005550.3C	0	NA	NA	NA	NA	NA
BraA01g005680.3C	0	NA	NA	NA	NA	NA
BraA01g005760.3C	1.20487	-1.71128	2.08352	-0.821341	0.411452	0.535494
BraA01g005790.3C	0	NA	NA	NA	NA	NA
BraA01g005890.3C	0	NA	NA	NA	NA	NA
BraA01g005900.3C	0	NA	NA	NA	NA	NA
BraA01g005910.3C	0	NA	NA	NA	NA	NA
BraA01g006030.3C	0	NA	NA	NA	NA	NA
BraA01g006110.3C	0.278152	-0.716777	3.16075	-0.226775	0.820599	NA
BraA01g006230.3C	1.85031	4.2756	2.01063	2.1265	0.033462	0.0696245
BraA01g006250.3C	0	NA	NA	NA	NA	NA
BraA01g006260.3C	0.395135	2.03953	3.10783	0.656258	0.511658	NA
BraA01g006270.3C	0.175651	1.01443	3.16075	0.320948	0.74825	NA
BraA01g006280.3C	0	NA	NA	NA	NA	NA
BraA01g006310.3C	0	NA	NA	NA	NA	NA
BraA01g006350.3C	0.439128	2.20868	3.09891	0.71273	0.476013	NA
BraA01g006360.3C	0	NA	NA	NA	NA	NA
BraA01g006400.3C	0	NA	NA	NA	NA	NA
BraA01g006480.3C	0	NA	NA	NA	NA	NA
BraA01g006490.3C	0	NA	NA	NA	NA	NA
BraA01g006500.3C	0	NA	NA	NA	NA	NA
BraA01g006510.3C	0	NA	NA	NA	NA	NA
BraA01g006520.3C	0.0873904	0.437362	3.16075	0.138373	0.889946	NA
BraA01g006550.3C	0.320606	-1.87925	3.13631	-0.59919	0.549046	NA
BraA01g006580.3C	0	NA	NA	NA	NA	NA
BraA01g006610.3C	0	NA	NA	NA	NA	NA
BraA01g006710.3C	0.320606	-1.87925	3.13631	-0.59919	0.549046	NA
BraA01g006770.3C	2.08758	-0.096373	1.47566	-0.0653085	0.947928	0.966319
BraA01g006820.3C	0	NA	NA	NA	NA	NA
BraA01g006870.3C	0	NA	NA	NA	NA	NA
BraA01g006920.3C	5.33523	-1.83397	2.66898	-0.687143	0.491993	0.612917
BraA01g006940.3C	0	NA	NA	NA	NA	NA
BraA01g006950.3C	0	NA	NA	NA	NA	NA
BraA01g006960.3C	0	NA	NA	NA	NA	NA
BraA01g006970.3C	0	NA	NA	NA	NA	NA
BraA01g007010.3C	0	NA	NA	NA	NA	NA
BraA01g007050.3C	0	NA	NA	NA	NA	NA
BraA01g007060.3C	0	NA	NA	NA	NA	NA
BraA01g007070.3C	0	NA	NA	NA	NA	NA
BraA01g007080.3C	0.0927016	0.437362	3.16075	0.138373	0.889946	NA
BraA01g007090.3C	0	NA	NA	NA	NA	NA
BraA01g007100.3C	0.095381	-0.71678	3.16075	-0.226775	0.820598	NA
BraA01g007120.3C	0	NA	NA	NA	NA	NA
BraA01g007200.3C	0	NA	NA	NA	NA	NA
BraA01g007260.3C	0	NA	NA	NA	NA	NA
BraA01g007280.3C	1.24516	3.69889	1.83624	2.01439	0.0439691	0.0878338
BraA01g007330.3C	0.198004	-1.29385	3.16075	-0.409349	0.682283	NA
BraA01g007350.3C	0	NA	NA	NA	NA	NA
BraA01g007410.3C	0	NA	NA	NA	NA	NA
BraA01g007500.3C	0	NA	NA	NA	NA	NA
BraA01g007530.3C	2.14042	-0.226419	2.32739	-0.0972843	0.922501	0.950873
BraA01g007540.3C	0	NA	NA	NA	NA	NA
BraA01g007620.3C	0	NA	NA	NA	NA	NA
BraA01g007630.3C	0.106869	-0.71678	3.16075	-0.226775	0.820598	NA
BraA01g007650.3C	0.095381	-0.71678	3.16075	-0.226775	0.820598	NA
BraA01g007660.3C	0	NA	NA	NA	NA	NA
BraA01g007670.3C	0.350432	1.88579	3.11687	0.605027	0.545161	NA
BraA01g007690.3C	0	NA	NA	NA	NA	NA
BraA01g007700.3C	0	NA	NA	NA	NA	NA
BraA01g007740.3C	0	NA	NA	NA	NA	NA
BraA01g007760.3C	0	NA	NA	NA	NA	NA
BraA01g007950.3C	0	NA	NA	NA	NA	NA
BraA01g007980.3C	0.73868	2.95129	2.48585	1.18723	0.235136	0.348134
BraA01g008010.3C	0	NA	NA	NA	NA	NA
BraA01g008040.3C	0	NA	NA	NA	NA	NA
BraA01g008050.3C	6.17503	3.2299	1.04442	3.09252	0.00198465	0.00588829
BraA01g008060.3C	0	NA	NA	NA	NA	NA
BraA01g008070.3C	0	NA	NA	NA	NA	NA
BraA01g008080.3C	0	NA	NA	NA	NA	NA
BraA01g008140.3C	0	NA	NA	NA	NA	NA
BraA01g008150.3C	0	NA	NA	NA	NA	NA
BraA01g008170.3C	1.22337	3.67711	2.71974	1.35201	0.176372	0.276875
BraA01g008180.3C	0	NA	NA	NA	NA	NA
BraA01g008190.3C	3.32819	0.942579	0.985529	0.956419	0.33886	0.461337
BraA01g008300.3C	0.540046	-0.807196	3.13032	-0.257864	0.796512	NA
BraA01g008330.3C	0	NA	NA	NA	NA	NA
BraA01g008350.3C	0	NA	NA	NA	NA	NA
BraA01g008360.3C	0.175651	1.01443	3.16075	0.320948	0.74825	NA
BraA01g008410.3C	2.40957	4.65847	1.33735	3.48335	0.000495185	0.00169013
BraA01g008480.3C	0.594011	-2.77995	3.08568	-0.90092	0.367631	NA
BraA01g008500.3C	0.0990018	-0.71678	3.16075	-0.226775	0.820598	NA
BraA01g008600.3C	0	NA	NA	NA	NA	NA
BraA01g008640.3C	0.351303	1.88895	3.11667	0.606079	0.544462	NA
BraA01g008680.3C	5.12299	2.66908	1.00807	2.64772	0.00810366	0.0204347
BraA01g008690.3C	0	NA	NA	NA	NA	NA
BraA01g008700.3C	0.320202	1.71903	3.12779	0.549597	0.582596	NA
BraA01g008710.3C	1.49601	2.58007	1.94833	1.32425	0.18542	0.288071
BraA01g008720.3C	0	NA	NA	NA	NA	NA
BraA01g008790.3C	0.36904	0.895378	3.14622	0.284588	0.77596	NA
BraA01g008820.3C	2.8199	4.88144	1.64617	2.96533	0.00302362	0.00853503
BraA01g008830.3C	0	NA	NA	NA	NA	NA
BraA01g008950.3C	0	NA	NA	NA	NA	NA
BraA01g008970.3C	0	NA	NA	NA	NA	NA
BraA01g009060.3C	0	NA	NA	NA	NA	NA
BraA01g009080.3C	0	NA	NA	NA	NA	NA
BraA01g009090.3C	0	NA	NA	NA	NA	NA
BraA01g009110.3C	0	NA	NA	NA	NA	NA
BraA01g009180.3C	1.19532	3.64618	2.22728	1.63706	0.101618	0.177043
BraA01g009190.3C	2.27777	0.224301	1.40681	0.15944	0.873323	0.916651
BraA01g009290.3C	0	NA	NA	NA	NA	NA
BraA01g009300.3C	0	NA	NA	NA	NA	NA
BraA01g009310.3C	0.095381	-0.71678	3.16075	-0.226775	0.820598	NA
BraA01g009370.3C	0	NA	NA	NA	NA	NA
BraA01g009390.3C	0.939702	-0.609393	2.5835	-0.235879	0.813527	0.87382
BraA01g009430.3C	0	NA	NA	NA	NA	NA
BraA01g009440.3C	0	NA	NA	NA	NA	NA
BraA01g009510.3C	0.753791	1.40305	2.6162	0.536294	0.591755	0.701101
BraA01g009570.3C	0	NA	NA	NA	NA	NA
BraA01g009600.3C	0	NA	NA	NA	NA	NA
BraA01g009680.3C	0.114159	-0.71678	3.16075	-0.226775	0.820598	NA
BraA01g009690.3C	0	NA	NA	NA	NA	NA
BraA01g009740.3C	0	NA	NA	NA	NA	NA
BraA01g009760.3C	0	NA	NA	NA	NA	NA
BraA01g009800.3C	0	NA	NA	NA	NA	NA
BraA01g009810.3C	0.0878256	0.437362	3.16075	0.138373	0.889946	NA
BraA01g009880.3C	0.175651	1.01443	3.16075	0.320948	0.74825	NA
BraA01g009910.3C	1.30466	0.923746	2.03573	0.453767	0.649996	0.749006
BraA01g009920.3C	0.0873904	0.437362	3.16075	0.138373	0.889946	NA
BraA01g010010.3C	0	NA	NA	NA	NA	NA
BraA01g010050.3C	6.64825	-0.595959	1.31048	-0.454763	0.64928	0.748478
BraA01g010140.3C	0	NA	NA	NA	NA	NA
BraA01g010160.3C	0.0873904	0.437362	3.16075	0.138373	0.889946	NA
BraA01g010190.3C	0	NA	NA	NA	NA	NA
BraA01g010200.3C	2.72677	1.09144	1.93239	0.564814	0.5722	0.68421
BraA01g010220.3C	0	NA	NA	NA	NA	NA
BraA01g010290.3C	0	NA	NA	NA	NA	NA
BraA01g010360.3C	0	NA	NA	NA	NA	NA
BraA01g010430.3C	0	NA	NA	NA	NA	NA
BraA01g010610.3C	0	NA	NA	NA	NA	NA
BraA01g010620.3C	0	NA	NA	NA	NA	NA
BraA01g010630.3C	0	NA	NA	NA	NA	NA
BraA01g010640.3C	0	NA	NA	NA	NA	NA
BraA01g010660.3C	0.899181	1.08406	2.52678	0.429028	0.667903	0.764027
BraA01g010680.3C	0	NA	NA	NA	NA	NA
BraA01g010690.3C	0	NA	NA	NA	NA	NA
BraA01g010760.3C	0	NA	NA	NA	NA	NA
BraA01g010780.3C	0	NA	NA	NA	NA	NA
BraA01g010900.3C	0.54852	0.564887	3.12779	0.180603	0.85668	NA
BraA01g010930.3C	0	NA	NA	NA	NA	NA
BraA01g010950.3C	0.174781	1.01443	3.16075	0.320948	0.74825	NA
BraA01g010980.3C	0	NA	NA	NA	NA	NA
BraA01g010990.3C	0	NA	NA	NA	NA	NA
BraA01g011000.3C	0	NA	NA	NA	NA	NA
BraA01g011010.3C	0	NA	NA	NA	NA	NA
BraA01g011020.3C	0	NA	NA	NA	NA	NA
BraA01g011060.3C	0.963364	0.360879	1.85707	0.194327	0.84592	0.896964
BraA01g011130.3C	0	NA	NA	NA	NA	NA
BraA01g011140.3C	0	NA	NA	NA	NA	NA
BraA01g011230.3C	4.04897	2.54693	1.51112	1.68546	0.0918998	0.163064
BraA01g011290.3C	0.561568	0.803818	3.11251	0.258254	0.796211	NA
BraA01g011320.3C	0	NA	NA	NA	NA	NA
BraA01g011330.3C	0	NA	NA	NA	NA	NA
BraA01g011420.3C	0	NA	NA	NA	NA	NA
BraA01g011550.3C	0	NA	NA	NA	NA	NA
BraA01g011560.3C	0	NA	NA	NA	NA	NA
BraA01g011570.3C	0	NA	NA	NA	NA	NA
BraA01g011590.3C	0	NA	NA	NA	NA	NA
BraA01g011690.3C	3.48092	-1.11392	1.26862	-0.878055	0.379914	0.503636
BraA01g011730.3C	0.114159	-0.71678	3.16075	-0.226775	0.820598	NA
BraA01g011740.3C	0	NA	NA	NA	NA	NA
BraA01g011750.3C	0	NA	NA	NA	NA	NA
BraA01g011770.3C	0	NA	NA	NA	NA	NA
BraA01g011780.3C	0	NA	NA	NA	NA	NA
BraA01g011790.3C	0	NA	NA	NA	NA	NA
BraA01g011810.3C	0	NA	NA	NA	NA	NA
BraA01g011870.3C	0	NA	NA	NA	NA	NA
BraA01g011900.3C	0	NA	NA	NA	NA	NA
BraA01g011910.3C	0	NA	NA	NA	NA	NA
BraA01g011970.3C	12.9144	7.07211	1.1276	6.27184	3.56812e-10	3.2874e-09
BraA01g011980.3C	0	NA	NA	NA	NA	NA
BraA01g012010.3C	0	NA	NA	NA	NA	NA
BraA01g012060.3C	0	NA	NA	NA	NA	NA
BraA01g012070.3C	0.213738	-1.29385	3.16075	-0.409349	0.682283	NA
BraA01g012080.3C	0	NA	NA	NA	NA	NA
BraA01g012210.3C	0	NA	NA	NA	NA	NA
BraA01g012280.3C	0.692577	-1.36381	3.09738	-0.440309	0.659713	NA
BraA01g012310.3C	0	NA	NA	NA	NA	NA
BraA01g012320.3C	0.0987839	0.437362	3.16075	0.138373	0.889946	NA
BraA01g012330.3C	0	NA	NA	NA	NA	NA
BraA01g012340.3C	0.272793	1.51992	3.14254	0.48366	0.628627	NA
BraA01g012360.3C	0.624326	-2.84564	3.08305	-0.922993	0.356011	NA
BraA01g012390.3C	0	NA	NA	NA	NA	NA
BraA01g012400.3C	0	NA	NA	NA	NA	NA
BraA01g012430.3C	0	NA	NA	NA	NA	NA
BraA01g012440.3C	0	NA	NA	NA	NA	NA
BraA01g012470.3C	0.938843	-3.43429	2.87869	-1.193	0.232869	0.345564
BraA01g012520.3C	0	NA	NA	NA	NA	NA
BraA01g012730.3C	2.32395	4.59884	1.61446	2.84854	0.00439209	0.0118787
BraA01g012740.3C	0	NA	NA	NA	NA	NA
BraA01g012750.3C	0.655794	-2.9116	3.08054	-0.945161	0.344577	NA
BraA01g012790.3C	0	NA	NA	NA	NA	NA
BraA01g012840.3C	0.0878256	0.437362	3.16075	0.138373	0.889946	NA
BraA01g012850.3C	0.640943	-1.14132	3.10909	-0.367092	0.71355	NA
BraA01g012860.3C	0.613038	2.68765	3.07854	0.873027	0.382648	NA
BraA01g012870.3C	0	NA	NA	NA	NA	NA
BraA01g012940.3C	0	NA	NA	NA	NA	NA
BraA01g012950.3C	0	NA	NA	NA	NA	NA
BraA01g012990.3C	0	NA	NA	NA	NA	NA
BraA01g013090.3C	0	NA	NA	NA	NA	NA
BraA01g013100.3C	0.889806	0.92998	1.74214	0.533815	0.59347	0.702609
BraA01g013120.3C	0.0873904	0.437362	3.16075	0.138373	0.889946	NA
BraA01g013130.3C	0	NA	NA	NA	NA	NA
BraA01g013140.3C	0	NA	NA	NA	NA	NA
BraA01g013150.3C	0.114159	-0.71678	3.16075	-0.226775	0.820598	NA
BraA01g013210.3C	0	NA	NA	NA	NA	NA
BraA01g013220.3C	0.106734	0.437362	3.16075	0.138373	0.889946	NA
BraA01g013240.3C	0	NA	NA	NA	NA	NA
BraA01g013260.3C	0	NA	NA	NA	NA	NA
BraA01g013310.3C	0	NA	NA	NA	NA	NA
BraA01g013330.3C	0	NA	NA	NA	NA	NA
BraA01g013430.3C	0.0990018	-0.71678	3.16075	-0.226775	0.820598	NA
BraA01g013570.3C	0.106869	-0.71678	3.16075	-0.226775	0.820598	NA
BraA01g013580.3C	0	NA	NA	NA	NA	NA
BraA01g013610.3C	0	NA	NA	NA	NA	NA
BraA01g013700.3C	0.114159	-0.71678	3.16075	-0.226775	0.820598	NA
BraA01g013710.3C	0.456637	-2.38052	3.1044	-0.766821	0.443188	NA
BraA01g013750.3C	0	NA	NA	NA	NA	NA
BraA01g013780.3C	0	NA	NA	NA	NA	NA
BraA01g013790.3C	0.790707	1.47247	3.08078	0.477954	0.632683	0.73525
BraA01g013800.3C	0	NA	NA	NA	NA	NA
BraA01g013830.3C	0.777095	-1.59701	2.57923	-0.619179	0.535798	0.652154
BraA01g013840.3C	0	NA	NA	NA	NA	NA
BraA01g013850.3C	11.658	2.35913	0.921589	2.55985	0.0104717	0.0255501
BraA01g013870.3C	0	NA	NA	NA	NA	NA
BraA01g013880.3C	0	NA	NA	NA	NA	NA
BraA01g013890.3C	6.27383	0.652945	1.30424	0.500632	0.61663	0.722321
BraA01g013930.3C	0	NA	NA	NA	NA	NA
BraA01g013940.3C	0.396007	-2.19752	3.11483	-0.705501	0.480498	NA
BraA01g013970.3C	0.106734	0.437362	3.16075	0.138373	0.889946	NA
BraA01g014010.3C	12.9196	2.20708	0.53941	4.09165	4.2831e-05	0.000181306
BraA01g014020.3C	0	NA	NA	NA	NA	NA
BraA01g014040.3C	0	NA	NA	NA	NA	NA
BraA01g014100.3C	0	NA	NA	NA	NA	NA
BraA01g014120.3C	0	NA	NA	NA	NA	NA
BraA01g014140.3C	0.095381	-0.71678	3.16075	-0.226775	0.820598	NA
BraA01g014160.3C	0	NA	NA	NA	NA	NA
BraA01g014170.3C	0	NA	NA	NA	NA	NA
BraA01g014180.3C	0	NA	NA	NA	NA	NA
BraA01g014190.3C	0.106869	-0.71678	3.16075	-0.226775	0.820598	NA
BraA01g014200.3C	0	NA	NA	NA	NA	NA
BraA01g014230.3C	0	NA	NA	NA	NA	NA
BraA01g014240.3C	0	NA	NA	NA	NA	NA
BraA01g014250.3C	0	NA	NA	NA	NA	NA
BraA01g014270.3C	0	NA	NA	NA	NA	NA
BraA01g014280.3C	0	NA	NA	NA	NA	NA
BraA01g014370.3C	0	NA	NA	NA	NA	NA
BraA01g014410.3C	0	NA	NA	NA	NA	NA
BraA01g014420.3C	0	NA	NA	NA	NA	NA
BraA01g014430.3C	0	NA	NA	NA	NA	NA
BraA01g014440.3C	0	NA	NA	NA	NA	NA
BraA01g014500.3C	0	NA	NA	NA	NA	NA
BraA01g014530.3C	0	NA	NA	NA	NA	NA
BraA01g014570.3C	0.0873904	0.437362	3.16075	0.138373	0.889946	NA
BraA01g014650.3C	0	NA	NA	NA	NA	NA
BraA01g014690.3C	1.74392	4.18352	1.69721	2.46494	0.0137038	0.0322762
BraA01g014720.3C	0.175216	1.01443	3.16075	0.320948	0.74825	NA
BraA01g014730.3C	0	NA	NA	NA	NA	NA
BraA01g014740.3C	0	NA	NA	NA	NA	NA
BraA01g014780.3C	1.38781	2.45485	2.82994	0.867456	0.385692	0.509381
BraA01g014800.3C	0	NA	NA	NA	NA	NA
BraA01g014890.3C	0	NA	NA	NA	NA	NA
BraA01g014900.3C	0.0878256	0.437362	3.16075	0.138373	0.889946	NA
BraA01g014920.3C	3.17174	1.0204	1.20392	0.847565	0.39668	0.520339
BraA01g014960.3C	0.190762	-1.29385	3.16075	-0.409349	0.682283	NA
BraA01g015020.3C	1.34109	-3.94939	2.16068	-1.82785	0.0675725	0.12637
BraA01g015090.3C	6.15861	0.478905	0.655397	0.730711	0.464956	0.587626
BraA01g015100.3C	1.00839	-0.781525	2.14216	-0.36483	0.715239	0.801712
BraA01g015410.3C	0.228319	-1.29385	3.16075	-0.409349	0.682283	NA
BraA01g015660.3C	0.197568	1.01443	3.16075	0.320948	0.74825	NA
BraA01g015700.3C	0	NA	NA	NA	NA	NA
BraA01g015710.3C	0	NA	NA	NA	NA	NA
BraA01g015720.3C	0	NA	NA	NA	NA	NA
BraA01g015750.3C	0.0878256	0.437362	3.16075	0.138373	0.889946	NA
BraA01g015760.3C	0	NA	NA	NA	NA	NA
BraA01g015770.3C	0	NA	NA	NA	NA	NA
BraA01g015810.3C	5.39319	2.94055	0.958422	3.06812	0.00215413	0.00631987
BraA01g015840.3C	0.213738	-1.29385	3.16075	-0.409349	0.682283	NA
BraA01g015860.3C	0	NA	NA	NA	NA	NA
BraA01g015900.3C	0	NA	NA	NA	NA	NA
BraA01g015930.3C	0.403739	-1.20773	3.14362	-0.384186	0.70084	NA
BraA01g015980.3C	0	NA	NA	NA	NA	NA
BraA01g015990.3C	0	NA	NA	NA	NA	NA
BraA01g016000.3C	0	NA	NA	NA	NA	NA
BraA01g016050.3C	0.263477	1.47769	3.14589	0.469722	0.638553	NA
BraA01g016130.3C	0.190762	-1.29385	3.16075	-0.409349	0.682283	NA
BraA01g016140.3C	0.197568	1.01443	3.16075	0.320948	0.74825	NA
BraA01g016150.3C	0	NA	NA	NA	NA	NA
BraA01g016160.3C	0	NA	NA	NA	NA	NA
BraA01g016170.3C	0	NA	NA	NA	NA	NA
BraA01g016180.3C	0	NA	NA	NA	NA	NA
BraA01g016190.3C	0	NA	NA	NA	NA	NA
BraA01g016200.3C	0	NA	NA	NA	NA	NA
BraA01g016220.3C	0	NA	NA	NA	NA	NA
BraA01g016260.3C	0	NA	NA	NA	NA	NA
BraA01g016270.3C	0.476108	0.389687	3.14066	0.124078	0.901254	NA
BraA01g016280.3C	0.190762	-1.29385	3.16075	-0.409349	0.682283	NA
BraA01g016290.3C	0	NA	NA	NA	NA	NA
BraA01g016310.3C	0.175651	1.01443	3.16075	0.320948	0.74825	NA
BraA01g016320.3C	0	NA	NA	NA	NA	NA
BraA01g016330.3C	0	NA	NA	NA	NA	NA
BraA01g016490.3C	0.183207	-0.139708	3.16075	-0.0442008	0.964744	NA
BraA01g016500.3C	0	NA	NA	NA	NA	NA
BraA01g016510.3C	0	NA	NA	NA	NA	NA
BraA01g016540.3C	0	NA	NA	NA	NA	NA
BraA01g016580.3C	0.72284	-1.46664	2.24531	-0.6532	0.513627	0.63247
BraA01g016670.3C	2.02702	1.58706	1.38533	1.14562	0.251954	0.367531
BraA01g016700.3C	0	NA	NA	NA	NA	NA
BraA01g016720.3C	0	NA	NA	NA	NA	NA
BraA01g016740.3C	0	NA	NA	NA	NA	NA
BraA01g016750.3C	0	NA	NA	NA	NA	NA
BraA01g016770.3C	0	NA	NA	NA	NA	NA
BraA01g016780.3C	0	NA	NA	NA	NA	NA
BraA01g016790.3C	1.40704	3.87963	1.49349	2.59769	0.00938531	0.0232017
BraA01g016860.3C	0.114159	-0.71678	3.16075	-0.226775	0.820598	NA
BraA01g016930.3C	0.673642	1.1572	2.67401	0.43276	0.665189	NA
BraA01g016960.3C	0.228319	-1.29385	3.16075	-0.409349	0.682283	NA
BraA01g017020.3C	0	NA	NA	NA	NA	NA
BraA01g017110.3C	0	NA	NA	NA	NA	NA
BraA01g017130.3C	0.190762	-1.29385	3.16075	-0.409349	0.682283	NA
BraA01g017140.3C	0.296352	1.62251	3.1347	0.517598	0.604739	NA
BraA01g017150.3C	0.481755	2.32982	3.09311	0.753228	0.451313	NA
BraA01g017160.3C	0.296352	1.62251	3.1347	0.517598	0.604739	NA
BraA01g017220.3C	0	NA	NA	NA	NA	NA
BraA01g017230.3C	0	NA	NA	NA	NA	NA
BraA01g017290.3C	0	NA	NA	NA	NA	NA
BraA01g017310.3C	0.349561	1.88262	3.11706	0.603972	0.545862	NA
BraA01g017340.3C	23.2558	6.75899	1.00626	6.71696	1.85552e-11	2.02334e-10
BraA01g017470.3C	0	NA	NA	NA	NA	NA
BraA01g017490.3C	0	NA	NA	NA	NA	NA
BraA01g017520.3C	0	NA	NA	NA	NA	NA
BraA01g017590.3C	0.495009	-2.51795	3.09738	-0.812929	0.416259	NA
BraA01g017600.3C	0.198004	-1.29385	3.16075	-0.409349	0.682283	NA
BraA01g017620.3C	0.580522	0.81741	1.88967	0.432568	0.665328	NA
BraA01g017640.3C	0	NA	NA	NA	NA	NA
BraA01g017650.3C	0.0987839	0.437362	3.16075	0.138373	0.889946	NA
BraA01g017660.3C	0	NA	NA	NA	NA	NA
BraA01g017670.3C	0	NA	NA	NA	NA	NA
BraA01g017780.3C	0.0987839	0.437362	3.16075	0.138373	0.889946	NA
BraA01g017810.3C	0	NA	NA	NA	NA	NA
BraA01g017840.3C	0	NA	NA	NA	NA	NA
BraA01g017850.3C	0.342478	-1.96134	3.13032	-0.626562	0.530947	NA
BraA01g017860.3C	0	NA	NA	NA	NA	NA
BraA01g017870.3C	0	NA	NA	NA	NA	NA
BraA01g017880.3C	0	NA	NA	NA	NA	NA
BraA01g017890.3C	0	NA	NA	NA	NA	NA
BraA01g017900.3C	0	NA	NA	NA	NA	NA
BraA01g017980.3C	0	NA	NA	NA	NA	NA
BraA01g017990.3C	0	NA	NA	NA	NA	NA
BraA01g018000.3C	0	NA	NA	NA	NA	NA
BraA01g018030.3C	0	NA	NA	NA	NA	NA
BraA01g018070.3C	0.213738	-1.29385	3.16075	-0.409349	0.682283	NA
BraA01g018150.3C	0	NA	NA	NA	NA	NA
BraA01g018160.3C	0	NA	NA	NA	NA	NA
BraA01g018210.3C	0.095381	-0.71678	3.16075	-0.226775	0.820598	NA
BraA01g018310.3C	0	NA	NA	NA	NA	NA
BraA01g018330.3C	0	NA	NA	NA	NA	NA
BraA01g018370.3C	0	NA	NA	NA	NA	NA
BraA01g018470.3C	1.41514	1.34857	1.98898	0.678018	0.49776	0.618118
BraA01g018490.3C	0	NA	NA	NA	NA	NA
BraA01g018500.3C	0	NA	NA	NA	NA	NA
BraA01g018510.3C	3.76032	4.06028	1.19772	3.39001	0.000698899	0.00230584
BraA01g018520.3C	0	NA	NA	NA	NA	NA
BraA01g018530.3C	0	NA	NA	NA	NA	NA
BraA01g018540.3C	0	NA	NA	NA	NA	NA
BraA01g018560.3C	112.902	9.04771	1.43021	6.32613	2.51381e-10	2.36601e-09
BraA01g018610.3C	0	NA	NA	NA	NA	NA
BraA01g018700.3C	0	NA	NA	NA	NA	NA
BraA01g018730.3C	1.7365	-1.87467	2.30314	-0.813961	0.415668	0.539642
BraA01g018770.3C	1.41688	1.35477	2.35395	0.575531	0.564932	0.677999
BraA01g018800.3C	4.00834	-0.355273	1.1769	-0.301871	0.762751	0.837099
BraA01g018810.3C	0	NA	NA	NA	NA	NA
BraA01g018830.3C	0	NA	NA	NA	NA	NA
BraA01g018880.3C	0	NA	NA	NA	NA	NA
BraA01g018890.3C	0	NA	NA	NA	NA	NA
BraA01g018900.3C	0	NA	NA	NA	NA	NA
BraA01g018920.3C	0	NA	NA	NA	NA	NA
BraA01g019110.3C	1.4428	-1.18452	1.98869	-0.595627	0.551425	0.666284
BraA01g019120.3C	2.87641	1.58694	1.18778	1.33606	0.181531	0.283464
BraA01g019130.3C	1.74231	1.58589	1.71359	0.925478	0.354717	0.477812
BraA01g019140.3C	0	NA	NA	NA	NA	NA
BraA01g019150.3C	0	NA	NA	NA	NA	NA
BraA01g019210.3C	0	NA	NA	NA	NA	NA
BraA01g019300.3C	0.0987839	0.437362	3.16075	0.138373	0.889946	NA
BraA01g019460.3C	0.198004	-1.29385	3.16075	-0.409349	0.682283	NA
BraA01g019520.3C	32.025	8.38714	2.25273	3.7231	0.000196791	0.000730988
BraA01g019530.3C	0	NA	NA	NA	NA	NA
BraA01g019570.3C	0	NA	NA	NA	NA	NA
BraA01g019580.3C	0	NA	NA	NA	NA	NA
BraA01g019660.3C	5.9686	2.85112	1.10219	2.58677	0.00968794	0.0238591
BraA01g019670.3C	0	NA	NA	NA	NA	NA
BraA01g019680.3C	0.28252	0.437365	3.16075	0.138374	0.889945	NA
BraA01g019730.3C	0	NA	NA	NA	NA	NA
BraA01g019750.3C	0	NA	NA	NA	NA	NA
BraA01g019760.3C	0	NA	NA	NA	NA	NA
BraA01g019770.3C	0.373002	0.950906	2.6052	0.365003	0.715109	NA
BraA01g019780.3C	0	NA	NA	NA	NA	NA
BraA01g019790.3C	0	NA	NA	NA	NA	NA
BraA01g019800.3C	0.716209	-0.338779	3.08138	-0.109944	0.912454	0.944459
BraA01g019810.3C	0.927016	3.27801	3.06107	1.07087	0.284227	0.403014
BraA01g019820.3C	0	NA	NA	NA	NA	NA
BraA01g019920.3C	0	NA	NA	NA	NA	NA
BraA01g019930.3C	0	NA	NA	NA	NA	NA
BraA01g020010.3C	0	NA	NA	NA	NA	NA
BraA01g020030.3C	0	NA	NA	NA	NA	NA
BraA01g020040.3C	0	NA	NA	NA	NA	NA
BraA01g020050.3C	0	NA	NA	NA	NA	NA
BraA01g020070.3C	0.287261	1.58264	3.13768	0.504397	0.613982	NA
BraA01g020090.3C	0	NA	NA	NA	NA	NA
BraA01g020110.3C	0	NA	NA	NA	NA	NA
BraA01g020130.3C	1.46351	-1.47657	1.56833	-0.941493	0.346452	0.469241
BraA01g020140.3C	3.95215	5.36975	3.03441	1.76962	NA	NA
BraA01g020150.3C	0	NA	NA	NA	NA	NA
BraA01g020160.3C	0	NA	NA	NA	NA	NA
BraA01g020170.3C	0.732826	-0.121364	3.07306	-0.0394931	0.968497	0.979448
BraA01g020220.3C	0	NA	NA	NA	NA	NA
BraA01g020230.3C	0	NA	NA	NA	NA	NA
BraA01g020260.3C	0	NA	NA	NA	NA	NA
BraA01g020270.3C	0	NA	NA	NA	NA	NA
BraA01g020280.3C	0	NA	NA	NA	NA	NA
BraA01g020290.3C	0	NA	NA	NA	NA	NA
BraA01g020300.3C	0	NA	NA	NA	NA	NA
BraA01g020310.3C	0	NA	NA	NA	NA	NA
BraA01g020320.3C	0.349561	1.88262	3.11706	0.603972	0.545862	NA
BraA01g020330.3C	0	NA	NA	NA	NA	NA
BraA01g020390.3C	0	NA	NA	NA	NA	NA
BraA01g020400.3C	0	NA	NA	NA	NA	NA
BraA01g020410.3C	0	NA	NA	NA	NA	NA
BraA01g020430.3C	0	NA	NA	NA	NA	NA
BraA01g020470.3C	0.274653	0.437365	3.16075	0.138374	0.889945	NA
BraA01g020480.3C	1.71251	4.15568	2.06767	2.00984	0.0444485	0.0886492
BraA01g020530.3C	0	NA	NA	NA	NA	NA
BraA01g020550.3C	0.185403	1.01443	3.16075	0.320948	0.74825	NA
BraA01g020670.3C	0	NA	NA	NA	NA	NA
BraA01g020790.3C	0	NA	NA	NA	NA	NA
BraA01g020800.3C	0	NA	NA	NA	NA	NA
BraA01g020820.3C	0	NA	NA	NA	NA	NA
BraA01g020840.3C	0.839673	1.60987	3.07587	0.523387	0.600705	0.709055
BraA01g020850.3C	0	NA	NA	NA	NA	NA
BraA01g020870.3C	0	NA	NA	NA	NA	NA
BraA01g020890.3C	0.185403	1.01443	3.16075	0.320948	0.74825	NA
BraA01g020900.3C	0	NA	NA	NA	NA	NA
BraA01g020960.3C	0.114159	-0.71678	3.16075	-0.226775	0.820598	NA
BraA01g021000.3C	0.439128	2.20868	3.09891	0.71273	0.476013	NA
BraA01g021020.3C	0	NA	NA	NA	NA	NA
BraA01g021030.3C	0	NA	NA	NA	NA	NA
BraA01g021080.3C	0.0878256	0.437362	3.16075	0.138373	0.889946	NA
BraA01g021100.3C	0.228319	-1.29385	3.16075	-0.409349	0.682283	NA
BraA01g021110.3C	0	NA	NA	NA	NA	NA
BraA01g021170.3C	0.293261	-0.716777	3.16075	-0.226775	0.820599	NA
BraA01g021180.3C	0.106869	-0.71678	3.16075	-0.226775	0.820598	NA
BraA01g021310.3C	0	NA	NA	NA	NA	NA
BraA01g021320.3C	0	NA	NA	NA	NA	NA
BraA01g021330.3C	0	NA	NA	NA	NA	NA
BraA01g021420.3C	1.91158	0.170363	1.27719	0.133389	0.893886	0.931721
BraA01g021430.3C	0.411741	-2.24714	3.11187	-0.722118	0.470222	NA
BraA01g021460.3C	0.185403	1.01443	3.16075	0.320948	0.74825	NA
BraA01g021480.3C	0	NA	NA	NA	NA	NA
BraA01g021490.3C	0	NA	NA	NA	NA	NA
BraA01g021530.3C	0.370806	1.95796	3.11251	0.629061	0.529309	NA
BraA01g021560.3C	0.985818	0.962144	1.88341	0.510853	0.609454	0.715955
BraA01g021570.3C	0.897992	0.746415	1.94463	0.383834	0.701101	0.79067
BraA01g021580.3C	0	NA	NA	NA	NA	NA
BraA01g021600.3C	0.544463	-1.80345	3.1044	-0.580932	0.561286	NA
BraA01g021680.3C	0	NA	NA	NA	NA	NA
BraA01g021690.3C	0	NA	NA	NA	NA	NA
BraA01g021710.3C	6.35064	-0.10164	0.763959	-0.133044	0.894159	0.931914
BraA01g021760.3C	1.9402	2.35003	1.71471	1.37051	0.170527	0.26964
BraA01g021780.3C	4.72658	5.01683	1.39338	3.60047	0.000317638	0.0011279
BraA01g021790.3C	1.00495	-1.47385	2.48029	-0.594224	0.552362	0.667163
BraA01g021810.3C	0	NA	NA	NA	NA	NA
BraA01g021820.3C	0	NA	NA	NA	NA	NA
BraA01g021850.3C	3.90052	1.38968	1.55694	0.892575	0.372085	0.495776
BraA01g021900.3C	0	NA	NA	NA	NA	NA
BraA01g021910.3C	5.50013	2.51629	1.03341	2.43494	0.0148944	0.0347082
BraA01g021920.3C	0	NA	NA	NA	NA	NA
BraA01g021930.3C	0	NA	NA	NA	NA	NA
BraA01g021940.3C	0	NA	NA	NA	NA	NA
BraA01g021950.3C	0	NA	NA	NA	NA	NA
BraA01g022050.3C	0	NA	NA	NA	NA	NA
BraA01g022090.3C	0	NA	NA	NA	NA	NA
BraA01g022110.3C	0	NA	NA	NA	NA	NA
BraA01g022130.3C	0	NA	NA	NA	NA	NA
BraA01g022160.3C	0.342478	-1.96134	3.13032	-0.626562	0.530947	NA
BraA01g022240.3C	0.78956	3.05122	3.00884	1.01409	0.310541	0.431863
BraA01g022260.3C	0	NA	NA	NA	NA	NA
BraA01g022320.3C	0.174781	1.01443	3.16075	0.320948	0.74825	NA
BraA01g022370.3C	0	NA	NA	NA	NA	NA
BraA01g022380.3C	0.88406	0.69487	2.55258	0.272222	0.785451	0.853539
BraA01g022410.3C	0	NA	NA	NA	NA	NA
BraA01g022420.3C	0.815454	1.48848	2.57759	0.57747	0.563622	0.676887
BraA01g022450.3C	0	NA	NA	NA	NA	NA
BraA01g022510.3C	0	NA	NA	NA	NA	NA
BraA01g022520.3C	0	NA	NA	NA	NA	NA
BraA01g022550.3C	0	NA	NA	NA	NA	NA
BraA01g022560.3C	0	NA	NA	NA	NA	NA
BraA01g022570.3C	0	NA	NA	NA	NA	NA
BraA01g022590.3C	0	NA	NA	NA	NA	NA
BraA01g022620.3C	0.540323	0.728482	3.11706	0.233708	0.815212	NA
BraA01g022670.3C	0	NA	NA	NA	NA	NA
BraA01g022680.3C	0	NA	NA	NA	NA	NA
BraA01g022700.3C	0.805986	0.457666	3.0644	0.149349	0.881278	0.922354
BraA01g022730.3C	0	NA	NA	NA	NA	NA
BraA01g022770.3C	0	NA	NA	NA	NA	NA
BraA01g022790.3C	0	NA	NA	NA	NA	NA
BraA01g022820.3C	0	NA	NA	NA	NA	NA
BraA01g022830.3C	0	NA	NA	NA	NA	NA
BraA01g022840.3C	0	NA	NA	NA	NA	NA
BraA01g022850.3C	0	NA	NA	NA	NA	NA
BraA01g022860.3C	0.438258	2.2061	3.09903	0.711866	0.476548	NA
BraA01g022870.3C	0	NA	NA	NA	NA	NA
BraA01g022880.3C	0	NA	NA	NA	NA	NA
BraA01g022890.3C	1.67732	2.76382	1.9251	1.43567	0.151095	0.244401
BraA01g022900.3C	0	NA	NA	NA	NA	NA
BraA01g022920.3C	0	NA	NA	NA	NA	NA
BraA01g022930.3C	0	NA	NA	NA	NA	NA
BraA01g022940.3C	0	NA	NA	NA	NA	NA
BraA01g022950.3C	0	NA	NA	NA	NA	NA
BraA01g022960.3C	0.652596	2.77088	3.07563	0.900912	0.367635	NA
BraA01g022970.3C	0.174781	1.01443	3.16075	0.320948	0.74825	NA
BraA01g022990.3C	0	NA	NA	NA	NA	NA
BraA01g023020.3C	0	NA	NA	NA	NA	NA
BraA01g023030.3C	0	NA	NA	NA	NA	NA
BraA01g023040.3C	0.395135	2.03953	3.10783	0.656258	0.511658	NA
BraA01g023060.3C	2.03131	-0.598545	1.49528	-0.40029	0.688943	0.780969
BraA01g023080.3C	0	NA	NA	NA	NA	NA
BraA01g023090.3C	0.175651	1.01443	3.16075	0.320948	0.74825	NA
BraA01g023110.3C	0	NA	NA	NA	NA	NA
BraA01g023130.3C	0	NA	NA	NA	NA	NA
BraA01g023140.3C	0	NA	NA	NA	NA	NA
BraA01g023160.3C	0	NA	NA	NA	NA	NA
BraA01g023180.3C	0	NA	NA	NA	NA	NA
BraA01g023200.3C	1.91508	2.98666	1.55697	1.91826	0.0550787	0.106405
BraA01g023220.3C	0	NA	NA	NA	NA	NA
BraA01g023230.3C	0	NA	NA	NA	NA	NA
BraA01g023280.3C	0	NA	NA	NA	NA	NA
BraA01g023340.3C	0	NA	NA	NA	NA	NA
BraA01g023380.3C	0	NA	NA	NA	NA	NA
BraA01g023410.3C	0	NA	NA	NA	NA	NA
BraA01g023420.3C	0.274435	1.52689	3.14199	0.485963	0.626994	NA
BraA01g023470.3C	0	NA	NA	NA	NA	NA
BraA01g023550.3C	0	NA	NA	NA	NA	NA
BraA01g023570.3C	0	NA	NA	NA	NA	NA
BraA01g000030.3C	87.4413	0.70602	0.202253	3.49077	0.000481633	0.00164705
BraA01g000040.3C	3208.42	0.311538	0.107732	2.89178	0.00383064	0.0105284
BraA01g000050.3C	107.7	0.264031	0.326809	0.807906	0.419145	0.543226
BraA01g000060.3C	12.2095	1.30137	0.777805	1.67314	0.0943006	0.166498
BraA01g000070.3C	196.522	-0.667402	0.238668	-2.79636	0.00516817	0.0137339
BraA01g000080.3C	2789.41	-0.115092	0.084596	-1.36049	0.173676	0.273655
BraA01g000090.3C	274.911	-0.483751	0.193001	-2.50646	0.0121945	0.0291593
BraA01g000100.3C	170.526	0.68518	0.276929	2.47421	0.0133532	0.0315743
BraA01g000120.3C	32.5186	0.229783	0.497829	0.461571	0.644389	0.744322
BraA01g000130.3C	621.572	-2.57466	0.17742	-14.5116	1.02268e-47	2.07409e-45
BraA01g000150.3C	794.376	-1.60088	0.226027	-7.08269	1.41381e-12	1.77793e-11
BraA01g000160.3C	11.0569	-0.871706	0.647512	-1.34624	0.178225	0.279358
BraA01g000170.3C	813.724	-0.707121	0.145051	-4.87497	1.08826e-06	6.14712e-06
BraA01g000180.3C	237.642	0.166801	0.123168	1.35425	0.175656	0.276024
BraA01g000190.3C	286.181	-1.21738	0.155547	-7.82641	5.02012e-15	8.34267e-14
BraA01g000200.3C	32231.8	-0.160751	0.098997	-1.62379	0.10442	0.180993
BraA01g000230.3C	46.1982	0.716572	0.310254	2.30963	0.0209088	0.0466151
BraA01g000240.3C	261.605	1.59963	0.326999	4.89186	9.98879e-07	5.67243e-06
BraA01g000250.3C	11.6327	-0.166532	0.572768	-0.290749	0.771243	0.843019
BraA01g000260.3C	883.86	-0.249436	0.156563	-1.59319	0.111117	0.190691
BraA01g000270.3C	624.378	0.773819	0.156754	4.93653	7.95254e-07	4.59809e-06
BraA01g000310.3C	170.835	0.601579	0.195342	3.07961	0.00207269	0.00611871
BraA01g000320.3C	2127.98	0.108779	0.0717704	1.51565	0.129608	0.216249
BraA01g000330.3C	1237.87	-1.14075	0.192502	-5.92592	3.10558e-09	2.51743e-08
BraA01g000340.3C	16.9185	-2.5359	1.0207	-2.48447	0.0129746	0.0307841
BraA01g000350.3C	2336.04	0.180903	0.174472	1.03686	0.299802	0.420214
BraA01g000360.3C	28.0128	0.188607	0.447726	0.421256	0.673568	0.768437
BraA01g000370.3C	11.7142	-0.863084	0.58958	-1.46389	0.143223	0.233888
BraA01g000390.3C	1159.45	0.501176	0.179551	2.79128	0.00525007	0.0139213
BraA01g000420.3C	150.403	-0.222747	0.164873	-1.35102	0.176687	0.277279
BraA01g000430.3C	1083.27	-1.00884	0.197843	-5.09918	3.41133e-07	2.08244e-06
BraA01g000440.3C	12.1505	-0.248238	0.45115	-0.550235	0.582159	0.692954
BraA01g000450.3C	1170.79	-1.05679	0.247802	-4.26464	2.00227e-05	9.02141e-05
BraA01g000460.3C	15.9332	-0.320569	0.489637	-0.654707	0.512657	0.631812
BraA01g000470.3C	1042.66	0.515617	0.116385	4.43026	9.41181e-06	4.51002e-05
BraA01g000480.3C	1211.19	-2.18141	0.176237	-12.3777	3.45114e-35	3.17595e-33
BraA01g000510.3C	19.6078	-0.971365	0.441179	-2.20175	0.0276831	0.0592179
BraA01g000530.3C	1472.47	-0.75854	0.172131	-4.40675	1.04935e-05	4.99139e-05
BraA01g000540.3C	672.973	-0.0665578	0.102551	-0.649024	0.516323	0.634782
BraA01g000570.3C	499.764	-0.162353	0.144905	-1.12041	0.262539	0.379477
BraA01g000580.3C	1646.52	0.127385	0.0639434	1.99215	0.0463541	0.0918286
BraA01g000590.3C	668.074	-0.0721671	0.0841669	-0.857428	0.391208	0.514985
BraA01g000610.3C	6.20734	0.202283	0.902243	0.2242	0.822602	0.880554
BraA01g000630.3C	3844.68	-0.0872616	0.134948	-0.646633	0.517869	0.636095
BraA01g000640.3C	16.6269	-0.904851	0.692139	-1.30733	0.191102	0.295024
BraA01g000660.3C	260.015	0.10429	0.152824	0.682417	0.494975	0.615645
BraA01g000670.3C	442.783	-0.02725	0.216815	-0.125683	0.899983	0.936145
BraA01g000680.3C	78.7595	0.0748742	0.206583	0.36244	0.717023	0.802952
BraA01g000690.3C	42.3848	2.33953	0.284704	8.21743	2.07918e-16	3.95242e-15
BraA01g000700.3C	24752.7	2.52422	0.206988	12.195	3.30555e-34	2.82935e-32
BraA01g000720.3C	739.582	-0.359604	0.17607	-2.04239	0.0411127	0.0829627
BraA01g000730.3C	281.876	0.229161	0.182454	1.25599	0.209118	0.317101
BraA01g000750.3C	654.029	0.168371	0.138541	1.21532	0.224245	0.335487
BraA01g000760.3C	797.323	-1.45975	0.209259	-6.97581	3.04108e-12	3.66923e-11
BraA01g000780.3C	743.996	0.22832	0.0936789	2.43727	0.0147988	0.0345132
BraA01g000790.3C	1113.48	-0.630302	0.208344	-3.02529	0.00248394	0.0071712
BraA01g000830.3C	360.367	-0.271339	0.197673	-1.37266	0.169857	0.268754
BraA01g000840.3C	3595.38	-0.332455	0.112055	-2.9669	0.00300817	0.00849763
BraA01g000850.3C	2440.43	-1.35469	0.0892286	-15.1822	4.63762e-52	1.16273e-49
BraA01g000860.3C	391.446	-0.729686	0.177086	-4.12053	3.78008e-05	0.000161624
BraA01g000880.3C	164.995	0.563841	0.296158	1.90385	0.0569299	0.109331
BraA01g000890.3C	14.2036	0.58177	0.477908	1.21733	0.22348	0.33451
BraA01g000900.3C	9052.56	0.141304	0.129944	1.08742	0.27685	0.394893
BraA01g000920.3C	423.165	0.816989	0.238946	3.41913	0.000628215	0.00209412
BraA01g000910.3C	213.862	0.776671	0.270073	2.87579	0.00403023	0.0110161
BraA01g000940.3C	262.177	-0.214427	0.134139	-1.59854	0.109923	0.188947
BraA01g000950.3C	311.715	-0.166813	0.11886	-1.40344	0.160485	0.256591
BraA01g000980.3C	314.218	-0.165939	0.120342	-1.3789	0.167926	0.266216
BraA01g000990.3C	1516.11	0.183655	0.140572	1.30648	0.19139	0.295411
BraA01g001000.3C	50.7083	1.73273	0.255651	6.77773	1.22082e-11	1.36441e-10
BraA01g001010.3C	3.0774	-1.59618	1.03367	-1.54418	0.122544	0.206746
BraA01g001020.3C	75.2247	1.60226	0.286815	5.5864	2.31821e-08	1.66323e-07
BraA01g001030.3C	26.515	1.19028	0.426123	2.79329	0.00521754	0.0138467
BraA01g001040.3C	536.13	0.00568175	0.099472	0.0571191	0.95445	0.970358
BraA01g001060.3C	231.296	0.276342	0.161144	1.71488	0.0863681	0.154996
BraA01g001070.3C	10.3268	1.16704	0.610231	1.91245	0.0558183	0.107588
BraA01g001080.3C	186.788	0.736036	0.214166	3.43675	0.000588734	0.00197449
BraA01g001090.3C	36.0006	0.740164	0.487474	1.51837	0.128922	0.215327
BraA01g001100.3C	15.6871	0.0057791	0.450424	0.0128304	0.989763	0.993664
BraA01g001110.3C	55374.7	0.147299	0.0964965	1.52647	0.126892	0.212495
BraA01g001120.3C	943.05	-0.358529	0.105598	-3.39523	0.000685714	0.00226798
BraA01g001130.3C	1672.03	-0.200434	0.132243	-1.51564	0.12961	0.216249
BraA01g001140.3C	656.701	0.557259	0.122663	4.543	5.54605e-06	2.76313e-05
BraA01g001150.3C	7126.32	-0.217369	0.183047	-1.1875	0.235029	0.348057
BraA01g001160.3C	0.211345	-1.29385	3.16075	-0.409349	0.682283	NA
BraA01g001180.3C	331.172	0.540875	0.137236	3.94121	8.10709e-05	0.00032618
BraA01g001200.3C	1118.34	0.818552	0.13017	6.28832	3.20923e-10	2.97136e-09
BraA01g001220.3C	49.0115	-0.254158	0.460068	-0.552436	0.58065	0.691882
BraA01g001230.3C	2656.54	0.284652	0.0982444	2.89738	0.00376289	0.0103654
BraA01g001240.3C	47.5778	-0.553238	0.316584	-1.74753	0.080546	0.146265
BraA01g001250.3C	30.4302	-1.25269	0.286089	-4.37867	1.19405e-05	5.61735e-05
BraA01g001260.3C	45.7384	1.01094	0.309071	3.27089	0.0010721	0.00339366
BraA01g001270.3C	735.293	-0.278099	0.116759	-2.38182	0.0172273	0.0394035
BraA01g001280.3C	345.333	-1.01888	0.137207	-7.42589	1.12028e-13	1.59459e-12
BraA01g001290.3C	180.041	-0.802208	0.250143	-3.207	0.00134127	0.0041532
BraA01g001300.3C	11.8219	-5.91442	1.03165	-5.73295	9.86981e-09	7.43294e-08
BraA01g001310.3C	24.4487	-1.4705	0.378367	-3.88643	0.00010173	0.000401293
BraA01g001320.3C	1434.01	0.210375	0.0951669	2.21059	0.0270644	0.058066
BraA01g001330.3C	1907.79	0.588231	0.109281	5.38272	7.33684e-08	4.92023e-07
BraA01g001340.3C	112.674	-4.23186	0.314908	-13.4384	3.60207e-41	5.23715e-39
BraA01g001360.3C	160.349	0.416796	0.180945	2.30344	0.0212544	0.047265
BraA01g001370.3C	2623.7	-0.694196	0.0766423	-9.05761	1.33344e-19	3.44627e-18
BraA01g001380.3C	37.3232	-0.147084	0.301412	-0.487985	0.625561	0.729328
BraA01g001400.3C	794.231	-0.160949	0.141443	-1.13791	0.255159	0.371175
BraA01g001410.3C	240.727	-0.524279	0.29754	-1.76204	0.0780618	0.142529
BraA01g001420.3C	84.5878	-0.0703102	0.268283	-0.262075	0.793264	0.859097
BraA01g001430.3C	14.4093	0.00425066	0.506135	0.00839827	0.993299	0.995879
BraA01g001440.3C	96.1651	-0.0234951	0.217609	-0.107969	0.91402	0.94522
BraA01g001460.3C	699.555	1.64926	0.163154	10.1086	5.05962e-24	1.85389e-22
BraA01g001470.3C	11.7201	3.91156	0.940893	4.15728	3.22057e-05	0.000139633
BraA01g001490.3C	597.909	-0.213529	0.734127	-0.290861	0.771158	0.842955
BraA01g001500.3C	118.604	0.733524	0.29349	2.49932	0.0124432	0.029685
BraA01g001510.3C	4.66318	-0.692908	1.42808	-0.485204	0.627532	0.730976
BraA01g001520.3C	618.811	0.653564	0.10887	6.00316	1.93513e-09	1.61173e-08
BraA01g001540.3C	272.035	-2.04928	0.213148	-9.61435	6.95465e-22	2.17528e-20
BraA01g001550.3C	2504.4	-0.764548	0.122707	-6.23067	4.64459e-10	4.21454e-09
BraA01g001560.3C	41.4913	1.56931	0.32764	4.78974	1.66994e-06	9.11114e-06
BraA01g001580.3C	528.232	-0.561068	0.115862	-4.84258	1.28166e-06	7.1445e-06
BraA01g001590.3C	462.618	0.546229	0.149206	3.66091	0.000251318	0.000914225
BraA01g001610.3C	38.0894	-0.808549	0.355297	-2.2757	0.0228641	0.0503923
BraA01g001630.3C	473.383	-0.25579	0.104676	-2.44362	0.0145406	0.0340107
BraA01g001640.3C	78.2635	0.280371	0.322896	0.8683	0.38523	0.508946
BraA01g001670.3C	756.83	0.120111	0.128816	0.932422	0.351119	0.473948
BraA01g001690.3C	45.3632	0.648412	0.353713	1.83316	0.0667788	0.125133
BraA01g001700.3C	10.4961	0.558709	0.68183	0.819426	0.412544	0.536527
BraA01g001720.3C	398.687	0.262904	0.178926	1.46935	0.141739	0.232085
BraA01g001730.3C	982.741	0.648833	0.139754	4.64268	3.43919e-06	1.77656e-05
BraA01g001740.3C	362.56	2.18707	0.256295	8.53341	1.42097e-17	3.04272e-16
BraA01g001750.3C	1205.64	0.778333	0.115827	6.7198	1.81974e-11	1.98705e-10
BraA01g001760.3C	1694.98	0.0816294	0.108741	0.750679	0.452846	0.576347
BraA01g001800.3C	682.447	-0.224391	0.132794	-1.68976	0.0910733	0.161805
BraA01g001810.3C	203.826	-0.125271	0.160784	-0.779127	0.435905	0.559722
BraA01g001820.3C	109.177	-0.703798	0.216238	-3.25474	0.00113498	0.00357209
BraA01g001830.3C	201.69	-0.0804799	0.152504	-0.527722	0.597692	0.706419
BraA01g001840.3C	3.06268	0.57528	1.64274	0.350195	0.726193	0.80993
BraA01g001850.3C	399.214	-0.276986	0.142696	-1.94109	0.0522468	0.101668
BraA01g001860.3C	365.559	4.05483	0.683239	5.93471	2.94365e-09	2.39226e-08
BraA01g001880.3C	81.8828	-0.495022	0.338045	-1.46437	0.143094	0.233725
BraA01g001890.3C	166.149	0.662091	0.346119	1.9129	0.055761	0.107488
BraA01g001900.3C	2.26051	1.82147	1.19422	1.52524	0.1272	0.212942
BraA01g001910.3C	3285.13	-0.133037	0.0988566	-1.34576	0.17838	0.279554
BraA01g001920.3C	173.714	0.356014	0.168352	2.11469	0.034456	0.0713602
BraA01g001950.3C	78.5957	-1.42443	0.254563	-5.59558	2.19885e-08	1.58044e-07
BraA01g001960.3C	385.616	0.0996942	0.169055	0.589716	0.555381	0.669604
BraA01g001970.3C	839.117	-0.757382	0.138415	-5.4718	4.45486e-08	3.07561e-07
BraA01g001980.3C	503.358	-0.523063	0.124763	-4.19244	2.75969e-05	0.000121085
BraA01g001990.3C	0.910157	-0.393857	2.55559	-0.154116	0.877518	0.919749
BraA01g002000.3C	3059.85	0.051452	0.107256	0.479711	0.631433	0.734365
BraA01g002010.3C	872.052	0.0920979	0.132867	0.693159	0.48821	0.609733
BraA01g002020.3C	257.318	-0.423663	0.149554	-2.83284	0.0046136	0.0123957
BraA01g002030.3C	469.601	0.937423	0.134588	6.96513	3.28111e-12	3.94241e-11
BraA01g002040.3C	0.105673	-0.71678	3.16075	-0.226775	0.820598	NA
BraA01g002060.3C	214.541	3.70374	0.219589	16.8667	7.90692e-64	3.99626e-61
BraA01g002070.3C	64.5229	0.586434	0.231325	2.53511	0.0112412	0.0271882
BraA01g002080.3C	2.48406	-0.359119	1.63267	-0.219958	0.825904	0.88276
BraA01g002090.3C	469.156	-0.218194	0.12272	-1.77799	0.0754061	0.138498
BraA01g002100.3C	25.9617	2.39593	0.521774	4.59189	4.39258e-06	2.2282e-05
BraA01g002110.3C	404.396	1.44047	0.168265	8.56076	1.1213e-17	2.43211e-16
BraA01g002150.3C	423.856	0.189352	0.167537	1.13021	0.258386	0.374904
BraA01g002160.3C	476.396	-0.256561	0.15218	-1.68591	0.0918128	0.162919
BraA01g002170.3C	31.6788	1.30112	0.599548	2.17017	0.0299939	0.0633822
BraA01g002180.3C	1.03237	0.436457	2.53201	0.172376	0.863142	0.909561
BraA01g002210.3C	30.4589	1.2055	0.478604	2.51878	0.0117762	0.0282802
BraA01g002220.3C	16.6963	0.697693	1.07055	0.651714	0.514586	0.633308
BraA01g002230.3C	69.3438	1.08768	0.229157	4.74642	2.07045e-06	1.10966e-05
BraA01g002240.3C	5959.83	0.393815	0.109447	3.59821	0.000320413	0.00113624
BraA01g002250.3C	383.281	-0.191534	0.201072	-0.952562	0.340812	0.463415
BraA01g002270.3C	9.58243	1.07533	0.755971	1.42245	0.154897	0.249321
BraA01g002280.3C	74.907	-0.298197	0.319981	-0.93192	0.351378	0.474218
BraA01g002290.3C	15.9856	1.28768	0.608786	2.11516	0.0344159	0.0712833
BraA01g002310.3C	215.213	-0.193823	0.135259	-1.43298	0.151863	0.245431
BraA01g002330.3C	82.2348	-0.858398	0.378027	-2.27073	0.0231631	0.0509277
BraA01g002340.3C	4683.57	-0.740527	0.0882707	-8.38927	4.89158e-17	9.87027e-16
BraA01g002350.3C	2.8263	-1.59206	1.33316	-1.1942	0.2324	0.344981
BraA01g002360.3C	3135.7	-0.646254	0.131878	-4.90041	9.56362e-07	5.45922e-06
BraA01g002370.3C	410.693	0.425035	0.138441	3.07015	0.00213951	0.00628335
BraA01g002380.3C	2.65928	-1.2378	1.23372	-1.0033	0.315716	0.437004
BraA01g002390.3C	946.609	-1.32253	0.178037	-7.42839	1.09925e-13	1.56675e-12
BraA01g002400.3C	183.522	-0.380818	0.210736	-1.80709	0.0707487	0.131284
BraA01g002410.3C	63.4991	-0.657185	0.264808	-2.48174	0.0130741	0.0309788
BraA01g002420.3C	7337.13	-0.844544	0.0832104	-10.1495	3.33046e-24	1.2432e-22
BraA01g002430.3C	431.43	0.429189	0.150497	2.85181	0.00434706	0.011775
BraA01g002440.3C	1280.36	0.0238846	0.0800008	0.298555	0.76528	0.838891
BraA01g002450.3C	327.577	-1.37346	0.220361	-6.2328	4.58171e-10	4.15998e-09
BraA01g002460.3C	45.8097	-0.37752	0.341983	-1.10391	0.26963	0.387126
BraA01g002470.3C	105.403	0.447218	0.335735	1.33206	0.182842	0.284855
BraA01g002480.3C	426.296	-0.429954	0.174662	-2.46163	0.0138307	0.0325391
BraA01g002490.3C	4185.31	-0.712452	0.0851271	-8.36927	5.7974e-17	1.16024e-15
BraA01g002500.3C	218.033	1.14879	0.209206	5.49119	3.9923e-08	2.77431e-07
BraA01g002510.3C	10.0762	-1.40912	0.795449	-1.77148	0.0764806	0.140165
BraA01g002520.3C	192.142	0.829632	0.135273	6.13301	8.62319e-10	7.53074e-09
BraA01g002530.3C	3.95432	1.5494	0.980939	1.57951	0.114219	0.195069
BraA01g002540.3C	380.17	-0.211896	0.25906	-0.817944	0.413389	0.537342
BraA01g002550.3C	1.57507	-4.18697	2.07126	-2.02146	0.0432317	0.086575
BraA01g002560.3C	211.892	-0.0932185	0.127169	-0.733029	0.463541	0.586187
BraA01g002570.3C	2501.79	-1.75357	0.234067	-7.49173	6.79703e-14	9.91862e-13
BraA01g002580.3C	531.577	-0.403379	0.130233	-3.09736	0.0019525	0.00580158
BraA01g002590.3C	195.593	0.18461	0.131765	1.40105	0.161198	0.25755
BraA01g002600.3C	271.959	1.13053	0.284318	3.9763	6.99953e-05	0.000284857
BraA01g002610.3C	137.385	-0.268925	0.361894	-0.743105	0.457418	0.580427
BraA01g002620.3C	2.27729	-2.30653	1.58599	-1.45432	0.145858	0.237606
BraA01g002630.3C	79.5941	0.381237	0.205038	1.85935	0.0629772	0.119155
BraA01g002640.3C	720.313	-1.06754	0.138661	-7.69894	1.37198e-14	2.16264e-13
BraA01g002650.3C	4.86164	0.652748	0.928845	0.702752	0.48221	0.604157
BraA01g002660.3C	538.438	-0.000496237	0.140475	-0.00353255	0.997181	0.998059
BraA01g002670.3C	429.09	-0.730645	0.123224	-5.92938	3.04084e-09	2.46684e-08
BraA01g002680.3C	742.309	0.61482	0.118808	5.17492	2.28004e-07	1.42911e-06
BraA01g002690.3C	584.079	-0.288846	0.140598	-2.05441	0.0399363	0.080912
BraA01g002700.3C	153.026	-0.408103	0.234105	-1.74325	0.0812903	0.147332
BraA01g002710.3C	3603.79	-0.853052	0.162236	-5.2581	1.4555e-07	9.39672e-07
BraA01g002750.3C	159.314	0.103319	0.20303	0.508887	0.610831	0.71719
BraA01g002760.3C	145.664	0.0412787	0.195388	0.211266	0.83268	0.887595
BraA01g002770.3C	322.615	-1.27174	0.166943	-7.61781	2.58019e-14	3.96887e-13
BraA01g002780.3C	603.249	0.406743	0.107486	3.78415	0.000154234	0.000587418
BraA01g002790.3C	792.613	0.893603	0.183488	4.87008	1.11554e-06	6.29337e-06
BraA01g002800.3C	285.749	-0.693614	0.224818	-3.08522	0.00203402	0.0060213
BraA01g002860.3C	61.5462	-0.774485	0.339886	-2.27866	0.022687	0.0500504
BraA01g002870.3C	16.5248	0.409008	0.406304	1.00665	0.314101	0.435445
BraA01g002880.3C	38.1512	3.65049	0.424123	8.60715	7.49027e-18	1.65279e-16
BraA01g002890.3C	650.872	0.00353425	0.153505	0.0230237	0.981631	0.988024
BraA01g002900.3C	114.325	0.594373	0.235952	2.51904	0.0117676	0.0282681
BraA01g002910.3C	141.698	0.168675	0.139033	1.2132	0.225055	0.336494
BraA01g002920.3C	22.8712	0.518531	0.391996	1.3228	0.185903	0.288705
BraA01g002930.3C	6.56782	-0.152032	0.746337	-0.203703	0.838585	0.891651
BraA01g002940.3C	114.906	0.0934011	0.229718	0.406591	0.684308	0.777015
BraA01g002950.3C	124.713	-0.591522	0.210587	-2.80891	0.00497091	0.0132573
BraA01g002960.3C	606.521	-0.965119	0.131477	-7.3406	2.12633e-13	2.94112e-12
BraA01g002970.3C	4191.09	-0.217889	0.0780493	-2.79168	0.00524353	0.0139052
BraA01g002980.3C	1215.94	-0.610861	0.137867	-4.43079	9.38886e-06	4.50159e-05
BraA01g003000.3C	144.834	-0.143672	0.169032	-0.849969	0.395342	0.518926
BraA01g003010.3C	6.14541	-0.723513	0.655647	-1.10351	0.269805	0.387273
BraA01g003020.3C	53.273	-0.333897	0.330516	-1.01023	0.312386	0.433728
BraA01g003040.3C	1918.83	0.560005	0.0707304	7.91746	2.42403e-15	4.14964e-14
BraA01g003050.3C	712.871	-0.472035	0.30123	-1.56703	0.117108	0.199201
BraA01g003060.3C	101.865	-0.31854	0.195212	-1.63176	0.102729	0.178597
BraA01g003070.3C	631.003	-0.270788	0.269465	-1.00491	0.31494	0.436349
BraA01g003080.3C	2820.05	-0.617113	0.192469	-3.2063	0.00134453	0.00416209
BraA01g003090.3C	2107.83	0.64075	0.153269	4.18055	2.90809e-05	0.000127123
BraA01g003100.3C	330.563	-0.0643467	0.235811	-0.272874	0.78495	0.853169
BraA01g003110.3C	55.0619	0.513446	0.267273	1.92105	0.0547252	0.105837
BraA01g003130.3C	673.964	0.261182	0.147157	1.77486	0.0759215	0.139292
BraA01g003140.3C	1416.89	-0.192408	0.0859604	-2.23834	0.025199	0.0546792
BraA01g003150.3C	552.462	0.0467889	0.0883575	0.529541	0.59643	0.705268
BraA01g003160.3C	621.185	-0.661319	0.173298	-3.81608	0.000135589	0.000522676
BraA01g003170.3C	1019.28	0.00896519	0.108629	0.0825305	0.934225	0.957377
BraA01g003200.3C	17.5483	-0.752438	0.551124	-1.36528	0.172166	0.271715
BraA01g003210.3C	1124.02	1.14913	0.099442	11.5558	6.89755e-31	4.44585e-29
BraA01g003230.3C	576.846	3.22135	0.34587	9.31377	1.23378e-20	3.44605e-19
BraA01g003240.3C	843.191	0.109165	0.0961273	1.13563	0.25611	0.372194
BraA01g003250.3C	166.829	-1.6003	0.239494	-6.682	2.35699e-11	2.5286e-10
BraA01g003270.3C	10538.1	-1.21916	0.140186	-8.69671	3.41636e-18	7.85417e-17
BraA01g003280.3C	200.903	-2.93583	0.250359	-11.7265	9.32477e-32	6.51118e-30
BraA01g003290.3C	1391.54	0.0979326	0.0672834	1.45553	0.145524	0.237184
BraA01g003300.3C	120.127	0.603485	0.23221	2.59888	0.00935289	0.0231448
BraA01g003310.3C	208.155	0.792622	0.259932	3.04934	0.00229342	0.00668295
BraA01g003320.3C	393.334	-0.341548	0.10975	-3.11205	0.00185792	0.00554953
BraA01g003350.3C	103.972	-0.427355	0.226197	-1.88931	0.0588508	0.112477
BraA01g003360.3C	461.089	0.00594664	0.158317	0.0375615	0.970037	0.980406
BraA01g003370.3C	1.72468	-3.00454	1.86895	-1.60761	0.10792	0.186138
BraA01g003380.3C	227.805	0.696024	0.133508	5.21334	1.85466e-07	1.17849e-06
BraA01g003390.3C	43.4937	-0.504458	0.616533	-0.818216	0.413234	0.537205
BraA01g003400.3C	359.985	0.078291	0.129999	0.602243	0.547013	0.662386
BraA01g003410.3C	2468.62	-0.478993	0.154073	-3.10886	0.0018781	0.00560455
BraA01g003420.3C	6.59727	-0.839012	0.844173	-0.993887	0.320278	0.4417
BraA01g003430.3C	573.333	-0.819805	0.14914	-5.49689	3.86553e-08	2.6915e-07
BraA01g003440.3C	746.871	0.454339	0.184689	2.46002	0.013893	0.032659
BraA01g003460.3C	3599.99	0.219722	0.199365	1.10211	0.270413	0.38783
BraA01g003470.3C	49.3691	4.00379	0.465165	8.60724	7.48374e-18	1.65249e-16
BraA01g003490.3C	4548.22	-0.981715	0.156174	-6.28604	3.25658e-10	3.01433e-09
BraA01g003510.3C	8.21823	-2.16091	0.626521	-3.44906	0.000562549	0.00189607
BraA01g003520.3C	1.2154	-3.81101	1.91182	-1.9934	0.0462179	0.0916158
BraA01g003530.3C	57.5557	-1.29859	0.521439	-2.49039	0.0127602	0.0303411
BraA01g003540.3C	199.601	-1.55886	0.306737	-5.08207	3.73346e-07	2.26951e-06
BraA01g003550.3C	63.0923	-0.719077	0.235866	-3.04866	0.00229863	0.00669633
BraA01g003570.3C	2592.38	-1.43595	0.220023	-6.52638	6.73776e-11	6.8237e-10
BraA01g003580.3C	905.488	-0.254849	0.0906491	-2.81138	0.00493292	0.0131626
BraA01g003590.3C	3870.14	-0.404494	0.0964489	-4.19387	2.74232e-05	0.000120422
BraA01g003600.3C	32.9433	-2.05212	0.563947	-3.63885	0.000273857	0.000986858
BraA01g003610.3C	1079.78	-3.39217	0.177878	-19.0702	4.46716e-81	4.58835e-78
BraA01g003620.3C	57.5645	0.662618	0.232356	2.85174	0.0043481	0.0117768
BraA01g003630.3C	119.995	0.675298	0.19359	3.48829	0.000486126	0.00166117
BraA01g003640.3C	1756.03	-1.04549	0.087154	-11.9959	3.733e-33	2.89908e-31
BraA01g003650.3C	461.414	-0.402184	0.133386	-3.01519	0.00256818	0.00738559
BraA01g003660.3C	50.8746	0.913526	0.450487	2.02786	0.0425741	0.0854711
BraA01g003670.3C	327.168	-0.53283	0.105286	-5.06078	4.1755e-07	2.52042e-06
BraA01g003680.3C	1431.54	0.971672	0.130694	7.4347	1.04805e-13	1.49713e-12
BraA01g003690.3C	1439.95	-0.765609	0.155203	-4.93294	8.10011e-07	4.67831e-06
BraA01g003700.3C	113.459	1.13729	0.216274	5.25855	1.45192e-07	9.37679e-07
BraA01g003710.3C	6.0088	-0.49167	0.791046	-0.621543	0.534242	0.650907
BraA01g003720.3C	770.748	-0.796867	0.0882481	-9.02984	1.71921e-19	4.38632e-18
BraA01g003730.3C	89.8862	-0.411614	0.255067	-1.61374	0.106583	0.1842
BraA01g003740.3C	786.953	-1.17521	0.134962	-8.70771	3.10082e-18	7.1494e-17
BraA01g003760.3C	170.754	-0.241947	0.225354	-1.07363	0.282989	0.401728
BraA01g003770.3C	4684.4	-0.0423761	0.115497	-0.366903	0.713691	0.800445
BraA01g003780.3C	706.789	-0.208197	0.106715	-1.95096	0.0510619	0.0997094
BraA01g003790.3C	3322.27	-0.538711	0.131221	-4.10538	4.03644e-05	0.000171572
BraA01g003810.3C	586.455	-0.09174	0.158653	-0.578243	0.5631	0.676531
BraA01g003840.3C	61.4518	0.0999501	0.292851	0.3413	0.732877	0.814877
BraA01g003860.3C	18.186	0.329672	0.46587	0.707648	0.479164	0.60105
BraA01g003870.3C	593.081	0.00745051	0.153496	0.0485389	0.961287	0.974663
BraA01g003880.3C	0.212541	-1.29385	3.16075	-0.409349	0.682283	NA
BraA01g003890.3C	509.031	0.379315	0.142107	2.66921	0.00760288	0.0193373
BraA01g003900.3C	46.3498	0.339389	0.318956	1.06406	0.2873	0.406358
BraA01g003910.3C	3874.1	0.539718	0.158428	3.40671	0.000657512	0.00218377
BraA01g003920.3C	117.432	0.239338	0.194312	1.23172	0.218053	0.327888
BraA01g003930.3C	263.049	-0.0725691	0.185648	-0.390896	0.695874	0.786447
BraA01g003940.3C	740.955	-0.154263	0.130271	-1.18417	0.236345	0.349517
BraA01g003950.3C	219.767	0.628382	0.127879	4.91386	8.92996e-07	5.12138e-06
BraA01g003960.3C	364.269	-0.670607	0.177123	-3.78611	0.000153025	0.000583601
BraA01g003970.3C	368.259	-0.00768224	0.120714	-0.06364	0.949257	0.966919
BraA01g003980.3C	285.229	-0.280127	0.115954	-2.41585	0.0156986	0.0363772
BraA01g003990.3C	1233	-2.62256	0.205947	-12.7341	3.82189e-37	4.12518e-35
BraA01g004000.3C	15.9058	-0.196475	0.446746	-0.439791	0.660088	0.757483
BraA01g004010.3C	2.26377	0.474412	0.948856	0.499983	0.617087	0.722537
BraA01g004020.3C	455.898	-0.763603	0.243978	-3.1298	0.00174926	0.00526546
BraA01g004040.3C	113.37	0.438732	0.17717	2.47633	0.013274	0.0314034
BraA01g004050.3C	1066.74	-0.53311	0.124534	-4.28083	1.86195e-05	8.44537e-05
BraA01g004060.3C	413.871	0.0416874	0.111299	0.374554	0.707992	0.796217
BraA01g004070.3C	888.471	-1.47056	0.26932	-5.46025	4.75456e-08	3.27047e-07
BraA01g004080.3C	9469.01	0.027427	0.152504	0.179845	0.857274	0.905086
BraA01g004090.3C	1789.84	-0.188363	0.0960463	-1.96117	0.0498597	0.0977154
BraA01g004110.3C	2.62656	-4.91738	1.57012	-3.13185	0.00173707	0.00523374
BraA01g004130.3C	72.8382	-0.796771	0.332173	-2.39866	0.0164551	0.0378738
BraA01g004140.3C	219.99	0.457267	0.125735	3.63675	0.000276098	0.000993835
BraA01g004150.3C	1230.26	0.809821	0.171781	4.71426	2.42597e-06	1.28806e-05
BraA01g004160.3C	98.9583	4.90206	0.788513	6.21684	5.07282e-10	4.57575e-09
BraA01g004170.3C	397.435	-0.161677	0.225272	-0.717697	0.472944	0.595194
BraA01g004180.3C	1.31999	2.38402	1.99206	1.19676	0.231399	0.343719
BraA01g004190.3C	3983.32	-0.592358	0.124942	-4.74104	2.1262e-06	1.13801e-05
BraA01g004200.3C	2200.32	-0.301605	0.179277	-1.68234	0.0925026	0.163896
BraA01g004210.3C	392.851	0.333679	0.192214	1.73598	0.0825677	0.149318
BraA01g004220.3C	387.386	0.0100836	0.165617	0.0608846	0.951451	0.968215
BraA01g004230.3C	1769.54	2.31984	0.167791	13.8258	1.78125e-43	2.87903e-41
BraA01g004240.3C	2.0565	1.23088	1.49181	0.825091	0.40932	0.533323
BraA01g004250.3C	31.6507	0.266206	0.494112	0.538756	0.590055	0.699815
BraA01g004260.3C	145.591	-0.6021	0.351837	-1.71131	0.0870246	0.155952
BraA01g004270.3C	79.3358	1.74394	0.207806	8.39214	4.77362e-17	9.63836e-16
BraA01g004280.3C	232.717	-0.144085	0.118403	-1.2169	0.223641	0.334709
BraA01g004290.3C	101.307	0.356677	0.224538	1.58849	0.112174	0.192205
BraA01g004300.3C	1315.81	-0.317638	0.284709	-1.11566	0.26457	0.381647
BraA01g004320.3C	0.708084	-2.26147	2.61402	-0.86513	0.386967	NA
BraA01g004350.3C	1472.86	0.7357	0.162547	4.52607	6.0091e-06	2.97521e-05
BraA01g004360.3C	207.87	0.401789	0.149668	2.68454	0.00726286	0.0185704
BraA01g004380.3C	598.041	-0.383902	0.132497	-2.89743	0.00376236	0.0103649
BraA01g004390.3C	479.927	-0.607463	0.132673	-4.57866	4.6797e-06	2.36143e-05
BraA01g004420.3C	55.2104	0.657774	0.268079	2.45365	0.0141414	0.0331988
BraA01g004430.3C	1323.96	0.425843	0.105574	4.03358	5.49336e-05	0.000228198
BraA01g004440.3C	137.516	0.204936	0.155932	1.31427	0.188756	0.292111
BraA01g004450.3C	40.9	-3.38568	0.473873	-7.1447	9.01912e-13	1.16125e-11
BraA01g004460.3C	770.196	-0.752256	0.319147	-2.35708	0.0184192	0.0417428
BraA01g004470.3C	820.567	-0.229426	0.128103	-1.79095	0.073301	0.135254
BraA01g004480.3C	919.311	-0.423291	0.243005	-1.7419	0.0815253	0.147701
BraA01g004490.3C	93.9026	1.70378	0.202912	8.39667	4.59325e-17	9.29185e-16
BraA01g004500.3C	124.069	2.0411	0.275436	7.41043	1.25893e-13	1.78396e-12
BraA01g004510.3C	0.105673	-0.71678	3.16075	-0.226775	0.820598	NA
BraA01g004520.3C	417.662	0.75994	0.159512	4.76415	1.89649e-06	1.02523e-05
BraA01g004530.3C	1191.43	-1.26858	0.146444	-8.66259	4.61156e-18	1.04659e-16
BraA01g004540.3C	1068.41	-0.945939	0.147533	-6.4117	1.43905e-10	1.39826e-09
BraA01g004550.3C	2117.14	-0.299875	0.0863982	-3.47085	0.000518822	0.00176249
BraA01g004560.3C	1788.71	0.0346308	0.0795141	0.435531	0.663177	0.759795
BraA01g004570.3C	73.8671	0.410997	0.263916	1.5573	0.119398	0.202436
BraA01g004580.3C	661.692	-0.174464	0.122284	-1.42671	0.153663	0.24766
BraA01g004590.3C	1837.46	-0.302765	0.119469	-2.53425	0.0112688	0.0272465
BraA01g004600.3C	943.059	0.487546	0.104095	4.68365	2.8181e-06	1.47584e-05
BraA01g004610.3C	764.459	0.432622	0.131273	3.29558	0.000982177	0.00313991
BraA01g004620.3C	34.4251	1.6098	0.353276	4.55677	5.19466e-06	2.59986e-05
BraA01g004630.3C	566.442	-0.0318848	0.161784	-0.197082	0.843763	0.895393
BraA01g004640.3C	11.5302	-0.423155	0.476801	-0.887487	0.374817	0.498602
BraA01g004650.3C	155.989	-0.351647	0.19018	-1.84902	0.0644544	0.121488
BraA01g004660.3C	61.7929	-0.9157	0.367615	-2.49092	0.0127412	0.0303016
BraA01g004670.3C	538.619	-0.249912	0.118508	-2.10882	0.0349604	0.0722371
BraA01g004680.3C	467.269	0.135296	0.130657	1.03551	0.300433	0.420913
BraA01g004690.3C	40.6798	-0.146443	0.377951	-0.387466	0.698411	0.788704
BraA01g004700.3C	480.54	0.401505	0.285838	1.40466	0.160122	0.256113
BraA01g004710.3C	161.94	-0.782331	0.233756	-3.34679	0.000817542	0.00265599
BraA01g004720.3C	1256.69	-0.151729	0.097064	-1.56319	0.118009	0.200455
BraA01g004730.3C	1185.34	-0.379537	0.212959	-1.7822	0.0747161	0.137421
BraA01g004740.3C	53.0462	-0.703969	0.296418	-2.37492	0.0175526	0.0400323
BraA01g004750.3C	1383.17	0.0660548	0.141475	0.466902	0.64057	0.741663
BraA01g004760.3C	539.253	-0.107596	0.197822	-0.543906	0.586506	0.696878
BraA01g004770.3C	357.788	-0.331126	0.162199	-2.04148	0.0412033	0.0831087
BraA01g004780.3C	19.7608	-0.332139	0.446737	-0.743477	0.457193	0.58028
BraA01g004790.3C	47.6088	0.558414	0.324127	1.72282	0.0849203	0.152904
BraA01g004800.3C	1078.09	2.51127	0.271543	9.24814	2.28437e-20	6.23278e-19
BraA01g004850.3C	114.215	0.175532	0.216565	0.810527	0.417637	0.541736
BraA01g004860.3C	28.8734	0.163199	0.437975	0.372623	0.709429	0.797322
BraA01g004880.3C	1.76762	-0.220024	1.73004	-0.127179	0.898799	0.935189
BraA01g004890.3C	4.49494	-0.788635	0.976086	-0.807957	0.419116	0.543211
BraA01g004900.3C	23.7759	0.733956	0.358985	2.04453	0.0409009	0.0825929
BraA01g004910.3C	3479.5	0.450916	0.139554	3.23112	0.00123307	0.00384997
BraA01g004920.3C	1174.78	0.204019	0.130201	1.56696	0.117125	0.199208
BraA01g004930.3C	540.615	0.30809	0.108505	2.8394	0.00451986	0.0121778
BraA01g004940.3C	122.613	1.45928	0.23308	6.26086	3.8287e-10	3.51122e-09
BraA01g004950.3C	1673.24	3.99135	0.251524	15.8686	1.04487e-56	3.46559e-54
BraA01g004960.3C	2574.76	-0.232766	0.0997129	-2.33436	0.0195767	0.0440027
BraA01g004980.3C	198902	0.539808	0.150291	3.59175	0.000328465	0.00116169
BraA01g004990.3C	338.741	-0.221567	0.134565	-1.64654	0.099653	0.174278
BraA01g005000.3C	18.2207	0.67252	0.401491	1.67505	0.0939236	0.165915
BraA01g005010.3C	5.16252	1.78701	1.4918	1.19788	0.230962	0.343231
BraA01g005040.3C	4.63934	0.709827	0.673937	1.05325	0.292224	0.411677
BraA01g005060.3C	12.7159	0.580364	0.441252	1.31527	0.18842	0.291747
BraA01g005070.3C	37.3598	0.278355	0.280931	0.990829	0.321769	0.443066
BraA01g005100.3C	9353.57	1.29065	0.137669	9.37499	6.9182e-21	1.97918e-19
BraA01g005110.3C	616.642	0.876316	0.199	4.40361	1.06465e-05	5.0566e-05
BraA01g005120.3C	186.64	0.864358	0.368228	2.34734	0.0189078	0.0426829
BraA01g005130.3C	600.599	0.32022	0.162815	1.96677	0.0492093	0.0966251
BraA01g005140.3C	307.548	-0.587661	0.163579	-3.59253	0.000327489	0.00115891
BraA01g005150.3C	7.28137	2.53984	0.788213	3.22228	0.00127174	0.00395907
BraA01g005160.3C	389.251	-0.491125	0.186115	-2.63882	0.00831944	0.0209225
BraA01g005170.3C	131.708	0.329451	0.265474	1.24099	0.214608	0.323687
BraA01g005180.3C	12.9581	-0.196585	0.635221	-0.309475	0.75696	0.833012
BraA01g005190.3C	1158.14	0.412543	0.141872	2.90785	0.0036392	0.0100674
BraA01g005200.3C	101.883	-1.03302	0.292972	-3.52599	0.000421907	0.00145942
BraA01g005210.3C	82.4679	-1.14957	0.373257	-3.07982	0.00207124	0.0061159
BraA01g005220.3C	649.812	-0.370622	0.229686	-1.6136	0.106613	0.184235
BraA01g005230.3C	24.6402	0.0471383	0.555562	0.0848479	0.932382	0.956381
BraA01g005240.3C	166.907	-0.333161	0.353192	-0.943287	0.345534	0.468277
BraA01g005250.3C	114.689	-0.0720533	0.352326	-0.204507	0.837957	0.891251
BraA01g005260.3C	11.4913	1.12104	0.608951	1.84093	0.0656315	0.123349
BraA01g005270.3C	3.38122	1.62923	0.892789	1.82488	0.0680199	0.126983
BraA01g005300.3C	21.8503	-0.560264	0.351068	-1.59588	0.110515	0.189801
BraA01g005310.3C	784.436	-0.124326	0.168081	-0.739676	0.459497	0.582208
BraA01g005320.3C	45.2294	-0.709728	0.359093	-1.97645	0.0481044	0.0947419
BraA01g005330.3C	9.08011	0.589698	0.567737	1.03868	0.298953	0.419247
BraA01g005340.3C	90.9857	-1.0431	0.207125	-5.03607	4.75175e-07	2.84079e-06
BraA01g005350.3C	962.278	-0.523862	0.113049	-4.63394	3.58775e-06	1.84643e-05
BraA01g005360.3C	159.51	-1.96915	0.224418	-8.77449	1.71676e-18	4.04615e-17
BraA01g005370.3C	64.4727	-0.0251788	0.348641	-0.0722199	0.942427	0.962742
BraA01g005380.3C	172.8	-0.574182	0.204549	-2.80706	0.00499957	0.0133259
BraA01g005390.3C	145.446	0.361715	0.159049	2.27424	0.0229513	0.0505383
BraA01g005400.3C	0.42269	-2.28101	3.10991	-0.733463	0.463276	NA
BraA01g005410.3C	3.50125	-0.454599	1.03098	-0.440939	0.659257	0.756774
BraA01g005420.3C	513.55	-0.348536	0.115354	-3.02145	0.00251569	0.00725419
BraA01g005440.3C	2059.17	-0.295756	0.159361	-1.85588	0.0634707	0.119946
BraA01g005460.3C	0.819439	-1.71253	3.08224	-0.555614	0.578475	0.68983
BraA01g005470.3C	579.67	-0.156869	0.10012	-1.56681	0.11716	0.199256
BraA01g005480.3C	265.359	0.108767	0.134606	0.808043	0.419066	0.543191
BraA01g005490.3C	576.606	-0.262937	0.211298	-1.24439	0.213357	0.322242
BraA01g005500.3C	2523.43	-0.123001	0.138408	-0.888687	0.374171	0.497868
BraA01g005510.3C	133.458	0.475944	0.222748	2.13669	0.0326233	0.0680885
BraA01g005520.3C	172.386	0.480161	0.164749	2.9145	0.00356263	0.0098822
BraA01g005530.3C	969.754	0.0883236	0.117699	0.750419	0.453002	0.576477
BraA01g005560.3C	1382.11	0.0161703	0.096597	0.167399	0.867056	0.912267
BraA01g005570.3C	1036.69	0.00930877	0.170317	0.0546556	0.956413	0.971361
BraA01g005580.3C	4.05019	-4.31342	1.42807	-3.02046	0.00252392	0.00727541
BraA01g005590.3C	1122.86	0.279309	0.140124	1.9933	0.0462286	0.0916255
BraA01g005600.3C	375.816	-2.10074	0.243117	-8.64087	5.57849e-18	1.24912e-16
BraA01g005610.3C	65.1767	0.618058	0.259905	2.37802	0.0174061	0.039758
BraA01g005620.3C	141.23	0.187896	0.167007	1.12508	0.260556	0.377416
BraA01g005630.3C	43.1638	-0.467312	0.274516	-1.70231	0.0886964	0.158439
BraA01g005640.3C	337.44	-0.469027	0.138327	-3.3907	0.000697137	0.0023005
BraA01g005650.3C	7429.66	-1.14748	0.18952	-6.05468	1.40699e-09	1.19563e-08
BraA01g005660.3C	128.164	-0.309271	0.181827	-1.70091	0.0889602	0.158847
BraA01g005670.3C	1638.97	-0.145369	0.090587	-1.60475	0.108549	0.187019
BraA01g005690.3C	1.63173	-2.91434	1.69473	-1.71965	0.0854965	0.153694
BraA01g005700.3C	255.628	0.0243597	0.169573	0.143653	0.885774	0.925903
BraA01g005710.3C	665.062	1.02241	0.258468	3.95566	7.63226e-05	0.000308674
BraA01g005720.3C	1591.99	-0.0540538	0.0911026	-0.593329	0.552961	0.667634
BraA01g005730.3C	306.224	-0.200571	0.18552	-1.08113	0.279639	0.398032
BraA01g005740.3C	294.901	-0.753214	0.276583	-2.72328	0.00646372	0.0167517
BraA01g005750.3C	49.0275	0.540976	0.343492	1.57493	0.115272	0.196477
BraA01g005770.3C	2557.68	-0.305354	0.117929	-2.5893	0.009617	0.0236935
BraA01g005780.3C	44.9972	-0.795917	0.358282	-2.22148	0.0263185	0.0566911
BraA01g005800.3C	102.053	1.00593	0.218681	4.59998	4.22539e-06	2.14647e-05
BraA01g005810.3C	912.699	0.734272	0.106609	6.88749	5.67842e-12	6.63266e-11
BraA01g005820.3C	46405.2	-0.264956	0.128514	-2.06169	0.0392376	0.0796839
BraA01g005830.3C	1719.38	-2.11086	0.135316	-15.5995	7.33186e-55	2.20239e-52
BraA01g005840.3C	807.031	-0.139118	0.141328	-0.984364	0.324937	0.446423
BraA01g005850.3C	667.184	0.318955	0.143981	2.21526	0.0267422	0.0574949
BraA01g005860.3C	437.681	0.21357	0.140178	1.52356	0.127618	0.213418
BraA01g005870.3C	393.073	0.0842736	0.116227	0.725079	0.468404	0.590928
BraA01g005880.3C	363.789	-0.732514	0.126263	-5.80149	6.57289e-09	5.08349e-08
BraA01g005920.3C	695.529	-0.423043	0.137678	-3.0727	0.00212133	0.00623746
BraA01g005930.3C	1052.61	-0.71947	0.207572	-3.46613	0.000528003	0.00179005
BraA01g005940.3C	141.389	0.672632	0.289508	2.32336	0.0201597	0.0451418
BraA01g005950.3C	622.701	0.528658	0.102685	5.14833	2.62813e-07	1.63123e-06
BraA01g005960.3C	244.058	-0.0709829	0.155381	-0.456832	0.647792	0.747412
BraA01g005970.3C	2655.61	0.249496	0.0861205	2.89705	0.00376685	0.0103754
BraA01g005980.3C	3145.18	-0.692054	0.0990455	-6.98723	2.80363e-12	3.40337e-11
BraA01g005990.3C	1262.3	0.299649	0.406888	0.73644	0.461463	0.58414
BraA01g006000.3C	7.23849	-0.181194	0.80282	-0.225696	0.821438	0.879617
BraA01g006010.3C	0.201054	-1.29385	3.16075	-0.409349	0.682283	NA
BraA01g006020.3C	0.105673	-0.71678	3.16075	-0.226775	0.820598	NA
BraA01g006040.3C	233.801	-0.0726844	0.192372	-0.377832	0.705556	0.794297
BraA01g006050.3C	570.141	-0.0110616	0.119487	-0.0925756	0.926241	0.952652
BraA01g006060.3C	17.5056	-0.043513	0.463304	-0.0939189	0.925174	0.952392
BraA01g006070.3C	4.16711	-1.66677	1.04875	-1.58929	0.111996	0.191972
BraA01g006080.3C	5.45028	-1.24177	0.699	-1.7765	0.0756501	0.138866
BraA01g006090.3C	206.166	-0.751706	0.17198	-4.37089	1.23743e-05	5.80452e-05
BraA01g006100.3C	153.684	-0.528377	0.276185	-1.91313	0.0557318	0.107438
BraA01g006120.3C	212.97	-0.634647	0.265636	-2.38916	0.0168869	0.0387306
BraA01g006130.3C	419.968	1.75361	0.261136	6.71531	1.87671e-11	2.04534e-10
BraA01g006140.3C	303.307	-0.191303	0.173015	-1.1057	0.268855	0.386309
BraA01g006150.3C	2453.12	-0.364198	0.0765044	-4.76048	1.93131e-06	1.04158e-05
BraA01g006160.3C	178.727	0.682907	0.14114	4.8385	1.30823e-06	7.27733e-06
BraA01g006170.3C	422.926	-0.0795944	0.129144	-0.616322	0.537682	0.653838
BraA01g006180.3C	3.78899	0.0993827	0.764324	0.130027	0.896545	0.933606
BraA01g006190.3C	478.617	0.530444	0.166705	3.18193	0.00146299	0.00448907
BraA01g006200.3C	1784.84	-3.64828	0.209092	-17.4482	3.55101e-68	2.40569e-65
BraA01g006210.3C	1146.34	-1.05886	0.109133	-9.7024	2.94493e-22	9.43357e-21
BraA01g006220.3C	168.999	0.502462	0.182736	2.74967	0.00596562	0.0156236
BraA01g006240.3C	81.706	0.897726	0.197885	4.53661	5.71654e-06	2.84229e-05
BraA01g006290.3C	1567.34	-0.829041	0.135	-6.14105	8.19778e-10	7.18683e-09
BraA01g006300.3C	1109.3	-0.231279	0.138431	-1.67072	0.0947771	0.167174
BraA01g006320.3C	465.425	0.057712	0.093625	0.616417	0.537619	0.653821
BraA01g006330.3C	150.745	0.8199	0.184311	4.44846	8.64896e-06	4.16944e-05
BraA01g006340.3C	216.309	2.92952	0.255589	11.4619	2.05057e-30	1.28275e-28
BraA01g006370.3C	590.551	-0.0891575	0.140734	-0.633517	0.526396	0.643761
BraA01g006380.3C	698.204	-1.11025	0.140407	-7.90741	2.62803e-15	4.49164e-14
BraA01g006390.3C	346.986	-0.00167091	0.15512	-0.0107718	0.991406	0.99456
BraA01g006410.3C	323.038	-0.214546	0.113529	-1.8898	0.0587848	0.112378
BraA01g006420.3C	1.71269	1.10662	1.98282	0.5581	0.576776	0.688374
BraA01g006430.3C	59.7534	-0.0594915	0.267209	-0.22264	0.823815	0.881422
BraA01g006440.3C	308.018	0.132426	0.123182	1.07505	0.282353	0.40107
BraA01g006450.3C	328.359	0.521841	0.142572	3.66018	0.000252034	0.000916516
BraA01g006460.3C	263.05	0.234588	0.116529	2.01313	0.0441011	0.0880777
BraA01g006470.3C	4819.17	-0.300328	0.115976	-2.58956	0.00960984	0.0236777
BraA01g006530.3C	270.197	-0.563236	0.182543	-3.08549	0.00203218	0.00601697
BraA01g006540.3C	665.83	0.38541	0.105223	3.6628	0.00024947	0.000908127
BraA01g006560.3C	1487.15	-0.311476	0.101344	-3.07347	0.00211588	0.00622256
BraA01g006570.3C	3.98559	0.306752	0.927693	0.330661	0.7409	0.821055
BraA01g006590.3C	763.062	0.155071	0.0869242	1.78398	0.0744264	0.136966
BraA01g006600.3C	77.0895	-0.399334	0.209484	-1.90628	0.0566143	0.108869
BraA01g006620.3C	8.69981	-0.904485	0.550349	-1.64348	0.100285	0.175193
BraA01g006630.3C	136.517	0.524722	0.267058	1.96483	0.0494343	0.0970012
BraA01g006640.3C	340.698	-0.00197991	0.182808	-0.0108305	0.991359	0.994545
BraA01g006650.3C	378.584	0.104684	0.175225	0.597427	0.550222	0.66526
BraA01g006660.3C	1999.39	-0.367528	0.103519	-3.55033	0.000384749	0.00134094
BraA01g006670.3C	1011.2	0.272027	0.109572	2.48264	0.0130413	0.0309101
BraA01g006680.3C	220.303	0.431113	0.144556	2.98232	0.00286075	0.00812644
BraA01g006690.3C	503.785	0.266334	0.121108	2.19914	0.0278681	0.0595416
BraA01g006700.3C	3.87657	1.09932	0.969758	1.1336	0.256961	0.373143
BraA01g006720.3C	36.2247	-0.442082	0.308664	-1.43224	0.152075	0.245648
BraA01g006730.3C	934.363	-0.827792	0.152247	-5.43716	5.4137e-08	3.6983e-07
BraA01g006740.3C	9.83778	-0.610939	0.639167	-0.955837	0.339155	0.461655
BraA01g006750.3C	73.4535	-2.1029	0.370469	-5.67633	1.37618e-08	1.01739e-07
BraA01g006760.3C	394.934	-0.658098	0.156945	-4.19317	2.75086e-05	0.000120747
BraA01g006780.3C	648.542	-1.2631	0.126575	-9.97907	1.8822e-23	6.5931e-22
BraA01g006790.3C	38.4004	0.187945	0.359531	0.52275	0.601149	0.709405
BraA01g006800.3C	4400.98	1.20476	0.12272	9.8171	9.50364e-23	3.17938e-21
BraA01g006810.3C	3093.14	-0.489034	0.0687163	-7.1167	1.10541e-12	1.40958e-11
BraA01g006830.3C	115.538	0.456647	0.205566	2.22141	0.0263231	0.0566971
BraA01g006840.3C	4248.44	-0.350864	0.104888	-3.34512	0.000822484	0.00267068
BraA01g006850.3C	267.066	0.467963	0.144822	3.23129	0.00123231	0.003848
BraA01g006860.3C	359.846	0.0397381	0.127414	0.31188	0.755131	0.831344
BraA01g006880.3C	110.173	-0.0756267	0.236342	-0.319988	0.748977	0.826942
BraA01g006890.3C	6.49231	1.78167	0.745808	2.38891	0.0168983	0.0387538
BraA01g006900.3C	45.0968	2.76044	0.389678	7.08391	1.40147e-12	1.7645e-11
BraA01g006910.3C	603.062	-0.656456	0.139526	-4.70489	2.53998e-06	1.343e-05
BraA01g006930.3C	5.15452	-0.371838	0.809908	-0.459112	0.646154	0.74609
BraA01g006980.3C	1466.93	0.519373	0.125712	4.13144	3.60495e-05	0.000154728
BraA01g006990.3C	538.107	0.11271	0.153474	0.734392	0.46271	0.585392
BraA01g007000.3C	276.778	-0.897189	0.194371	-4.61586	3.91474e-06	2.00094e-05
BraA01g007020.3C	246.221	-0.739385	0.21012	-3.51887	0.000433386	0.00149604
BraA01g007030.3C	17.0755	0.334717	0.34937	0.958061	0.338032	0.460518
BraA01g007040.3C	157.619	-1.40352	0.147562	-9.51143	1.88062e-21	5.68668e-20
BraA01g007110.3C	10.2504	-1.71952	0.984491	-1.74661	0.0807046	0.146489
BraA01g007130.3C	31.4457	0.124065	0.332934	0.372642	0.709415	0.797322
BraA01g007140.3C	787.876	-1.33354	0.121927	-10.9372	7.65367e-28	3.83829e-26
BraA01g007150.3C	7.63782	0.151273	0.807835	0.187258	0.851459	0.901216
BraA01g007160.3C	33.6106	0.0132867	0.431096	0.0308207	0.975413	0.984108
BraA01g007170.3C	464.153	1.26473	0.262101	4.82535	1.39758e-06	7.73111e-06
BraA01g007180.3C	640.331	1.0691	0.268008	3.98905	6.63384e-05	0.000270944
BraA01g007190.3C	3.15721	-0.781338	1.05275	-0.742186	0.457975	0.580948
BraA01g007210.3C	8.40446	-1.21562	0.884084	-1.375	0.169132	0.267873
BraA01g007220.3C	374.15	0.852859	0.15838	5.3849	7.24863e-08	4.86414e-07
BraA01g007230.3C	1186.27	-0.386813	0.158475	-2.44085	0.0146526	0.0342475
BraA01g007240.3C	4095.78	0.185776	0.189514	0.980278	0.326949	0.448588
BraA01g007250.3C	33.5319	1.39813	0.284819	4.90884	9.16147e-07	5.24471e-06
BraA01g007270.3C	76.9956	0.385926	0.193747	1.9919	0.0463815	0.0918715
BraA01g007290.3C	888.109	2.21904	0.416005	5.33416	9.59878e-08	6.34122e-07
BraA01g007300.3C	122.492	2.2876	0.428701	5.33611	9.49599e-08	6.28088e-07
BraA01g007310.3C	1902.89	-0.418931	0.14365	-2.91633	0.00354178	0.00982865
BraA01g007320.3C	5.61168	-0.773813	0.844416	-0.916388	0.359463	0.482838
BraA01g007340.3C	133.025	-1.50257	0.316234	-4.75144	2.0197e-06	1.08557e-05
BraA01g007360.3C	65.6854	1.1161	0.267143	4.17793	2.94168e-05	0.000128478
BraA01g007370.3C	464.643	0.862211	0.150601	5.72513	1.03352e-08	7.76869e-08
BraA01g007380.3C	239.442	-0.450885	0.262071	-1.72047	0.085347	0.153481
BraA01g007390.3C	249.66	0.461791	0.130075	3.55019	0.00038496	0.00134153
BraA01g007400.3C	7.63225	-2.36247	0.809974	-2.91672	0.00353728	0.009817
BraA01g007420.3C	123.823	-5.10075	0.453922	-11.2371	2.68118e-29	1.511e-27
BraA01g007430.3C	118.421	-5.61681	1.06774	-5.26048	1.43682e-07	9.28362e-07
BraA01g007440.3C	1561.78	-0.64433	0.231886	-2.77866	0.00545843	0.0144294
BraA01g007450.3C	395.506	0.176148	0.106739	1.65027	0.0988875	0.173166
BraA01g007460.3C	431.662	-0.244528	0.152847	-1.59982	0.109639	0.188531
BraA01g007470.3C	156.493	-0.990372	0.244297	-4.05396	5.0357e-05	0.000210616
BraA01g007480.3C	3184.83	-0.119594	0.135592	-0.882019	0.377766	0.501355
BraA01g007490.3C	657.965	-0.277943	0.124549	-2.2316	0.0256414	0.0554615
BraA01g007510.3C	12373.4	-0.171628	0.182777	-0.939002	0.34773	0.470491
BraA01g007520.3C	45.546	-1.15949	0.498641	-2.32531	0.0200555	0.0449519
BraA01g007550.3C	808.992	-0.791238	0.14088	-5.6164	1.94973e-08	1.41126e-07
BraA01g007560.3C	250.991	-0.439688	0.261681	-1.68024	0.0929103	0.164463
BraA01g007570.3C	21.8755	-0.539364	0.383526	-1.40633	0.159627	0.255565
BraA01g007580.3C	6.36779	-1.81001	0.905216	-1.99953	0.0455506	0.0905014
BraA01g007590.3C	198.094	-0.427363	0.192629	-2.21858	0.0265151	0.0570605
BraA01g007600.3C	6.1663	-0.50306	0.795497	-0.632384	0.527136	0.644518
BraA01g007610.3C	286.939	0.530624	0.156617	3.38804	0.000703932	0.00231962
BraA01g007640.3C	1133.42	-0.916518	0.250496	-3.65882	0.000253382	0.000920788
BraA01g007680.3C	137.483	0.542914	0.19139	2.83668	0.00455853	0.0122695
BraA01g007710.3C	454.053	0.268438	0.110544	2.42834	0.0151679	0.0352674
BraA01g007720.3C	1372.53	-0.348194	0.109857	-3.16953	0.00152684	0.00466835
BraA01g007730.3C	147.72	-0.259772	0.171325	-1.51626	0.129455	0.216071
BraA01g007750.3C	1.92834	-0.602066	2.32506	-0.258947	0.795676	0.860821
BraA01g007770.3C	63.9862	0.039514	0.261408	0.151158	0.879851	0.921436
BraA01g007780.3C	1692.05	0.234111	0.0948801	2.46744	0.0136084	0.0320919
BraA01g007790.3C	638.329	-1.02841	0.145852	-7.05101	1.77629e-12	2.21019e-11
BraA01g007800.3C	12.3799	-3.10403	0.719235	-4.31574	1.59066e-05	7.30221e-05
BraA01g007810.3C	57.1151	-0.603605	0.274418	-2.19958	0.0278364	0.0594898
BraA01g007820.3C	307.643	-1.26071	0.244725	-5.15155	2.58344e-07	1.60506e-06
BraA01g007830.3C	341.897	-0.115351	0.241232	-0.478175	0.632526	0.73518
BraA01g007840.3C	342.495	-0.323538	0.113504	-2.85045	0.0043657	0.0118204
BraA01g007850.3C	193.783	0.173923	0.188304	0.923628	0.35568	0.478809
BraA01g007860.3C	140.611	0.860003	0.181008	4.75118	2.02235e-06	1.08681e-05
BraA01g007870.3C	358.869	-0.205121	0.196322	-1.04482	0.296108	0.416181
BraA01g007880.3C	321.609	-0.044261	0.119962	-0.368958	0.712159	0.799299
BraA01g007890.3C	94.9431	1.27178	0.182046	6.98605	2.82729e-12	3.42817e-11
BraA01g007900.3C	25.8366	0.601252	0.419856	1.43204	0.152132	0.245703
BraA01g007910.3C	434.241	-0.267084	0.238612	-1.11932	0.263002	0.380061
BraA01g007920.3C	104.467	-1.3072	0.433571	-3.01497	0.00257009	0.00739042
BraA01g007930.3C	207.955	1.00321	0.295548	3.39439	0.000687813	0.00227374
BraA01g007940.3C	19.8518	-0.821573	0.421478	-1.94927	0.0512635	0.100036
BraA01g007960.3C	591.659	-0.578294	0.169089	-3.42006	0.000626083	0.00208832
BraA01g007970.3C	10.9835	-0.0392561	0.551361	-0.0711986	0.94324	0.963267
BraA01g007990.3C	164.316	0.626168	0.331778	1.88731	0.0591188	0.112881
BraA01g008000.3C	0.955813	1.07661	1.56031	0.689993	0.490199	0.611494
BraA01g008020.3C	1076.9	0.192553	0.103309	1.86387	0.0623403	0.118118
BraA01g008030.3C	253.374	0.787512	0.181393	4.34146	1.4154e-05	6.57252e-05
BraA01g008090.3C	39.7879	-0.103813	0.274696	-0.37792	0.70549	0.794296
BraA01g008100.3C	207.745	-0.247885	0.172038	-1.44087	0.149621	0.242447
BraA01g008110.3C	473.282	0.0582195	0.161757	0.35992	0.718907	0.804284
BraA01g008120.3C	1288.51	0.988353	0.114941	8.59876	8.05832e-18	1.77077e-16
BraA01g008130.3C	1661.68	-0.329017	0.160399	-2.05125	0.040243	0.0814504
BraA01g008160.3C	183.959	0.309591	0.195182	1.58616	0.112702	0.192923
BraA01g008200.3C	230.746	-0.945535	0.171051	-5.52781	3.24262e-08	2.28022e-07
BraA01g008210.3C	478.024	-0.382285	0.210348	-1.8174	0.0691565	0.128818
BraA01g008220.3C	63.8135	0.580163	0.324867	1.78585	0.0741235	0.136524
BraA01g008230.3C	1636.89	-1.08913	0.167104	-6.5177	7.13924e-11	7.19597e-10
BraA01g008240.3C	175.959	0.202511	0.171123	1.18343	0.23664	0.349892
BraA01g008250.3C	277.652	-0.390482	0.31393	-1.24385	0.213554	0.322449
BraA01g008260.3C	707.407	0.0141022	0.17103	0.0824545	0.934285	0.957379
BraA01g008270.3C	20.164	0.690066	0.507981	1.35845	0.174321	0.274474
BraA01g008280.3C	363.206	-0.676549	0.166448	-4.06463	4.81093e-05	0.000201931
BraA01g008290.3C	7339.81	-0.0012902	0.121261	-0.0106398	0.991511	0.994572
BraA01g008310.3C	633.293	0.166498	0.112422	1.48101	0.138603	0.228212
BraA01g008320.3C	350.14	-1.39018	0.163748	-8.48975	2.07084e-17	4.35808e-16
BraA01g008340.3C	7.77271	-1.28776	0.597372	-2.15571	0.0311064	0.0653337
BraA01g008370.3C	27.6741	0.081474	0.307751	0.26474	0.79121	0.857485
BraA01g008380.3C	1627.17	-0.107404	0.101808	-1.05497	0.291441	0.410845
BraA01g008390.3C	815.279	1.32043	0.196839	6.70817	1.97079e-11	2.14025e-10
BraA01g008400.3C	2006.61	1.01135	0.138974	7.27724	3.40706e-13	4.60655e-12
BraA01g008420.3C	1214.97	0.508794	0.106914	4.7589	1.94655e-06	1.04909e-05
BraA01g008430.3C	33.5153	-0.79786	0.569714	-1.40046	0.161376	0.25777
BraA01g008440.3C	515.469	-0.356313	0.159531	-2.2335	0.0255157	0.0552459
BraA01g008450.3C	1.93363	-0.124996	1.02205	-0.122299	0.902662	0.937952
BraA01g008460.3C	603.469	-0.368044	0.234694	-1.56818	0.116838	0.198826
BraA01g008470.3C	26597	-0.646479	0.103846	-6.22536	4.80443e-10	4.34967e-09
BraA01g008490.3C	2720.59	0.0274993	0.088333	0.311314	0.755562	0.831732
BraA01g008510.3C	14.3682	-1.46221	0.695887	-2.10122	0.035622	0.0734019
BraA01g008520.3C	1812.33	-0.712404	0.260982	-2.72971	0.00633905	0.0164755
BraA01g008530.3C	1704.71	1.36011	0.154334	8.81275	1.2211e-18	2.91027e-17
BraA01g008540.3C	146.503	0.745216	0.234996	3.17119	0.00151818	0.00464741
BraA01g008550.3C	208.32	0.308087	0.210696	1.46224	0.143677	0.234545
BraA01g008560.3C	373.682	0.0705132	0.127384	0.553548	0.579888	0.69113
BraA01g008570.3C	48.1568	-0.481469	0.406802	-1.18355	0.236593	0.349851
BraA01g008580.3C	330.908	-1.10289	0.244746	-4.50624	6.59859e-06	3.24287e-05
BraA01g008590.3C	13.1495	1.3146	0.504255	2.60701	0.00913366	0.0226941
BraA01g008610.3C	839.529	0.693057	0.104369	6.64048	3.12672e-11	3.29221e-10
BraA01g008620.3C	23.0684	0.257431	0.390124	0.65987	0.509337	0.62889
BraA01g008630.3C	53.6659	0.548183	0.246356	2.22517	0.0260701	0.0562396
BraA01g008650.3C	4.09126	-4.32467	1.23913	-3.49008	0.000482872	0.00165075
BraA01g008660.3C	93.8319	-0.177861	0.2423	-0.734053	0.462917	0.585563
BraA01g008670.3C	146.595	-0.304252	0.188873	-1.61088	0.107205	0.185085
BraA01g008730.3C	2059.22	-1.21672	0.239945	-5.07082	3.96101e-07	2.39868e-06
BraA01g008740.3C	745.682	-0.1808	0.0934705	-1.9343	0.0530762	0.103061
BraA01g008750.3C	412.643	-0.330588	0.117308	-2.81813	0.00483047	0.0129108
BraA01g008760.3C	21917.9	-0.865159	0.147299	-5.87351	4.26659e-09	3.39377e-08
BraA01g008770.3C	1218.51	-0.72384	0.122878	-5.8907	3.84557e-09	3.0781e-08
BraA01g008780.3C	3.56091	-1.58604	1.12206	-1.41351	0.157505	0.252778
BraA01g008800.3C	2147.05	-0.590462	0.133301	-4.42955	9.44304e-06	4.52348e-05
BraA01g008810.3C	23.5316	0.804726	0.427856	1.88083	0.0599945	0.114299
BraA01g008840.3C	355.279	0.298161	0.18148	1.64294	0.100395	0.175343
BraA01g008850.3C	17.34	-0.890192	0.599891	-1.48392	0.137829	0.227154
BraA01g008860.3C	3505.37	-0.294793	0.133833	-2.20269	0.0276166	0.0590836
BraA01g008870.3C	179.72	0.161864	0.200105	0.808897	0.418574	0.542752
BraA01g008880.3C	459.162	0.322296	0.197086	1.63531	0.101985	0.177535
BraA01g008890.3C	276.586	0.184506	0.136184	1.35483	0.17547	0.275854
BraA01g008900.3C	408.435	-0.463614	0.141384	-3.27912	0.00104133	0.00330654
BraA01g008910.3C	459.678	-0.140634	0.0838677	-1.67685	0.0935709	0.165375
BraA01g008920.3C	690.901	0.00629969	0.12931	0.0487177	0.961144	0.974581
BraA01g008930.3C	4.40226	-0.539013	0.697499	-0.77278	0.439652	0.563135
BraA01g008940.3C	745.987	0.20903	0.10295	2.03041	0.0423149	0.0850116
BraA01g008960.3C	4.90651	0.71227	0.708858	1.00481	0.314987	0.436349
BraA01g008980.3C	352.647	0.833646	0.176577	4.72116	2.34503e-06	1.24654e-05
BraA01g008990.3C	64.0938	-0.187141	0.319344	-0.586016	0.557865	0.671822
BraA01g009000.3C	707.098	1.77766	0.244153	7.28092	3.31548e-13	4.49418e-12
BraA01g009010.3C	6.54857	1.66347	0.617292	2.69478	0.00704353	0.0180763
BraA01g009020.3C	1653.88	0.161114	0.13036	1.23592	0.216489	0.325951
BraA01g009030.3C	6.54047	3.20279	0.869721	3.68255	0.000230912	0.000847155
BraA01g009040.3C	320.499	0.310884	0.161147	1.92919	0.0537071	0.104134
BraA01g009050.3C	60.6055	-0.311744	0.316987	-0.98346	0.325381	0.446899
BraA01g009070.3C	1.04825	1.19609	2.49933	0.478566	0.632247	0.73499
BraA01g009100.3C	94.6381	-0.812844	0.326877	-2.4867	0.0128936	0.0306102
BraA01g009120.3C	25.5635	-1.02603	0.409074	-2.50819	0.0121353	0.0290394
BraA01g009130.3C	64.2338	1.0763	0.381791	2.81909	0.00481601	0.0128733
BraA01g009140.3C	393.046	0.156627	0.13564	1.15472	0.248204	0.363476
BraA01g009150.3C	3465.91	-1.04639	0.0753603	-13.8851	7.79443e-44	1.28592e-41
BraA01g009160.3C	1284.8	0.400914	0.105479	3.80087	0.000144186	0.000552337
BraA01g009170.3C	68.4028	0.346065	0.285888	1.21049	0.226091	0.337678
BraA01g009200.3C	301.163	0.797321	0.144371	5.52271	3.3381e-08	2.34322e-07
BraA01g009210.3C	122.84	-1.07032	0.221197	-4.83874	1.30665e-06	7.26978e-06
BraA01g009220.3C	254.999	-0.792439	0.243462	-3.25488	0.00113441	0.00357102
BraA01g009230.3C	34.2915	1.71252	0.543235	3.15244	0.0016191	0.00491832
BraA01g009240.3C	81.3969	0.0286802	0.203236	0.141118	0.887777	0.927314
BraA01g009250.3C	489.014	0.274965	0.0989585	2.77859	0.0054595	0.014431
BraA01g009260.3C	257.613	0.264175	0.141735	1.86387	0.0623396	0.118118
BraA01g009270.3C	198.418	1.51921	0.253404	5.99519	2.03242e-09	1.68835e-08
BraA01g009280.3C	53.7159	0.673159	0.254668	2.64328	0.00821065	0.0206701
BraA01g009320.3C	17.1034	-0.547452	0.43956	-1.24545	0.212965	0.321756
BraA01g009330.3C	227.556	0.642142	0.148676	4.31907	1.56686e-05	7.20648e-05
BraA01g009340.3C	863.124	0.598179	0.118	5.0693	3.9929e-07	2.41661e-06
BraA01g009350.3C	265.045	0.498147	0.138026	3.60907	0.000307299	0.00109546
BraA01g009360.3C	6.29224	0.0619692	0.660379	0.0938388	0.925237	0.952396
BraA01g009380.3C	251.24	-0.632785	0.190491	-3.32187	0.000894176	0.00288446
BraA01g009400.3C	84.5368	-1.43869	0.313922	-4.58296	4.58443e-06	2.31629e-05
BraA01g009410.3C	522.857	0.149329	0.103902	1.43721	0.15066	0.243807
BraA01g009420.3C	4205.2	1.19064	0.0968302	12.2961	9.50228e-35	8.49893e-33
BraA01g009450.3C	32.9337	0.272165	0.428292	0.635466	0.525125	0.642552
BraA01g009460.3C	351.943	0.034481	0.17512	0.196899	0.843907	0.895465
BraA01g009470.3C	396.551	0.150041	0.179979	0.833656	0.404475	0.528386
BraA01g009480.3C	455.608	-0.477348	0.112958	-4.22588	2.38007e-05	0.000105873
BraA01g009490.3C	112.198	0.42892	0.171546	2.50032	0.0124081	0.0296077
BraA01g009500.3C	39.9052	0.356009	0.267832	1.32923	0.183774	0.286013
BraA01g009520.3C	748.18	0.52293	0.145633	3.59074	0.000329735	0.0011656
BraA01g009530.3C	161.844	0.0383451	0.17247	0.222329	0.824057	0.881545
BraA01g009540.3C	3.14956	1.70282	1.38048	1.2335	0.217389	0.327075
BraA01g009550.3C	259.136	0.887071	0.12828	6.9151	4.67536e-12	5.52591e-11
BraA01g009560.3C	205.64	-0.244376	0.250825	-0.974289	0.329913	0.451934
BraA01g009580.3C	0.528363	-2.60336	3.09334	-0.841602	0.400011	NA
BraA01g009590.3C	393.68	-0.25783	0.163074	-1.58106	0.113864	0.194566
BraA01g009610.3C	3258.87	-0.986459	0.145094	-6.79874	1.05537e-11	1.18831e-10
BraA01g009620.3C	465.458	0.140837	0.110735	1.27184	0.203431	0.310326
BraA01g009630.3C	1711.12	-1.19271	0.159012	-7.50074	6.34587e-14	9.30719e-13
BraA01g009640.3C	487.965	0.379032	0.114518	3.30981	0.000933582	0.00299659
BraA01g009650.3C	871.225	0.29174	0.132802	2.19681	0.0280339	0.0598155
BraA01g009660.3C	783.567	-0.00484561	0.173824	-0.0278765	0.977761	0.985396
BraA01g009670.3C	2.63766	-3.12039	1.48275	-2.10447	0.0353377	0.072922
BraA01g009700.3C	10.7248	0.338846	0.664459	0.509958	0.610081	0.71652
BraA01g009710.3C	13.6704	-3.23045	0.738578	-4.37388	1.22058e-05	5.73055e-05
BraA01g009720.3C	61.2131	-4.64866	0.383108	-12.1341	6.96947e-34	5.77903e-32
BraA01g009730.3C	299.106	0.408369	0.119256	3.42432	0.000616349	0.00205909
BraA01g009750.3C	33.1502	0.466835	0.296685	1.5735	0.115603	0.196945
BraA01g009770.3C	72.9015	0.461771	0.247789	1.86357	0.0623825	0.118191
BraA01g009780.3C	0.105673	-0.71678	3.16075	-0.226775	0.820598	NA
BraA01g009790.3C	20.5628	-1.13442	0.47766	-2.37496	0.0175509	0.0400323
BraA01g009820.3C	1.44142	-0.412426	1.7046	-0.24195	0.808819	0.870554
BraA01g009830.3C	1524.2	0.410481	0.119794	3.42656	0.000611276	0.00204386
BraA01g009840.3C	309.532	1.0856	0.144516	7.51201	5.8227e-14	8.59131e-13
BraA01g009850.3C	119.141	-0.462571	0.171683	-2.69434	0.0070528	0.0180943
BraA01g009860.3C	1109.13	0.0687573	0.106631	0.644813	0.519048	0.6371
BraA01g009870.3C	614.296	-0.133364	0.100963	-1.32093	0.186526	0.289518
BraA01g009890.3C	254.135	1.16833	0.230629	5.06585	4.06589e-07	2.45845e-06
BraA01g009900.3C	22.7737	0.136548	0.484919	0.28159	0.778258	0.848523
BraA01g009930.3C	29.2576	-0.606709	0.307577	-1.97254	0.0485474	0.0954963
BraA01g009940.3C	128.451	0.441287	0.197016	2.23985	0.0251007	0.0544992
BraA01g009950.3C	220.435	0.0350826	0.164437	0.213349	0.831054	0.886367
BraA01g009960.3C	14511.4	-1.32225	0.084146	-15.7137	1.21762e-55	3.80101e-53
BraA01g009970.3C	16.7671	-0.342741	0.445345	-0.769606	0.441533	0.565044
BraA01g009980.3C	3399.9	-0.0942029	0.0576206	-1.63488	0.102074	0.177661
BraA01g009990.3C	518.173	0.0321824	0.092151	0.349235	0.726913	0.810456
BraA01g010000.3C	4.66087	-0.0504742	0.717574	-0.0703401	0.943923	0.963717
BraA01g010020.3C	590.044	0.41115	0.123276	3.3352	0.000852393	0.0027602
BraA01g010030.3C	3.26108	-2.18485	1.48977	-1.46657	0.142494	0.232996
BraA01g010040.3C	33.7883	-0.461638	0.276015	-1.67251	0.0944243	0.166673
BraA01g010060.3C	5.1714	-5.89723	1.15422	-5.10926	3.23421e-07	1.98077e-06
BraA01g010070.3C	603.18	-0.569643	0.131962	-4.31672	1.58363e-05	7.27307e-05
BraA01g010080.3C	244.409	1.58502	0.214621	7.38518	1.5225e-13	2.13748e-12
BraA01g010090.3C	123.732	-0.0196429	0.228597	-0.0859283	0.931523	0.95591
BraA01g010100.3C	191.893	0.406464	0.191609	2.12132	0.0338948	0.0703733
BraA01g010110.3C	1.812	0.524627	1.49148	0.351749	0.725027	0.808942
BraA01g010120.3C	563.705	-0.424882	0.278799	-1.52397	0.127516	0.213353
BraA01g010130.3C	27.1122	-0.707864	0.61523	-1.15057	0.24991	0.365387
BraA01g010150.3C	1.07664	2.00451	1.63581	1.2254	0.220426	0.330722
BraA01g010170.3C	332.746	0.205683	0.159796	1.28716	0.198038	0.303685
BraA01g010180.3C	223.867	-0.249543	0.170731	-1.46161	0.143847	0.234788
BraA01g010210.3C	719.556	-1.90284	0.263055	-7.23363	4.70252e-13	6.25712e-12
BraA01g010230.3C	1331.18	0.321383	0.102298	3.14162	0.00168013	0.00507996
BraA01g010240.3C	962.758	-0.219571	0.106415	-2.06335	0.0390797	0.0794139
BraA01g010250.3C	1196.86	-0.655736	0.14419	-4.54774	5.42256e-06	2.70499e-05
BraA01g010260.3C	724.898	-0.054363	0.17895	-0.303789	0.761289	0.836042
BraA01g010270.3C	112.69	-0.475727	0.23471	-2.02688	0.0426751	0.0856326
BraA01g010280.3C	220.283	-0.91828	0.173697	-5.28669	1.24552e-07	8.10351e-07
BraA01g010300.3C	299.787	0.150858	0.157177	0.9598	0.337156	0.459661
BraA01g010310.3C	7666.52	-0.470361	0.0696291	-6.75523	1.42611e-11	1.57998e-10
BraA01g010320.3C	1182.66	-0.549751	0.119816	-4.58827	4.46925e-06	2.26276e-05
BraA01g010330.3C	713.304	-0.481794	0.134125	-3.59213	0.000327981	0.00116036
BraA01g010340.3C	28.2683	0.919051	0.342979	2.67961	0.0073707	0.0188159
BraA01g010350.3C	143.996	0.713192	0.273871	2.60412	0.00921111	0.0228544
BraA01g010370.3C	99.6956	1.44055	0.209258	6.88408	5.81639e-12	6.7789e-11
BraA01g010380.3C	91.2495	0.142722	0.187882	0.759633	0.447474	0.571108
BraA01g010390.3C	649.912	-0.190293	0.131859	-1.44315	0.148978	0.241626
BraA01g010400.3C	56.8597	-0.796518	0.314405	-2.53342	0.0112956	0.0273013
BraA01g010410.3C	643.207	0.953342	0.126017	7.5652	3.87273e-14	5.83585e-13
BraA01g010420.3C	279.013	0.0018515	0.165533	0.0111851	0.991076	0.994369
BraA01g010440.3C	617.506	0.217246	0.105882	2.05178	0.040191	0.0813555
BraA01g010450.3C	1.78757	1.76869	1.4182	1.24713	0.212348	0.321053
BraA01g010460.3C	21.1416	3.74564	0.647754	5.7825	7.35975e-09	5.65087e-08
BraA01g010470.3C	205.179	0.66935	0.19154	3.49457	0.000474823	0.00162551
BraA01g010480.3C	205.185	-0.00427845	0.169178	-0.0252897	0.979824	0.986872
BraA01g010490.3C	380.997	-0.779399	0.156115	-4.99245	5.96171e-07	3.50946e-06
BraA01g010500.3C	347.047	-0.306554	0.23059	-1.32943	0.183705	0.28592
BraA01g010510.3C	137.876	0.0567949	0.226227	0.251053	0.801773	0.865369
BraA01g010520.3C	2804.96	-1.09792	0.140897	-7.79234	6.57812e-15	1.07688e-13
BraA01g010530.3C	433.388	0.0682511	0.119063	0.573234	0.566486	0.679276
BraA01g010540.3C	556.133	0.243873	0.106087	2.2988	0.0215164	0.0477723
BraA01g010550.3C	3779.65	-1.01415	0.205592	-4.93282	8.10495e-07	4.68026e-06
BraA01g010560.3C	42451.9	0.594013	0.210063	2.82778	0.00468716	0.0125681
BraA01g010570.3C	522.27	-0.651592	0.17424	-3.73963	0.000184294	0.000689229
BraA01g010580.3C	254.619	0.180406	0.115634	1.56014	0.118727	0.201506
BraA01g010590.3C	418.827	0.17332	0.112578	1.53955	0.123669	0.208171
BraA01g010600.3C	1109.65	-0.545036	0.164096	-3.32145	0.000895509	0.00288836
BraA01g010650.3C	1858.71	-0.186291	0.117761	-1.58194	0.113662	0.194295
BraA01g010670.3C	190.294	0.66443	0.150202	4.42358	9.70779e-06	4.64262e-05
BraA01g010700.3C	14.1639	2.31937	0.573945	4.0411	5.32017e-05	0.000221495
BraA01g010710.3C	31.1599	-1.89786	0.590095	-3.2162	0.00129901	0.0040357
BraA01g010720.3C	407.212	2.90961	0.239122	12.1679	4.60884e-34	3.89257e-32
BraA01g010730.3C	1.46832	1.2311	2.06294	0.596769	0.550662	0.66564
BraA01g010740.3C	79.2945	0.351226	0.19017	1.84691	0.0647605	0.122
BraA01g010750.3C	1790.89	-1.49646	0.198736	-7.52989	5.07813e-14	7.53813e-13
BraA01g010770.3C	4.01523	1.92877	1.05414	1.82972	0.0672918	0.125934
BraA01g010790.3C	504.047	0.0230819	0.144251	0.160012	0.872872	0.916266
BraA01g010800.3C	7.22081	4.02775	0.978221	4.11743	3.83125e-05	0.000163658
BraA01g010810.3C	310.779	-0.603344	0.233611	-2.58269	0.00980347	0.0241156
BraA01g010820.3C	752.423	-0.617381	0.18087	-3.4134	0.000641585	0.00213491
BraA01g010830.3C	138.892	-0.0294346	0.156988	-0.187496	0.851271	0.901169
BraA01g010840.3C	34.4164	-1.00738	0.322053	-3.128	0.00176	0.0052923
BraA01g010850.3C	0.291847	0.437365	3.16075	0.138374	0.889945	NA
BraA01g010860.3C	66.8309	-0.753568	0.267083	-2.82147	0.00478035	0.0127876
BraA01g010870.3C	1009.1	-0.409358	0.0949506	-4.31128	1.62315e-05	7.4417e-05
BraA01g010880.3C	7.07845	0.493161	0.858629	0.574359	0.565725	0.67867
BraA01g010890.3C	117.922	-0.48015	0.211343	-2.2719	0.0230924	0.0507969
BraA01g010910.3C	1.52825	-0.559308	2.00962	-0.278315	0.780771	0.850281
BraA01g010920.3C	929.69	0.668693	0.109451	6.10953	9.99257e-10	8.68141e-09
BraA01g010940.3C	186.32	-0.233379	0.184549	-1.26459	0.206017	0.313319
BraA01g010960.3C	612.735	-0.215503	0.102562	-2.1012	0.0356235	0.0734019
BraA01g010970.3C	522.191	0.0883179	0.133973	0.659224	0.509752	0.62921
BraA01g011030.3C	134.401	2.12658	0.229213	9.27774	1.73111e-20	4.77233e-19
BraA01g011040.3C	4426.8	-1.01464	0.169072	-6.00122	1.9584e-09	1.62941e-08
BraA01g011050.3C	212.906	1.9315	0.29084	6.6411	3.11356e-11	3.28246e-10
BraA01g011070.3C	192.281	-0.590068	0.206067	-2.86348	0.0041902	0.0113966
BraA01g011080.3C	2926.01	0.91229	0.0861201	10.5932	3.20347e-26	1.41277e-24
BraA01g011090.3C	14.9246	0.599154	0.455977	1.314	0.188845	0.292235
BraA01g011100.3C	1057.97	0.306153	0.109206	2.80344	0.00505613	0.0134654
BraA01g011110.3C	1006.35	-0.259766	0.249092	-1.04285	0.297016	0.417042
BraA01g011120.3C	76.9149	-0.0650549	0.239287	-0.27187	0.785722	0.853688
BraA01g011150.3C	58.6935	0.108674	0.317407	0.342379	0.732066	0.814352
BraA01g011160.3C	61.9534	3.42603	0.620623	5.5203	3.38418e-08	2.37347e-07
BraA01g011170.3C	28.7256	-2.2338	0.372412	-5.99821	1.99501e-09	1.659e-08
BraA01g011180.3C	470.273	-0.613863	0.145761	-4.21144	2.53744e-05	0.000112359
BraA01g011190.3C	373.856	0.0638033	0.14218	0.448749	0.653613	0.752112
BraA01g011200.3C	2.73288	-0.641626	1.21518	-0.528009	0.597493	0.706217
BraA01g011210.3C	898.112	0.247833	0.190108	1.30364	0.192356	0.29663
BraA01g011220.3C	546.266	0.075276	0.165178	0.455727	0.648586	0.747961
BraA01g011240.3C	12.731	-0.795155	0.637669	-1.24697	0.212408	0.321098
BraA01g011250.3C	112.668	-0.142651	0.216443	-0.659069	0.509851	0.62928
BraA01g011260.3C	123.271	-0.0120089	0.18813	-0.0638328	0.949103	0.966854
BraA01g011270.3C	268.991	1.69966	0.269884	6.29775	3.02005e-10	2.80845e-09
BraA01g011280.3C	4.16477	-2.74017	1.12887	-2.42737	0.0152089	0.035353
BraA01g011300.3C	626.029	0.871537	0.107178	8.13167	4.23425e-16	7.79773e-15
BraA01g011310.3C	38.8443	3.74612	0.427375	8.76542	1.86075e-18	4.37902e-17
BraA01g011340.3C	5577.69	-0.451919	0.225545	-2.00368	0.0451046	0.0897778
BraA01g011350.3C	219.326	0.537824	0.186208	2.8883	0.00387333	0.0106338
BraA01g011360.3C	235.3	0.543443	0.171626	3.16644	0.00154315	0.00471142
BraA01g011370.3C	537.367	0.320339	0.085194	3.76011	0.000169841	0.000641203
BraA01g011380.3C	168.864	0.558417	0.198183	2.81769	0.00483709	0.0129275
BraA01g011390.3C	267.498	-0.894028	0.281738	-3.17326	0.00150735	0.00461585
BraA01g011400.3C	129.743	0.32403	0.187934	1.72417	0.084677	0.152531
BraA01g011410.3C	14555	-0.709868	0.0985605	-7.20236	5.91805e-13	7.77699e-12
BraA01g011430.3C	51.4304	0.915966	0.286692	3.19495	0.00139855	0.00431294
BraA01g011440.3C	400.452	-0.0595389	0.098143	-0.606655	0.54408	0.659537
BraA01g011450.3C	677.245	0.00879582	0.149314	0.0589083	0.953025	0.969219
BraA01g011460.3C	983.351	0.533367	0.0878675	6.07013	1.27807e-09	1.09307e-08
BraA01g011470.3C	1.19501	-1.15224	2.1079	-0.54663	0.584633	0.695353
BraA01g011480.3C	64.5917	-0.941775	0.273982	-3.43736	0.000587412	0.00197069
BraA01g011490.3C	1269.75	-0.77193	0.0944593	-8.17209	3.03091e-16	5.67355e-15
BraA01g011500.3C	194.794	1.20538	0.163034	7.39339	1.43132e-13	2.01657e-12
BraA01g011510.3C	137.719	-0.62912	0.196982	-3.19379	0.00140418	0.00432571
BraA01g011520.3C	425.352	-0.53322	0.146971	-3.62805	0.000285568	0.001025
BraA01g011530.3C	15.996	0.996747	0.453241	2.19916	0.0278668	0.0595416
BraA01g011540.3C	12.5644	-0.920004	0.63505	-1.44871	0.147419	0.239597
BraA01g011580.3C	94.1247	0.316704	0.252029	1.25661	0.208893	0.316853
BraA01g011600.3C	329.289	0.0638394	0.303964	0.210023	0.83365	0.888302
BraA01g011610.3C	1901.93	-1.174	0.132949	-8.83048	1.04226e-18	2.50653e-17
BraA01g011620.3C	2021.24	-0.319801	0.175496	-1.82226	0.068415	0.127601
BraA01g011630.3C	2.10807	-0.723705	1.41162	-0.512676	0.608178	0.715004
BraA01g011640.3C	973.98	-0.56477	0.120425	-4.68983	2.73437e-06	1.43576e-05
BraA01g011650.3C	64.2938	-0.299154	0.224324	-1.33358	0.182342	0.284355
BraA01g011660.3C	126.593	-0.394742	0.192673	-2.04876	0.0404852	0.0818834
BraA01g011670.3C	153.027	-0.75732	0.141972	-5.33429	9.59213e-08	6.34052e-07
BraA01g011680.3C	173.618	-0.297485	0.181351	-1.64038	0.100926	0.176048
BraA01g011700.3C	5.68325	-1.18589	1.00767	-1.17686	0.239251	0.35293
BraA01g011710.3C	270.262	-1.24249	0.215708	-5.76008	8.40748e-09	6.39519e-08
BraA01g011720.3C	21.3282	-1.14198	0.399184	-2.86079	0.00422582	0.0114768
BraA01g011760.3C	8.99063	-6.69406	2.84567	-2.35237	0.0186542	0.0421824
BraA01g011800.3C	30.6604	2.35314	0.423564	5.55557	2.76714e-08	1.96276e-07
BraA01g011820.3C	170.176	-0.379112	0.132013	-2.87178	0.00408165	0.0111318
BraA01g011830.3C	16.8177	0.361157	0.387952	0.930932	0.351889	0.474827
BraA01g011840.3C	13.2935	-0.651576	0.592334	-1.10001	0.271326	0.388819
BraA01g011850.3C	233.683	0.211483	0.164175	1.28816	0.197692	0.303213
BraA01g011860.3C	560.245	0.492114	0.188882	2.60541	0.0091765	0.0227792
BraA01g011880.3C	461.755	0.740911	0.166194	4.4581	8.26877e-06	4.00009e-05
BraA01g011890.3C	134.294	0.770886	0.213922	3.60359	0.000313852	0.0011157
BraA01g011920.3C	1597.7	0.0917491	0.130858	0.701133	0.48322	0.604994
BraA01g011930.3C	267.775	0.463886	0.124501	3.72595	0.00019458	0.00072404
BraA01g011940.3C	76.2745	-0.107148	0.210837	-0.508203	0.611311	0.717595
BraA01g011950.3C	662.887	-0.842317	0.141075	-5.97068	2.36264e-09	1.9444e-08
BraA01g011960.3C	589.667	-0.22415	0.112479	-1.99281	0.0462817	0.091708
BraA01g011990.3C	1417.43	0.0629526	0.117367	0.536372	0.591701	0.701089
BraA01g012000.3C	132.577	0.102252	0.197082	0.518828	0.603881	0.711654
BraA01g012020.3C	7.32398	-0.353488	0.847391	-0.417149	0.67657	0.77084
BraA01g012030.3C	20300.9	-1.28231	0.173265	-7.40087	1.35292e-13	1.90781e-12
BraA01g012040.3C	60.5923	0.0405714	0.27481	0.147635	0.882631	0.923436
BraA01g012050.3C	46.463	0.147834	0.235713	0.627179	0.530542	0.647563
BraA01g012090.3C	197.577	0.435396	0.154119	2.82507	0.00472703	0.0126588
BraA01g012100.3C	28.9839	2.10729	0.461573	4.56546	4.98404e-06	2.5035e-05
BraA01g012110.3C	152.31	-0.0452198	0.226994	-0.199211	0.842098	0.894132
BraA01g012120.3C	7.71151	-0.955091	0.733569	-1.30198	0.192923	0.29733
BraA01g012130.3C	7.34406	-1.42076	0.756001	-1.87931	0.0602018	0.11466
BraA01g012140.3C	144.177	-0.753025	0.135448	-5.55951	2.70539e-08	1.92239e-07
BraA01g012150.3C	84.98	1.36858	0.278362	4.91653	8.80921e-07	5.05759e-06
BraA01g012160.3C	418.087	-0.318448	0.215735	-1.47611	0.139915	0.229843
BraA01g012170.3C	1024.09	0.299011	0.0812149	3.68172	0.000231665	0.000849819
BraA01g012180.3C	1113.53	-0.221848	0.127792	-1.73601	0.0825613	0.149315
BraA01g012190.3C	44.7535	0.477336	0.291069	1.63994	0.101018	0.176179
BraA01g012200.3C	84.3791	-0.237686	0.259339	-0.916507	0.359401	0.482795
BraA01g012220.3C	54.6969	-0.651911	0.255462	-2.55189	0.0107139	0.0260572
BraA01g012230.3C	200.733	0.131981	0.151564	0.87079	0.383869	0.507412
BraA01g012240.3C	61.3696	-0.276411	0.259104	-1.0668	0.286064	0.405041
BraA01g012250.3C	68.1144	0.513611	0.214343	2.39621	0.0165657	0.0380898
BraA01g012260.3C	507.19	0.257172	0.144717	1.77707	0.0755569	0.138751
BraA01g012270.3C	636.5	0.173086	0.171093	1.01165	0.311706	0.433076
BraA01g012290.3C	1529.06	-0.0538909	0.114384	-0.471138	0.637542	0.739467
BraA01g012300.3C	1537.69	1.5429	0.104336	14.7878	1.75592e-49	3.80342e-47
BraA01g012350.3C	432.755	-0.0179406	0.109031	-0.164546	0.869301	0.913784
BraA01g012370.3C	5.85191	-1.05699	1.10193	-0.959219	0.337449	0.459942
BraA01g012380.3C	526.524	-0.459416	0.200134	-2.29554	0.0217023	0.0481347
BraA01g012410.3C	1622.31	-0.108989	0.174672	-0.62396	0.532654	0.64952
BraA01g012420.3C	95.3695	-0.241273	0.193951	-1.24399	0.213503	0.322401
BraA01g012450.3C	0.863513	1.6303	1.60248	1.01736	0.308982	0.430203
BraA01g012460.3C	0.211345	-1.29385	3.16075	-0.409349	0.682283	NA
BraA01g012480.3C	60.0023	-0.540984	0.283	-1.91161	0.0559267	0.107762
BraA01g012490.3C	11.9313	-5.9244	1.03137	-5.74421	9.23499e-09	6.98625e-08
BraA01g012500.3C	691.173	-0.831571	0.121832	-6.82557	8.75767e-12	9.96972e-11
BraA01g012510.3C	9.54599	0.565948	0.626058	0.903986	0.366003	0.489372
BraA01g012530.3C	1228.48	0.413425	0.0943959	4.3797	1.18844e-05	5.59282e-05
BraA01g012540.3C	324.784	0.146819	0.131753	1.11435	0.265129	0.382203
BraA01g012550.3C	74.8484	-1.34911	0.279084	-4.83407	1.33767e-06	7.42422e-06
BraA01g012560.3C	1957.42	-0.0222662	0.0931765	-0.238968	0.81113	0.872126
BraA01g012570.3C	399.399	-1.8013	0.494357	-3.64372	0.000268727	0.000970128
BraA01g012580.3C	70.7708	-0.0326308	0.380218	-0.0858213	0.931608	0.95591
BraA01g012590.3C	84.3815	-0.0536732	0.212597	-0.252465	0.800682	0.864689
BraA01g012600.3C	41.2447	-0.499341	0.367161	-1.36	0.173829	0.273841
BraA01g012610.3C	16.8467	-1.03151	0.410032	-2.51569	0.0118801	0.0285016
BraA01g012620.3C	23.4362	-0.957708	0.352392	-2.71774	0.00657298	0.0170086
BraA01g012630.3C	115.779	-0.35023	0.174195	-2.01056	0.0443718	0.0885278
BraA01g012640.3C	3.48226	-0.063498	1.45661	-0.043593	0.965229	0.977012
BraA01g012650.3C	1.09224	-2.23644	2.02775	-1.10291	0.270065	0.387489
BraA01g012660.3C	256.05	2.45422	0.282851	8.67672	4.07336e-18	9.29082e-17
BraA01g012670.3C	294.807	0.0953262	0.138308	0.68923	0.490678	0.611902
BraA01g012680.3C	129084	2.39861	0.176714	13.5734	5.75824e-42	8.77264e-40
BraA01g012690.3C	1528.77	1.07711	0.144561	7.45093	9.26819e-14	1.33232e-12
BraA01g012700.3C	6138.42	1.51549	0.214063	7.07965	1.44521e-12	1.81383e-11
BraA01g012710.3C	610.34	0.0956833	0.138647	0.690121	0.490118	0.611443
BraA01g012720.3C	2162.39	-2.68637	0.257427	-10.4355	1.7071e-25	7.0592e-24
BraA01g012760.3C	97.2964	-0.33688	0.407796	-0.8261	0.408747	0.532833
BraA01g012770.3C	18.6632	-0.793757	0.38851	-2.04308	0.0410444	0.0828459
BraA01g012780.3C	146.484	0.26243	0.231089	1.13562	0.256115	0.372194
BraA01g012800.3C	380.871	-0.152575	0.248059	-0.615075	0.538505	0.654625
BraA01g012810.3C	361.481	-0.00832837	0.127687	-0.065225	0.947995	0.966356
BraA01g012820.3C	344.401	0.496011	0.134166	3.69698	0.00021818	0.000803314
BraA01g012830.3C	117.638	0.361637	0.178166	2.02978	0.0423791	0.0851298
BraA01g012880.3C	893.927	-0.474435	0.124954	-3.79688	0.000146529	0.000560771
BraA01g012890.3C	1274.47	0.968975	0.151011	6.4166	1.39354e-10	1.35818e-09
BraA01g012900.3C	2658.91	0.582967	0.1126	5.17731	2.25112e-07	1.41335e-06
BraA01g012910.3C	4137.14	1.16236	0.119754	9.70624	2.83604e-22	9.10305e-21
BraA01g012920.3C	5.65863	0.456266	0.770952	0.591821	0.55397	0.668447
BraA01g012930.3C	942.928	2.0179	0.143194	14.092	4.2532e-45	7.69467e-43
BraA01g012960.3C	1019.57	2.13633	0.207116	10.3147	6.04893e-25	2.40755e-23
BraA01g012970.3C	537.186	-0.494628	0.140779	-3.51351	0.00044222	0.00152356
BraA01g012980.3C	70.8604	1.76089	0.337474	5.21787	1.80997e-07	1.1517e-06
BraA01g013000.3C	48.0997	0.724461	0.307592	2.35527	0.0185094	0.0419144
BraA01g013010.3C	91.8386	0.529853	0.213559	2.48106	0.0130992	0.0310359
BraA01g013020.3C	498.142	0.123968	0.167821	0.738694	0.460093	0.582845
BraA01g013030.3C	103.519	2.47167	0.348291	7.09656	1.27905e-12	1.62126e-11
BraA01g013040.3C	190.098	0.981197	0.20608	4.76123	1.92416e-06	1.03825e-05
BraA01g013050.3C	31.5617	0.368657	0.293929	1.25424	0.209756	0.317775
BraA01g013060.3C	9.85628	-0.300878	0.708171	-0.424867	0.670934	0.766255
BraA01g013070.3C	932.546	-0.568018	0.151803	-3.74181	0.000182702	0.000684081
BraA01g013080.3C	637.15	0.549219	0.0951699	5.77094	7.88327e-09	6.03103e-08
BraA01g013110.3C	3.92422	-1.76004	1.35968	-1.29445	0.195509	0.300618
BraA01g013160.3C	442.389	1.32266	0.1321	10.0125	1.34252e-23	4.78156e-22
BraA01g013170.3C	783.774	-0.362189	0.116793	-3.10113	0.00192784	0.00573526
BraA01g013180.3C	174.819	-0.263997	0.177045	-1.49113	0.135927	0.224659
BraA01g013190.3C	618.745	-0.0953445	0.0881182	-1.08201	0.279249	0.397691
BraA01g013200.3C	220.779	0.0208256	0.194657	0.106986	0.9148	0.94575
BraA01g013230.3C	44.6023	-2.02351	0.350586	-5.7718	7.84286e-09	6.00299e-08
BraA01g013250.3C	2005.7	-0.0766788	0.101519	-0.755318	0.450058	0.57374
BraA01g013270.3C	8.82629	-1.44797	0.754087	-1.92016	0.0548374	0.106016
BraA01g013280.3C	836.984	-1.49977	0.460389	-3.25762	0.00112352	0.00354208
BraA01g013290.3C	364.376	-0.291279	0.129797	-2.24412	0.0248249	0.053963
BraA01g013300.3C	90.6576	0.0449836	0.19277	0.233353	0.815487	0.875255
BraA01g013320.3C	59.9719	-0.372094	0.334815	-1.11134	0.266421	0.383609
BraA01g013340.3C	0.651009	-2.90178	3.0809	-0.941862	0.346263	NA
BraA01g013350.3C	37.694	0.301537	0.278664	1.08208	0.279217	0.397662
BraA01g013360.3C	584.074	0.779397	0.11209	6.95329	3.56852e-12	4.26521e-11
BraA01g013370.3C	316.913	0.389525	0.141116	2.76031	0.00577458	0.0151694
BraA01g013380.3C	113.844	1.06673	0.19452	5.4839	4.16041e-08	2.88232e-07
BraA01g013390.3C	42.4481	-0.118392	0.305384	-0.387682	0.698252	0.788573
BraA01g013400.3C	17.3083	0.455624	0.424098	1.07434	0.282672	0.401345
BraA01g013410.3C	39.2555	0.619954	0.32907	1.88396	0.0595706	0.113622
BraA01g013420.3C	151.846	-1.23036	0.322369	-3.81663	0.000135285	0.000521628
BraA01g013440.3C	634.734	-0.184609	0.0947086	-1.94924	0.0512673	0.100037
BraA01g013450.3C	137.129	-0.269507	0.218798	-1.23176	0.218038	0.327881
BraA01g013460.3C	8.82854	-0.583075	0.591821	-0.985222	0.324515	0.446017
BraA01g013470.3C	313.051	1.99694	0.548852	3.6384	0.00027434	0.000988375
BraA01g013480.3C	25257.4	0.125265	0.0992347	1.26231	0.206837	0.314273
BraA01g013490.3C	11.112	-1.83774	0.600578	-3.05994	0.00221378	0.00647638
BraA01g013500.3C	322.922	-1.15483	0.152298	-7.5827	3.3843e-14	5.1314e-13
BraA01g013510.3C	750.685	1.1151	0.167871	6.64257	3.08257e-11	3.2533e-10
BraA01g013520.3C	172.924	0.931187	0.182821	5.09343	3.51635e-07	2.14368e-06
BraA01g013530.3C	41.5069	0.392457	0.286263	1.37097	0.170386	0.269457
BraA01g013540.3C	15.1903	-1.13622	0.434673	-2.61397	0.00894966	0.0222856
BraA01g013550.3C	197.891	0.270818	0.178492	1.51726	0.1292	0.215736
BraA01g013560.3C	4.79059	1.01314	0.954596	1.06133	0.288538	0.407753
BraA01g013590.3C	2.30585	0.884973	1.40179	0.631315	0.527834	0.645099
BraA01g013600.3C	39.1471	-0.428434	0.369173	-1.16052	0.245836	0.360849
BraA01g013620.3C	54.2945	1.14684	0.276524	4.14734	3.36358e-05	0.000145319
BraA01g013630.3C	635.216	0.0620808	0.1482	0.4189	0.675289	0.769794
BraA01g013640.3C	212.337	1.25935	0.245951	5.12032	3.05016e-07	1.87527e-06
BraA01g013650.3C	50.2484	-1.02754	0.309846	-3.3163	0.000912166	0.00293465
BraA01g013660.3C	15.0613	1.05123	0.430785	2.44026	0.0146765	0.0342933
BraA01g013670.3C	103.635	0.956263	0.179537	5.32629	1.00242e-07	6.6069e-07
BraA01g013680.3C	9.9934	-0.383224	0.534378	-0.717139	0.473288	0.595484
BraA01g013690.3C	4021.02	0.60237	0.176432	3.41418	0.000639733	0.00212983
BraA01g013720.3C	8522.15	-0.275605	0.0756413	-3.64358	0.000268873	0.000970545
BraA01g013730.3C	45.926	0.770527	0.248198	3.10448	0.00190613	0.00568181
BraA01g013740.3C	137.284	0.606962	0.221526	2.73992	0.00614546	0.0160392
BraA01g013760.3C	824.251	0.0177995	0.280005	0.0635685	0.949314	0.966927
BraA01g013770.3C	50.1313	2.47858	0.493653	5.0209	5.14309e-07	3.06038e-06
BraA01g013810.3C	1.95453	-3.19409	1.57208	-2.03176	0.0421778	0.0847843
BraA01g013820.3C	0.515021	-2.56969	3.0949	-0.830297	0.406371	NA
BraA01g013860.3C	14.3888	2.68325	0.847274	3.16692	0.0015406	0.004705
BraA01g013900.3C	108.477	0.673001	0.259702	2.59144	0.00955761	0.0235709
BraA01g013910.3C	76.38	1.01257	0.333176	3.03916	0.0023724	0.006881
BraA01g013920.3C	146.882	0.864645	0.159852	5.40902	6.33713e-08	4.28591e-07
BraA01g013950.3C	14.194	-1.26443	0.446292	-2.83318	0.00460871	0.0123847
BraA01g013960.3C	8.1853	-0.429468	0.926624	-0.463476	0.643023	0.743341
BraA01g013980.3C	33.3948	0.918704	0.304982	3.01232	0.00259259	0.00744303
BraA01g013990.3C	3252.26	0.652456	0.0964002	6.7682	1.30395e-11	1.45274e-10
BraA01g014000.3C	88.3639	-1.56347	0.333024	-4.69476	2.6692e-06	1.40572e-05
BraA01g014030.3C	1.50325	-1.26771	2.37256	-0.53432	0.59312	0.702299
BraA01g014050.3C	287.776	0.637177	0.174761	3.64599	0.000266366	0.000962587
BraA01g014060.3C	198.699	-0.460384	0.203426	-2.26315	0.0236262	0.0517922
BraA01g014070.3C	63.2579	2.37255	0.283638	8.36472	6.0259e-17	1.20446e-15
BraA01g014080.3C	6.42013	-0.43847	1.03639	-0.423075	0.672241	0.767335
BraA01g014090.3C	809.682	-0.603163	0.170322	-3.54131	0.000398143	0.00138398
BraA01g014110.3C	0.819291	-3.24009	2.44658	-1.32434	0.185391	0.288062
BraA01g014130.3C	0.317018	-1.8653	3.13736	-0.594543	0.552149	NA
BraA01g014150.3C	1.69656	-1.9084	1.65684	-1.15183	0.249392	0.364847
BraA01g014210.3C	80.1892	-0.660674	0.28234	-2.34	0.019284	0.0434336
BraA01g014220.3C	224.917	-0.988678	0.20922	-4.72553	2.29515e-06	1.22233e-05
BraA01g014260.3C	308.642	-0.214039	0.124361	-1.72111	0.0852309	0.153302
BraA01g014290.3C	1290.08	0.344553	0.399513	0.862433	0.38845	0.512201
BraA01g014300.3C	49.9093	2.62111	0.316813	8.27335	1.30247e-16	2.52263e-15
BraA01g014310.3C	215.208	0.0845909	0.159751	0.529517	0.596447	0.705268
BraA01g014320.3C	5417.77	1.09497	0.121941	8.97951	2.71969e-19	6.81872e-18
BraA01g014330.3C	1451.34	-0.368191	0.116267	-3.16677	0.00154141	0.00470701
BraA01g014340.3C	979.023	0.0783117	0.086658	0.903687	0.366161	0.489481
BraA01g014350.3C	174.29	-0.0535073	0.130058	-0.411411	0.680771	0.774435
BraA01g014360.3C	149.787	3.61383	0.675236	5.35195	8.70118e-08	5.77919e-07
BraA01g014380.3C	7.22526	-0.863331	0.679131	-1.27123	0.203648	0.310568
BraA01g014390.3C	285.205	4.79053	0.843398	5.68003	1.34667e-08	9.96733e-08
BraA01g014400.3C	143.578	0.13312	0.180717	0.736621	0.461353	0.58414
BraA01g014450.3C	1059.68	0.080473	0.183893	0.437609	0.66167	0.758625
BraA01g014460.3C	662.715	-0.56431	0.114727	-4.91874	8.71038e-07	5.00537e-06
BraA01g014470.3C	160.307	-1.98474	0.19696	-10.0768	6.99438e-24	2.53654e-22
BraA01g014480.3C	373.659	-0.537665	0.270655	-1.98653	0.0469744	0.092884
BraA01g014490.3C	132.553	0.422665	0.25618	1.64987	0.0989688	0.17328
BraA01g014510.3C	210.425	-1.71888	0.24591	-6.98989	2.75103e-12	3.34079e-11
BraA01g014520.3C	3920.11	-0.0130394	0.132546	-0.0983766	0.921633	0.950284
BraA01g014540.3C	214.891	0.447698	0.14321	3.12616	0.00177106	0.00532102
BraA01g014550.3C	134.368	-0.244488	0.233029	-1.04917	0.294098	0.413931
BraA01g014560.3C	282.04	1.89676	0.17765	10.677	1.30441e-26	5.9933e-25
BraA01g014580.3C	121.143	2.74534	0.278561	9.85543	6.49364e-23	2.20028e-21
BraA01g014590.3C	5194.64	0.0158498	0.0877227	0.180681	0.856618	0.904542
BraA01g014600.3C	79.635	0.218637	0.268568	0.814083	0.415597	0.539573
BraA01g014610.3C	372.598	0.647551	0.0990716	6.53619	6.31063e-11	6.41766e-10
BraA01g014620.3C	259.182	0.694137	0.174314	3.98211	6.83058e-05	0.000278622
BraA01g014630.3C	146.383	0.242534	0.160842	1.50791	0.131579	0.218903
BraA01g014640.3C	182.404	0.213692	0.160117	1.3346	0.182006	0.283956
BraA01g014660.3C	1784.14	-0.919274	0.135926	-6.76305	1.35114e-11	1.50163e-10
BraA01g014670.3C	53.7871	-0.133794	0.233058	-0.57408	0.565914	0.678814
BraA01g014680.3C	85.0179	-0.587822	0.200968	-2.92496	0.00344504	0.00958777
BraA01g014700.3C	76.7937	1.77684	0.328693	5.40576	6.45336e-08	4.36359e-07
BraA01g014710.3C	12.099	-1.81813	0.719658	-2.52638	0.0115243	0.0277653
BraA01g014750.3C	518.898	-1.92696	0.232055	-8.30387	1.00773e-16	1.9758e-15
BraA01g014760.3C	65.9919	1.26175	0.28774	4.38502	1.15973e-05	5.46579e-05
BraA01g014770.3C	92.5063	1.46827	0.31812	4.61545	3.92244e-06	2.00441e-05
BraA01g014790.3C	119.52	-0.360387	0.206412	-1.74596	0.0808174	0.146652
BraA01g014810.3C	106.662	0.407433	0.184729	2.20557	0.0274142	0.0586979
BraA01g014820.3C	1781.48	-0.152292	0.127959	-1.19016	0.233983	0.346862
BraA01g014830.3C	616.852	0.272842	0.143774	1.89772	0.0577327	0.110639
BraA01g014840.3C	5.06469	0.0700824	0.841529	0.0832799	0.933629	0.956965
BraA01g014850.3C	534.231	-0.106212	0.181099	-0.586486	0.557549	0.671569
BraA01g014860.3C	817.334	-1.11396	0.253536	-4.3937	1.11436e-05	5.26914e-05
BraA01g014870.3C	34.1161	-0.163338	0.37334	-0.437505	0.661745	0.758625
BraA01g014880.3C	9.87804	-1.06206	0.665806	-1.59515	0.110679	0.190027
BraA01g014910.3C	598.731	0.694431	0.0931187	7.45747	8.81977e-14	1.2713e-12
BraA01g014930.3C	476.283	-0.357044	0.109634	-3.2567	0.00112715	0.003552
BraA01g014940.3C	2.35206	-1.04577	1.68774	-0.619629	0.535502	0.651964
BraA01g014950.3C	9774.4	-0.107305	0.160395	-0.669	0.503495	0.623441
BraA01g014970.3C	549.329	0.309233	0.149376	2.07017	0.0384365	0.0783719
BraA01g014980.3C	789.498	1.20065	0.109461	10.9688	5.40082e-28	2.74709e-26
BraA01g014990.3C	118.027	0.267583	0.202921	1.31866	0.187283	0.29034
BraA01g015000.3C	77.7146	0.188102	0.220607	0.852659	0.393849	0.517328
BraA01g015010.3C	48.4891	-0.449851	0.339168	-1.32634	0.184728	0.287232
BraA01g015030.3C	17.693	0.108211	0.417358	0.259275	0.795423	0.860674
BraA01g015040.3C	5.9772	-0.81693	0.727851	-1.12239	0.261698	0.378548
BraA01g015050.3C	680.631	0.108771	0.123098	0.883608	0.376908	0.500652
BraA01g015060.3C	179.096	-1.18817	0.34864	-3.40801	0.000654396	0.00217456
BraA01g015070.3C	1376.03	-0.109022	0.175768	-0.620262	0.535085	0.65166
BraA01g015080.3C	2.11777	-0.158786	1.50616	-0.105424	0.916039	0.946662
BraA01g015110.3C	512.89	0.37568	0.0857924	4.37894	1.19256e-05	5.61142e-05
BraA01g015120.3C	30.4477	2.03744	0.487495	4.17941	2.92263e-05	0.000127724
BraA01g015130.3C	10.4069	0.326073	0.553087	0.589552	0.555491	0.669647
BraA01g015140.3C	709.744	0.568261	0.0991325	5.73234	9.9054e-09	7.45621e-08
BraA01g015150.3C	793.439	0.508816	0.176317	2.8858	0.00390419	0.0107084
BraA01g015160.3C	385.204	-1.34528	0.201824	-6.6656	2.6358e-11	2.80503e-10
BraA01g015170.3C	254.047	0.43177	0.165036	2.61621	0.00889113	0.0221599
BraA01g015180.3C	516.873	0.25073	0.16787	1.4936	0.135281	0.223835
BraA01g015190.3C	272.569	0.104542	0.135877	0.769383	0.441666	0.5651
BraA01g015200.3C	2160.96	0.635423	0.0649927	9.77684	1.41563e-22	4.67584e-21
BraA01g015210.3C	112.945	-0.973994	0.258366	-3.76982	0.000163367	0.000619109
BraA01g015220.3C	120.438	0.313638	0.232492	1.34903	0.177328	0.278129
BraA01g015230.3C	1699.51	0.314902	0.214897	1.46536	0.142822	0.233402
BraA01g015240.3C	526.03	-0.245174	0.106767	-2.29635	0.0216561	0.0480489
BraA01g015250.3C	396.881	0.710111	0.123659	5.7425	9.32909e-09	7.05074e-08
BraA01g015260.3C	360.041	0.28094	0.21359	1.31533	0.188401	0.291747
BraA01g015270.3C	196.871	0.0896484	0.187597	0.477879	0.632737	0.73525
BraA01g015280.3C	105.896	0.414239	0.203736	2.03321	0.042031	0.0845427
BraA01g015290.3C	171.028	3.62812	0.287658	12.6126	1.79932e-36	1.87229e-34
BraA01g015300.3C	158.861	0.857627	0.174629	4.91113	9.05539e-07	5.18957e-06
BraA01g015310.3C	542.308	0.121411	0.136249	0.891095	0.372878	0.496604
BraA01g015320.3C	557.032	0.554899	0.125366	4.42622	9.5899e-06	4.58969e-05
BraA01g015330.3C	1013.23	-0.447667	0.0939909	-4.76287	1.90855e-06	1.03105e-05
BraA01g015340.3C	420.494	-0.164756	0.143757	-1.14608	0.251763	0.367337
BraA01g015350.3C	112.203	-0.555141	0.359824	-1.54281	0.122877	0.207198
BraA01g015360.3C	55.326	0.562062	0.248313	2.26352	0.0236035	0.0517496
BraA01g015370.3C	256.402	0.405634	0.143792	2.82097	0.00478782	0.0128055
BraA01g015380.3C	501.087	-0.240919	0.165775	-1.45329	0.146144	0.238
BraA01g015390.3C	645.66	0.589984	0.136087	4.33536	1.45522e-05	6.73581e-05
BraA01g015400.3C	235.599	0.140877	0.121135	1.16297	0.244842	0.359615
BraA01g015420.3C	246.65	0.362	0.207599	1.74375	0.0812035	0.147202
BraA01g015430.3C	369.4	-0.344979	0.138881	-2.48399	0.0129918	0.0308137
BraA01g015440.3C	830.229	-0.0343483	0.206042	-0.166706	0.867602	0.91263
BraA01g015450.3C	2324.89	0.801793	0.125703	6.37847	1.78867e-10	1.71597e-09
BraA01g015460.3C	314.265	0.629071	0.17401	3.61514	0.000300187	0.00107263
BraA01g015470.3C	29.9146	-1.37311	0.335321	-4.0949	4.22342e-05	0.00017897
BraA01g015480.3C	126.9	1.34288	0.255848	5.24874	1.53143e-07	9.85892e-07
BraA01g015490.3C	2424.29	0.234877	0.0696972	3.36997	0.000751765	0.00246214
BraA01g015500.3C	1171.31	-0.539052	0.111041	-4.85453	1.20673e-06	6.76351e-06
BraA01g015510.3C	465.633	-1.14655	0.152068	-7.53976	4.70827e-14	7.01854e-13
BraA01g015520.3C	4309.83	-1.17123	0.0994865	-11.7727	5.39596e-32	3.8096e-30
BraA01g015530.3C	493.337	-0.0747762	0.194195	-0.385058	0.700195	0.790016
BraA01g015540.3C	2.97705	0.867877	1.67788	0.517248	0.604983	0.712663
BraA01g015550.3C	971.707	-0.723259	0.0953521	-7.58514	3.3214e-14	5.04324e-13
BraA01g015560.3C	307.612	-0.508177	0.161078	-3.15485	0.00160583	0.00488172
BraA01g015570.3C	969.131	-0.0283003	0.0951539	-0.297416	0.766149	0.839353
BraA01g015580.3C	881.885	-0.735293	0.0953561	-7.71102	1.24819e-14	1.97532e-13
BraA01g015590.3C	516.181	-0.206552	0.12608	-1.63826	0.101368	0.176684
BraA01g015600.3C	317.206	0.149507	0.158134	0.945443	0.344433	0.467241
BraA01g015610.3C	172.498	0.470699	0.166314	2.83018	0.00465222	0.0124879
BraA01g015620.3C	8.01053	0.261766	0.570238	0.459046	0.646201	0.74609
BraA01g015630.3C	1189.48	-1.22146	0.119466	-10.2243	1.54384e-24	5.90124e-23
BraA01g015640.3C	1067.67	-0.639216	0.106756	-5.98762	2.12929e-09	1.76238e-08
BraA01g015650.3C	217.99	0.858522	0.189062	4.54097	5.59968e-06	2.78811e-05
BraA01g015670.3C	214.843	-0.496101	0.144942	-3.42276	0.000619886	0.00206895
BraA01g015680.3C	395.578	1.0196	0.175249	5.81802	5.95496e-09	4.63259e-08
BraA01g015690.3C	206.596	0.45602	0.201407	2.26418	0.0235632	0.0516789
BraA01g015730.3C	11.2559	0.401925	0.507453	0.792044	0.428335	0.552327
BraA01g015740.3C	273.175	-0.638099	0.166148	-3.84055	0.000122758	0.000476791
BraA01g015780.3C	6405.8	-2.17393	0.18606	-11.684	1.53908e-31	1.05389e-29
BraA01g015790.3C	6260.69	-1.5512	0.11961	-12.9688	1.83853e-38	2.20908e-36
BraA01g015800.3C	709.989	0.191086	0.0940186	2.03243	0.0421106	0.0846759
BraA01g015820.3C	20128.5	-0.497023	0.125297	-3.96677	7.28539e-05	0.000295772
BraA01g015830.3C	5818.37	0.324702	0.102517	3.1673	0.00153862	0.00470028
BraA01g015850.3C	106.234	-0.765617	0.299352	-2.55758	0.0105403	0.0256741
BraA01g015870.3C	193.454	-0.507536	0.12758	-3.97818	6.94453e-05	0.000282799
BraA01g015880.3C	387.139	0.185554	0.124855	1.48615	0.13724	0.226441
BraA01g015890.3C	125.861	0.81537	0.170498	4.78229	1.73312e-06	9.43322e-06
BraA01g015910.3C	231.78	3.91869	0.3419	11.4615	2.05933e-30	1.28319e-28
BraA01g015920.3C	683.928	0.288638	0.10069	2.8666	0.00414902	0.0113
BraA01g015940.3C	9.54926	1.25841	0.501759	2.508	0.0121417	0.0290526
BraA01g015950.3C	0.105673	-0.71678	3.16075	-0.226775	0.820598	NA
BraA01g015960.3C	224.382	0.223018	0.150166	1.48515	0.137505	0.226738
BraA01g015970.3C	152.892	-0.589174	0.17854	-3.29995	0.000967033	0.00309678
BraA01g016010.3C	154.964	-0.537847	0.284712	-1.88909	0.0588795	0.112521
BraA01g016020.3C	42.3628	0.0180484	0.290691	0.0620881	0.950493	0.967571
BraA01g016030.3C	115.974	0.0769892	0.186794	0.41216	0.680222	0.773898
BraA01g016040.3C	0.105673	-0.71678	3.16075	-0.226775	0.820598	NA
BraA01g016060.3C	24.9108	1.20357	0.493492	2.43888	0.0147327	0.0343969
BraA01g016070.3C	30.0897	-0.202658	0.363493	-0.557529	0.577166	0.688659
BraA01g016080.3C	182.336	0.064958	0.155752	0.417061	0.676634	0.770885
BraA01g016090.3C	609.979	-0.503381	0.204811	-2.45779	0.0139796	0.0328336
BraA01g016100.3C	322.798	-0.657134	0.17286	-3.80155	0.000143796	0.000550909
BraA01g016110.3C	13.0883	-1.0071	0.536168	-1.87833	0.060336	0.114867
BraA01g016120.3C	100.678	-0.508343	0.336353	-1.51134	0.130703	0.217748
BraA01g016210.3C	23.114	-1.37958	0.501827	-2.74911	0.00597573	0.0156436
BraA01g016230.3C	38.8947	0.812366	0.315023	2.57875	0.00991592	0.0243546
BraA01g016240.3C	150.822	0.480576	0.147043	3.26826	0.00108211	0.00342331
BraA01g016250.3C	1491.57	-1.13386	0.113465	-9.99304	1.63484e-23	5.7583e-22
BraA01g016300.3C	387.51	-0.111453	0.105045	-1.061	0.288688	0.407886
BraA01g016340.3C	115.653	-0.221043	0.180929	-1.22171	0.221816	0.332431
BraA01g016350.3C	637.409	-1.20767	0.150909	-8.00262	1.21796e-15	2.14973e-14
BraA01g016360.3C	1983.24	-0.563063	0.173868	-3.23845	0.0012018	0.00376194
BraA01g016370.3C	1138.41	-0.146128	0.206297	-0.708334	0.478738	0.600658
BraA01g016380.3C	7015.91	0.140224	0.100252	1.39871	0.161899	0.258436
BraA01g016390.3C	50.9641	-0.935821	0.343551	-2.72396	0.00645038	0.0167212
BraA01g016400.3C	1350.31	0.403334	0.0897979	4.49158	7.06977e-06	3.45948e-05
BraA01g016410.3C	212.658	-0.0896331	0.17801	-0.503528	0.614593	0.72057
BraA01g016420.3C	539.439	0.21578	0.110817	1.94718	0.0515127	0.10043
BraA01g016430.3C	2672.13	0.0602383	0.161868	0.372144	0.709785	0.797554
BraA01g016440.3C	151.852	0.335803	0.17349	1.93557	0.0529202	0.10279
BraA01g016450.3C	2268.39	-1.0285	0.140875	-7.30074	2.86181e-13	3.8958e-12
BraA01g016460.3C	2.6557	0.657784	1.21672	0.540623	0.588768	0.698813
BraA01g016470.3C	32.6334	-0.637254	0.501918	-1.26964	0.204214	0.311223
BraA01g016480.3C	658.892	0.472484	0.117057	4.03636	5.42869e-05	0.000225748
BraA01g016520.3C	149.467	0.208878	0.160982	1.29752	0.194451	0.299266
BraA01g016530.3C	13.6856	-0.387203	0.79319	-0.48816	0.625437	0.729256
BraA01g016550.3C	473.443	-0.962278	0.248748	-3.86849	0.000109512	0.000429009
BraA01g016560.3C	43.1689	-0.571643	0.309335	-1.84797	0.064606	0.121752
BraA01g016570.3C	1.4018	0.00899598	1.75607	0.00512278	0.995913	0.997385
BraA01g016590.3C	78.3238	0.444235	0.224166	1.98172	0.0475101	0.093757
BraA01g016600.3C	67.9987	0.948175	0.248401	3.81712	0.00013502	0.000520779
BraA01g016610.3C	62.9732	-1.29467	0.355563	-3.64117	0.000271405	0.000978796
BraA01g016620.3C	606.321	0.567636	0.127336	4.45778	8.28129e-06	4.00493e-05
BraA01g016630.3C	712.931	-0.00882837	0.170827	-0.0516802	0.958784	0.972931
BraA01g016640.3C	643.882	-0.234724	0.112898	-2.07908	0.0376103	0.0769338
BraA01g016650.3C	1295.27	-0.0143106	0.12717	-0.112531	0.910402	0.943163
BraA01g016660.3C	29.835	-0.56319	0.430411	-1.30849	0.190706	0.294521
BraA01g016680.3C	897.386	-1.01721	0.272817	-3.72855	0.000192586	0.000717125
BraA01g016690.3C	701.834	-0.178326	0.131499	-1.3561	0.175066	0.275369
BraA01g016710.3C	34.211	-1.36015	0.374247	-3.63438	0.000278654	0.00100233
BraA01g016730.3C	204.076	-0.562253	0.214802	-2.61754	0.00885674	0.0220801
BraA01g016760.3C	86.9731	-0.459742	0.241098	-1.90687	0.0565372	0.10876
BraA01g016800.3C	1832.34	1.30651	0.142977	9.1379	6.36752e-20	1.69948e-18
BraA01g016810.3C	38.476	1.68572	0.336545	5.00891	5.47398e-07	3.24334e-06
BraA01g016820.3C	661.342	-0.262819	0.0990957	-2.65218	0.00799748	0.0202085
BraA01g016830.3C	139.905	-0.0579873	0.196279	-0.295433	0.767663	0.840579
BraA01g016840.3C	606.39	0.12249	0.135222	0.905848	0.365016	0.488422
BraA01g016850.3C	1133.42	-1.01981	0.0814028	-12.5279	5.2548e-36	5.18013e-34
BraA01g016870.3C	118.863	1.58533	0.264732	5.98844	2.11857e-09	1.75463e-08
BraA01g016880.3C	413.405	-0.624278	0.184345	-3.38646	0.000708007	0.00233154
BraA01g016890.3C	60.0181	-0.183217	0.252898	-0.72447	0.468777	0.591282
BraA01g016900.3C	136.865	0.459113	0.225848	2.03284	0.0420687	0.084597
BraA01g016910.3C	284.524	-0.00559661	0.238237	-0.0234917	0.981258	0.987804
BraA01g016920.3C	197.984	0.668932	0.19403	3.44758	0.000565643	0.00190427
BraA01g016940.3C	7.05954	0.267778	0.605791	0.44203	0.658468	0.756304
BraA01g016950.3C	187.596	0.75876	0.130635	5.80824	6.31316e-09	4.90047e-08
BraA01g016970.3C	765.492	-0.496615	0.207203	-2.39676	0.0165408	0.0380435
BraA01g016980.3C	0.729519	-1.45693	2.621	-0.555868	0.578301	0.689677
BraA01g016990.3C	30.3636	0.23498	0.383105	0.613355	0.539641	0.655704
BraA01g017000.3C	472.96	0.273323	0.141351	1.93365	0.0531566	0.103186
BraA01g017010.3C	105.404	2.34721	0.351008	6.68705	2.27714e-11	2.44879e-10
BraA01g017030.3C	80.4423	-0.117404	0.283816	-0.413662	0.679121	0.773083
BraA01g017040.3C	0.907521	-1.24748	1.90848	-0.653655	0.513334	0.632328
BraA01g017050.3C	2.90602	1.87436	1.1386	1.64621	0.0997215	0.174348
BraA01g017060.3C	29.0373	0.43885	0.312935	1.40237	0.160804	0.257024
BraA01g017070.3C	578.229	-0.689706	0.18521	-3.72391	0.000196163	0.000729196
BraA01g017080.3C	221.395	0.419289	0.134744	3.11174	0.00185991	0.00555444
BraA01g017090.3C	1019.96	0.494821	0.100746	4.91157	9.0352e-07	5.17987e-06
BraA01g017100.3C	2.8399	0.555119	1.21916	0.45533	0.648872	0.748198
BraA01g017120.3C	486.778	0.249422	0.163695	1.5237	0.127584	0.213385
BraA01g017170.3C	407.243	-0.000807277	0.0996908	-0.00809782	0.993539	0.995879
BraA01g017180.3C	292.154	0.0304941	0.122319	0.2493	0.803129	0.866334
BraA01g017190.3C	175.734	0.277727	0.19828	1.40068	0.16131	0.25769
BraA01g017200.3C	29.9435	0.401005	0.33302	1.20415	0.228533	0.340352
BraA01g017210.3C	812.138	-0.745397	0.112424	-6.63021	3.35202e-11	3.51322e-10
BraA01g017240.3C	28.1254	0.33273	0.311889	1.06682	0.286052	0.405041
BraA01g017250.3C	1137.02	0.246076	0.128996	1.90762	0.0564404	0.1086
BraA01g017260.3C	583.486	-0.2471	0.113033	-2.18609	0.0288088	0.0612678
BraA01g017270.3C	3683.98	-0.620552	0.235884	-2.63075	0.0085196	0.0213516
BraA01g017280.3C	1208.11	-1.88269	0.190396	-9.88829	4.67959e-23	1.59703e-21
BraA01g017300.3C	148.248	0.172299	0.188239	0.915319	0.360024	0.483448
BraA01g017320.3C	851.504	-0.180231	0.114148	-1.57893	0.114351	0.195246
BraA01g017330.3C	66.1987	-0.127449	0.345969	-0.368383	0.712588	0.799546
BraA01g017350.3C	409.147	-0.137429	0.231454	-0.593762	0.552671	0.667435
BraA01g017360.3C	334.624	-0.00207356	0.121016	-0.0171346	0.986329	0.991436
BraA01g017370.3C	466.687	0.405293	0.130571	3.104	0.00190923	0.00568891
BraA01g017380.3C	984.675	-0.545255	0.138978	-3.92331	8.73419e-05	0.000349116
BraA01g017390.3C	373.114	0.486555	0.11147	4.3649	1.27184e-05	5.95188e-05
BraA01g017400.3C	14.4372	-1.86479	0.608596	-3.06409	0.00218333	0.00639553
BraA01g017410.3C	55.4173	-1.74358	0.262521	-6.64168	3.10128e-11	3.27196e-10
BraA01g017420.3C	473.456	-0.238668	0.147313	-1.62014	0.105203	0.182211
BraA01g017430.3C	4.33284	0.213347	0.886381	0.240694	0.809792	0.871278
BraA01g017440.3C	102.779	0.475781	0.252047	1.88767	0.0590704	0.112815
BraA01g017450.3C	580.784	0.4323	0.145398	2.97321	0.00294698	0.00834088
BraA01g017460.3C	2407.18	-3.10672	0.262161	-11.8505	2.14028e-32	1.55236e-30
BraA01g017480.3C	610.919	-0.148258	0.0972643	-1.52428	0.127439	0.213265
BraA01g017500.3C	550.624	0.536549	0.118416	4.53105	5.869e-06	2.91082e-05
BraA01g017510.3C	88.266	-0.988946	0.214532	-4.60978	4.03088e-06	2.05356e-05
BraA01g017530.3C	243.114	0.292952	0.180869	1.61969	0.105299	0.182337
BraA01g017540.3C	599.802	0.404719	0.155561	2.60168	0.00927686	0.0229925
BraA01g017550.3C	25.985	0.269892	0.439586	0.613969	0.539236	0.655268
BraA01g017560.3C	46.6376	-0.209964	0.263664	-0.796332	0.425839	0.549809
BraA01g017570.3C	1958.87	0.133478	0.190183	0.701842	0.482777	0.60463
BraA01g017580.3C	22187.2	-0.228093	0.155675	-1.46519	0.14287	0.233457
BraA01g017610.3C	1150.31	0.313689	0.1306	2.4019	0.0163101	0.0376054
BraA01g017630.3C	12.4025	-0.494969	0.625402	-0.791442	0.428686	0.552691
BraA01g017680.3C	6.66093	0.118347	0.703446	0.168239	0.866395	0.911711
BraA01g017690.3C	54.0591	-0.0324586	0.363618	-0.0892656	0.928871	0.954344
BraA01g017700.3C	55.346	0.337161	0.268294	1.25669	0.208867	0.316843
BraA01g017710.3C	133.073	-0.790801	0.164603	-4.80429	1.55298e-06	8.52414e-06
BraA01g017720.3C	507.595	0.352949	0.121558	2.90355	0.00368954	0.0101919
BraA01g017730.3C	192.605	-0.55785	0.345631	-1.61401	0.106526	0.184152
BraA01g017740.3C	820.479	1.39702	0.135033	10.3458	4.37129e-25	1.75396e-23
BraA01g017750.3C	774.738	0.483428	0.182761	2.64514	0.00816564	0.0205747
BraA01g017760.3C	177.73	-0.246806	0.146821	-1.68099	0.0927641	0.164268
BraA01g017770.3C	848.529	-0.413809	0.151587	-2.72985	0.00633626	0.0164696
BraA01g017790.3C	3522.42	-0.807454	0.183069	-4.41065	1.03059e-05	4.9051e-05
BraA01g017800.3C	138.464	0.0398927	0.178157	0.223919	0.82282	0.880712
BraA01g017820.3C	44.8667	1.30033	0.299323	4.34422	1.39769e-05	6.49597e-05
BraA01g017830.3C	1518.22	0.274194	0.152889	1.79341	0.0729066	0.134669
BraA01g017910.3C	555.872	0.692266	0.16615	4.16652	3.09288e-05	0.000134646
BraA01g017920.3C	14.6269	-0.599434	1.11976	-0.535326	0.592424	0.701737
BraA01g017930.3C	53.2593	-0.555245	0.307799	-1.80392	0.0712441	0.132099
BraA01g017940.3C	18.0218	-0.503352	0.414182	-1.21529	0.224255	0.335487
BraA01g017950.3C	1901.17	0.573897	0.173943	3.29934	0.000969119	0.0031019
BraA01g017960.3C	1422.44	0.421684	0.123863	3.40445	0.000662963	0.00220027
BraA01g017970.3C	354.863	-0.897706	0.126887	-7.07483	1.49635e-12	1.8758e-11
BraA01g018010.3C	3.40272	-4.06595	1.44552	-2.81279	0.00491133	0.0131127
BraA01g018020.3C	98.5365	-1.53962	0.241268	-6.38134	1.75541e-10	1.68744e-09
BraA01g018040.3C	161.308	-1.543	0.404233	-3.81711	0.000135022	0.000520779
BraA01g018050.3C	648.294	-0.693655	0.14965	-4.63519	3.5661e-06	1.83675e-05
BraA01g018060.3C	612.988	-0.254883	0.152566	-1.67063	0.094794	0.167183
[truncated: 44,482 more rows]

## Sheet: S4
Table S4: Results of differential gene expression analysis of B. nigra genes as generated by DESeq2
gene	baseMean	log2FoldChange	lfcSE	stat	pvalue	padj
BniB01g000030.2N	0	NA	NA	NA	NA	NA
BniB01g000060.2N	0.873388	3.22318	2.54201	1.26796	0.204811	NA
BniB01g000080.2N	0	NA	NA	NA	NA	NA
BniB01g000160.2N	2.72348	-0.180482	1.2212	-0.147791	0.882508	0.939359
BniB01g000170.2N	1.90874	1.18308	1.58046	0.748568	0.454118	0.63852
BniB01g000230.2N	1.77406	4.24164	2.60043	1.63113	0.102863	0.232893
BniB01g000240.2N	0	NA	NA	NA	NA	NA
BniB01g000260.2N	1.56176	-0.523717	1.78677	-0.293108	0.76944	0.87348
BniB01g000280.2N	0	NA	NA	NA	NA	NA
BniB01g000290.2N	103.09	6.40634	0.470424	13.6182	3.121e-42	7.69951e-39
BniB01g000300.2N	0	NA	NA	NA	NA	NA
BniB01g000310.2N	0	NA	NA	NA	NA	NA
BniB01g000320.2N	0	NA	NA	NA	NA	NA
BniB01g000400.2N	0	NA	NA	NA	NA	NA
BniB01g000430.2N	6.55017	-0.101151	1.13413	-0.0891884	0.928932	0.964518
BniB01g000440.2N	0.37786	-1.10568	3.14508	-0.351559	0.725169	NA
BniB01g000490.2N	1.86441	0.167541	1.56234	0.107237	0.914601	0.957066
BniB01g000510.2N	0.516578	2.45709	3.09049	0.795047	0.426586	NA
BniB01g000520.2N	4.307	5.52384	3.03394	1.82068	NA	NA
BniB01g000560.2N	0.470838	-2.38381	3.10133	-0.768641	0.442106	NA
BniB01g000570.2N	0	NA	NA	NA	NA	NA
BniB01g000590.2N	2.04349	-0.0971788	1.77718	-0.0546813	0.956392	0.978731
BniB01g000600.2N	0	NA	NA	NA	NA	NA
BniB01g000620.2N	0.241219	-1.23075	3.1603	-0.38944	0.696951	NA
BniB01g000630.2N	0	NA	NA	NA	NA	NA
BniB01g000640.2N	0.174749	1.08168	3.16075	0.342223	0.732183	NA
BniB01g000650.2N	0	NA	NA	NA	NA	NA
BniB01g000670.2N	0.0820458	-0.649535	3.16075	-0.2055	0.837181	NA
BniB01g000710.2N	0.164092	-1.21973	3.1605	-0.385931	0.699548	NA
BniB01g000720.2N	0.0820458	-0.649535	3.16075	-0.2055	0.837181	NA
BniB01g000730.2N	0.762006	-3.09235	3.07243	-1.00648	0.314183	NA
BniB01g000790.2N	0	NA	NA	NA	NA	NA
BniB01g000800.2N	0	NA	NA	NA	NA	NA
BniB01g000810.2N	0	NA	NA	NA	NA	NA
BniB01g000960.2N	0	NA	NA	NA	NA	NA
BniB01g000970.2N	0.343512	1.89773	3.12046	0.608157	0.543083	NA
BniB01g000980.2N	0.42428	-2.28121	3.10679	-0.734268	0.462786	NA
BniB01g001030.2N	0	NA	NA	NA	NA	NA
BniB01p000002.2N	0.117709	-0.649535	3.16075	-0.2055	0.837181	NA
BniB01g001140.2N	0	NA	NA	NA	NA	NA
BniB01g001180.2N	0.898799	-0.132026	3.04344	-0.0433805	0.965398	NA
BniB01g001270.2N	1.21509	2.22199	2.10907	1.05354	0.292095	0.481387
BniB01g001300.2N	18.5486	3.87527	0.978203	3.96162	7.44435e-05	0.000654462
BniB01g001310.2N	9.71022	-0.846613	0.935161	-0.905312	0.3653	0.556766
BniB01g001320.2N	217.624	1.50516	1.40742	1.06944	0.28487	0.473567
BniB01g001370.2N	5.83936	-1.80461	1.61707	-1.11598	0.264432	0.450952
BniB01g001420.2N	1.4136	-0.468101	2.48767	-0.188168	0.850745	0.921049
BniB01g001450.2N	8.01919	-0.140462	0.800737	-0.175416	0.860753	0.926847
BniB01g001490.2N	0.57432	-2.71499	3.0861	-0.879749	0.378996	NA
BniB01g001500.2N	0	NA	NA	NA	NA	NA
BniB01g001520.2N	0	NA	NA	NA	NA	NA
BniB01g001550.2N	0	NA	NA	NA	NA	NA
BniB01g001570.2N	0	NA	NA	NA	NA	NA
BniB01g001590.2N	2.30422	1.02121	1.97739	0.516442	0.605545	0.762573
BniB01g001630.2N	0	NA	NA	NA	NA	NA
BniB01g001700.2N	0	NA	NA	NA	NA	NA
BniB01g001710.2N	0.4307	2.18757	3.10352	0.704868	0.480893	NA
BniB01g001720.2N	0	NA	NA	NA	NA	NA
BniB01g001740.2N	0	NA	NA	NA	NA	NA
BniB01g001770.2N	0	NA	NA	NA	NA	NA
BniB01g001820.2N	0	NA	NA	NA	NA	NA
BniB01g001870.2N	0	NA	NA	NA	NA	NA
BniB01g001900.2N	0	NA	NA	NA	NA	NA
BniB01g001910.2N	0	NA	NA	NA	NA	NA
BniB01g001960.2N	0.21535	1.08168	3.16075	0.342223	0.732183	NA
BniB01g002010.2N	0	NA	NA	NA	NA	NA
BniB01g002020.2N	0	NA	NA	NA	NA	NA
BniB01g002030.2N	0	NA	NA	NA	NA	NA
BniB01g002050.2N	0	NA	NA	NA	NA	NA
BniB01g002060.2N	0.257634	1.49633	3.14918	0.475149	0.634681	NA
BniB01g002070.2N	0	NA	NA	NA	NA	NA
BniB01g002080.2N	0.203588	-0.0724627	3.16075	-0.0229258	0.981709	NA
BniB01g002110.2N	0	NA	NA	NA	NA	NA
BniB01g002120.2N	0	NA	NA	NA	NA	NA
BniB01g002140.2N	0	NA	NA	NA	NA	NA
BniB01g002150.2N	0	NA	NA	NA	NA	NA
BniB01g002160.2N	0	NA	NA	NA	NA	NA
BniB01g002190.2N	0.381839	1.09726	3.13595	0.349899	0.726415	NA
BniB01g002200.2N	0	NA	NA	NA	NA	NA
BniB01g002210.2N	0	NA	NA	NA	NA	NA
BniB01g002220.2N	1.03004	0.224544	2.61828	0.08576	0.931657	NA
BniB01g002230.2N	10.4232	0.835013	1.30491	0.639901	0.522237	0.696729
BniB01g002250.2N	10.8853	2.91474	1.1507	2.53303	0.0113082	0.0428877
BniB01g002260.2N	0	NA	NA	NA	NA	NA
BniB01g002350.2N	0	NA	NA	NA	NA	NA
BniB01g002360.2N	0	NA	NA	NA	NA	NA
BniB01g002430.2N	0	NA	NA	NA	NA	NA
BniB01g002460.2N	0.181937	1.08168	3.16075	0.342223	0.732183	NA
BniB01g002480.2N	0	NA	NA	NA	NA	NA
BniB01g002490.2N	0	NA	NA	NA	NA	NA
BniB01g002500.2N	0	NA	NA	NA	NA	NA
BniB01g002510.2N	0	NA	NA	NA	NA	NA
BniB01g002520.2N	0	NA	NA	NA	NA	NA
BniB01g002540.2N	0.12061	-0.649535	3.16075	-0.2055	0.837181	NA
BniB01g002560.2N	0	NA	NA	NA	NA	NA
BniB01g002590.2N	0	NA	NA	NA	NA	NA
BniB01g002690.2N	0	NA	NA	NA	NA	NA
BniB01g002730.2N	0.61312	2.72342	3.07975	0.884298	0.376535	NA
BniB01g002760.2N	0	NA	NA	NA	NA	NA
BniB01g002770.2N	0	NA	NA	NA	NA	NA
BniB01g002840.2N	1.97683	2.62592	2.29888	1.14226	0.253346	0.43872
BniB01g002870.2N	0.75384	0.686061	1.75118	0.391771	0.695228	NA
BniB01g002880.2N	0	NA	NA	NA	NA	NA
BniB01g002890.2N	0.292605	1.64368	3.13826	0.523756	0.600449	NA
BniB01g002900.2N	0	NA	NA	NA	NA	NA
BniB01g002950.2N	23.2348	-0.0208641	1.70395	-0.0122445	0.990231	0.995195
BniB01g002990.2N	5.86176	1.33796	1.67081	0.800786	0.423255	0.611689
BniB01p000003.2N	0	NA	NA	NA	NA	NA
BniB01g003000.2N	0	NA	NA	NA	NA	NA
BniB01p000004.2N	0	NA	NA	NA	NA	NA
BniB01g003010.2N	5.44789	5.86447	3.03231	1.934	0.0531136	0.142939
BniB01p000005.2N	0.12061	-0.649535	3.16075	-0.2055	0.837181	NA
BniB01g003020.2N	0.171756	1.08168	3.16075	0.342223	0.732183	NA
BniB01g003030.2N	0.203049	1.08168	3.16075	0.342223	0.732183	NA
BniB01g003040.2N	0.171756	1.08168	3.16075	0.342223	0.732183	NA
BniB01g003050.2N	0	NA	NA	NA	NA	NA
BniB01g003060.2N	0.12061	-0.649535	3.16075	-0.2055	0.837181	NA
BniB01g003100.2N	0.21398	1.08168	3.16075	0.342223	0.732183	NA
BniB01g003130.2N	216.966	7.0099	1.19656	5.85838	4.67415e-09	1.15311e-07
BniB01g003160.2N	0.107675	0.504607	3.16075	0.159648	0.873158	NA
BniB01g003170.2N	0	NA	NA	NA	NA	NA
BniB01g003180.2N	0	NA	NA	NA	NA	NA
BniB01g003190.2N	0	NA	NA	NA	NA	NA
BniB01g003200.2N	0	NA	NA	NA	NA	NA
BniB01g003210.2N	0	NA	NA	NA	NA	NA
BniB01g003270.2N	0	NA	NA	NA	NA	NA
BniB01g003280.2N	0	NA	NA	NA	NA	NA
BniB01g003310.2N	0.353128	-1.96254	3.12634	-0.627744	0.530172	NA
BniB01g003330.2N	0.107675	0.504607	3.16075	0.159648	0.873158	NA
BniB01g003370.2N	0.177743	1.08168	3.16075	0.342223	0.732183	NA
BniB01g003390.2N	1.17157	-3.72181	2.35091	-1.58314	0.11339	0.250554
BniB01g003420.2N	0	NA	NA	NA	NA	NA
BniB01g003430.2N	0	NA	NA	NA	NA	NA
BniB01g003440.2N	0	NA	NA	NA	NA	NA
BniB01g003450.2N	0	NA	NA	NA	NA	NA
BniB01g003460.2N	0	NA	NA	NA	NA	NA
BniB01g003470.2N	0	NA	NA	NA	NA	NA
BniB01g003480.2N	0.0960592	0.504607	3.16075	0.159648	0.873158	NA
BniB01g003510.2N	0	NA	NA	NA	NA	NA
BniB01g003560.2N	0	NA	NA	NA	NA	NA
BniB01g003570.2N	0	NA	NA	NA	NA	NA
BniB01g003580.2N	0	NA	NA	NA	NA	NA
BniB01g003590.2N	0	NA	NA	NA	NA	NA
BniB01g003600.2N	0	NA	NA	NA	NA	NA
BniB01g003610.2N	0.303536	1.68893	3.13487	0.538758	0.590054	NA
BniB01g003630.2N	0	NA	NA	NA	NA	NA
BniB01g003700.2N	3.17129	5.08959	1.33338	3.81706	0.00013505	0.00109761
BniB01g003730.2N	0.173459	-1.23075	3.1603	-0.38944	0.696951	NA
BniB01g003740.2N	0.164092	-1.21973	3.1605	-0.385931	0.699548	NA
BniB01g003770.2N	0	NA	NA	NA	NA	NA
BniB01g003800.2N	1.89726	-0.0324113	2.36308	-0.0137157	0.989057	0.994546
BniB01g003810.2N	0	NA	NA	NA	NA	NA
BniB01g003830.2N	0	NA	NA	NA	NA	NA
BniB01g003850.2N	0	NA	NA	NA	NA	NA
BniB01g003860.2N	0	NA	NA	NA	NA	NA
BniB01g003920.2N	0	NA	NA	NA	NA	NA
BniB01g003930.2N	0	NA	NA	NA	NA	NA
BniB01g003950.2N	3.75058	0.714184	1.19633	0.596979	0.550522	0.719763
BniB01g003960.2N	0	NA	NA	NA	NA	NA
BniB01g003970.2N	0	NA	NA	NA	NA	NA
BniB01g004010.2N	12.7322	1.09796	0.831053	1.32116	0.186447	0.355989
BniB01g004070.2N	0.260189	-1.62435	3.14778	-0.516029	0.605834	NA
BniB01g004160.2N	3.31871	0.182744	1.62887	0.112191	0.910672	0.954947
BniB01g004190.2N	0	NA	NA	NA	NA	NA
BniB01g004220.2N	0	NA	NA	NA	NA	NA
BniB01g004240.2N	0	NA	NA	NA	NA	NA
BniB01g004260.2N	0	NA	NA	NA	NA	NA
BniB01g004290.2N	0	NA	NA	NA	NA	NA
BniB01g004330.2N	0	NA	NA	NA	NA	NA
BniB01g004400.2N	0.444357	2.26061	3.09975	0.729288	0.465826	NA
BniB01g004410.2N	1.3974	0.461683	1.83909	0.251038	0.801785	0.893276
BniB01g004430.2N	0	NA	NA	NA	NA	NA
BniB01g004450.2N	7.68441	2.07238	1.14948	1.80288	0.0714071	0.178537
BniB01g004550.2N	0	NA	NA	NA	NA	NA
BniB01g004590.2N	0	NA	NA	NA	NA	NA
BniB01g004600.2N	0	NA	NA	NA	NA	NA
BniB01g004610.2N	0	NA	NA	NA	NA	NA
BniB01g004670.2N	2.52833	4.759	1.99296	2.3879	0.0169448	0.0592042
BniB01g004690.2N	0	NA	NA	NA	NA	NA
BniB01g004720.2N	0	NA	NA	NA	NA	NA
BniB01g004730.2N	0	NA	NA	NA	NA	NA
BniB01g004760.2N	0	NA	NA	NA	NA	NA
BniB01g004780.2N	0.0888713	0.504607	3.16075	0.159648	0.873158	NA
BniB01g004810.2N	0	NA	NA	NA	NA	NA
BniB01g004880.2N	0.117709	-0.649535	3.16075	-0.2055	0.837181	NA
BniB01p000006.2N	0	NA	NA	NA	NA	NA
BniB01g004890.2N	0	NA	NA	NA	NA	NA
BniB01g004900.2N	0.278848	0.50461	3.16075	0.159649	0.873158	NA
BniB01g004920.2N	0.343512	1.89773	3.12046	0.608157	0.543083	NA
BniB01g004930.2N	0	NA	NA	NA	NA	NA
BniB01g004940.2N	0	NA	NA	NA	NA	NA
BniB01g004960.2N	7.07834	0.146914	1.12713	0.130344	0.896294	0.946557
BniB01g004970.2N	0	NA	NA	NA	NA	NA
BniB01g005030.2N	1.36879	-1.37124	2.90705	-0.471695	0.637144	0.785253
BniB01g005150.2N	0.0867296	-0.649535	3.16075	-0.2055	0.837181	NA
BniB01g005160.2N	0	NA	NA	NA	NA	NA
BniB01g005170.2N	0	NA	NA	NA	NA	NA
BniB01g005180.2N	0.12061	-0.649535	3.16075	-0.2055	0.837181	NA
BniB01g005220.2N	10.6777	3.35662	0.989172	3.39337	0.000690385	0.00442738
BniB01g005230.2N	2.80055	4.9105	1.72493	2.84678	0.00441633	0.0202888
BniB01g005280.2N	0	NA	NA	NA	NA	NA
BniB01g005320.2N	0	NA	NA	NA	NA	NA
BniB01g005370.2N	0.288178	1.62594	3.13962	0.517878	0.604543	NA
BniB01g005390.2N	0.260189	-1.62435	3.14778	-0.516029	0.605834	NA
BniB01g005450.2N	0	NA	NA	NA	NA	NA
BniB01g005490.2N	0	NA	NA	NA	NA	NA
BniB01g005560.2N	0.915818	1.69393	2.00863	0.843327	0.399046	NA
BniB01g005570.2N	0	NA	NA	NA	NA	NA
BniB01g005640.2N	0.945843	3.33238	3.00708	1.10818	0.267786	NA
BniB01g005650.2N	0	NA	NA	NA	NA	NA
BniB01g005670.2N	0	NA	NA	NA	NA	NA
BniB01g005690.2N	0	NA	NA	NA	NA	NA
BniB01g005700.2N	0	NA	NA	NA	NA	NA
BniB01g005720.2N	0	NA	NA	NA	NA	NA
BniB01g005750.2N	0	NA	NA	NA	NA	NA
BniB01g005760.2N	3.50246	0.891574	1.4919	0.59761	0.5501	0.719423
BniB01g005790.2N	0.557493	2.57969	3.08531	0.836123	0.403086	NA
BniB01g005870.2N	0.603048	-2.74192	3.085	-0.88879	0.374116	NA
BniB01g005880.2N	0.238319	-1.23075	3.1603	-0.38944	0.696951	NA
BniB01g005900.2N	0	NA	NA	NA	NA	NA
BniB01g005910.2N	1.39886	2.55602	2.41136	1.05999	0.289149	0.47803
BniB01g005920.2N	0	NA	NA	NA	NA	NA
BniB01g005940.2N	0	NA	NA	NA	NA	NA
BniB01g005950.2N	6.99012	0.656721	1.36101	0.482526	0.629432	0.779526
BniB01g005960.2N	0	NA	NA	NA	NA	NA
BniB01g006050.2N	2.40373	-4.75271	2.42175	-1.96251	0.0497031	0.136195
BniB01g006060.2N	0	NA	NA	NA	NA	NA
BniB01g006070.2N	0	NA	NA	NA	NA	NA
BniB01g006090.2N	0	NA	NA	NA	NA	NA
BniB01g006110.2N	3.68951	-0.179322	1.38907	-0.129095	0.897283	0.947196
BniB01g006120.2N	0.353128	-1.96254	3.12634	-0.627744	0.530172	NA
BniB01g006130.2N	0	NA	NA	NA	NA	NA
BniB01g006140.2N	4.58345	0.0212411	1.86671	0.0113789	0.990921	0.99539
BniB01g006150.2N	1.75046	1.12821	1.49676	0.753771	0.450987	0.635706
BniB01g006170.2N	0	NA	NA	NA	NA	NA
BniB01p000007.2N	0	NA	NA	NA	NA	NA
BniB01g006190.2N	0	NA	NA	NA	NA	NA
BniB01p000008.2N	0	NA	NA	NA	NA	NA
BniB01g006200.2N	0	NA	NA	NA	NA	NA
BniB01g006210.2N	2.39145	1.07292	1.93764	0.553724	0.579768	0.742383
BniB01g006220.2N	0.406099	2.11125	3.10767	0.679367	0.496905	NA
BniB01g006230.2N	0	NA	NA	NA	NA	NA
BniB01g006240.2N	0	NA	NA	NA	NA	NA
BniB01g006250.2N	0.902314	3.26576	2.51094	1.30061	0.193391	NA
BniB01g006280.2N	0.555993	2.577	3.08541	0.835222	0.403593	NA
BniB01g006290.2N	1.06306	0.999544	2.57628	0.38798	0.698031	0.826285
BniB01g006340.2N	0	NA	NA	NA	NA	NA
BniB01g006350.2N	0	NA	NA	NA	NA	NA
BniB01g006360.2N	0	NA	NA	NA	NA	NA
BniB01g006460.2N	0	NA	NA	NA	NA	NA
BniB01g006490.2N	0	NA	NA	NA	NA	NA
BniB01g006510.2N	31.2824	3.80477	0.741797	5.12912	2.91094e-07	4.81966e-06
BniB01g006540.2N	0.4307	2.18757	3.10352	0.704868	0.480893	NA
BniB01g006560.2N	0.674955	1.18952	2.1795	0.545776	0.58522	NA
BniB01g006580.2N	0.0888713	0.504607	3.16075	0.159648	0.873158	NA
BniB01g006610.2N	0	NA	NA	NA	NA	NA
BniB01g006640.2N	0	NA	NA	NA	NA	NA
BniB01g006660.2N	16.5338	3.14196	0.906262	3.46694	0.000526413	0.00351648
BniB01g006740.2N	0	NA	NA	NA	NA	NA
BniB01g006820.2N	83.0108	4.07385	0.885539	4.60042	4.21637e-06	5.28215e-05
BniB01g006840.2N	0.192118	1.08168	3.16075	0.342223	0.732183	NA
BniB01g006860.2N	0	NA	NA	NA	NA	NA
BniB01g006870.2N	0.567109	-0.808394	3.12634	-0.258575	0.795963	NA
BniB01g006880.2N	0	NA	NA	NA	NA	NA
BniB01g006890.2N	0	NA	NA	NA	NA	NA
BniB01g006900.2N	3.79058	-0.818598	1.23462	-0.663039	0.507306	0.684583
BniB01g006930.2N	0	NA	NA	NA	NA	NA
BniB01g006940.2N	0	NA	NA	NA	NA	NA
BniB01g006950.2N	0	NA	NA	NA	NA	NA
BniB01g006980.2N	0	NA	NA	NA	NA	NA
BniB01g006990.2N	0.192118	1.08168	3.16075	0.342223	0.732183	NA
BniB01p000009.2N	0	NA	NA	NA	NA	NA
BniB01g007000.2N	0.357645	-0.0655863	3.1605	-0.0207519	0.983444	NA
BniB01g007010.2N	1.45757	-0.040533	1.54032	-0.0263147	0.979006	0.990089
BniB01g007030.2N	0	NA	NA	NA	NA	NA
BniB01g007050.2N	1.03736	-0.476229	2.59437	-0.183562	0.854357	NA
BniB01p000010.2N	0	NA	NA	NA	NA	NA
BniB01g007060.2N	1.52148	4.02585	2.19608	1.8332	0.066773	0.16934
BniB01g007130.2N	0	NA	NA	NA	NA	NA
BniB01g007140.2N	25.7288	-0.562135	0.956008	-0.588002	0.556531	0.724753
BniB01g007170.2N	0	NA	NA	NA	NA	NA
BniB01g007180.2N	0	NA	NA	NA	NA	NA
BniB01g007190.2N	0	NA	NA	NA	NA	NA
BniB01g007210.2N	1.85339	2.06977	2.31908	0.892498	0.372126	0.564204
BniB01g007220.2N	0	NA	NA	NA	NA	NA
BniB01g007230.2N	0	NA	NA	NA	NA	NA
BniB01g007250.2N	0.655898	-2.87399	3.07991	-0.933142	0.350747	NA
BniB01g007260.2N	0.906789	0.140936	2.31685	0.0608309	0.951494	NA
BniB01g007280.2N	0	NA	NA	NA	NA	NA
BniB01g007290.2N	0	NA	NA	NA	NA	NA
BniB01g007400.2N	0.406099	2.11125	3.10767	0.679367	0.496905	NA
BniB01g007450.2N	1.50471	3.35241	2.01815	1.66113	0.0966874	0.223075
BniB01g007540.2N	0	NA	NA	NA	NA	NA
BniB01g007560.2N	1.0509	3.4973	2.92136	1.19715	0.23125	NA
BniB01g007570.2N	0	NA	NA	NA	NA	NA
BniB01g007620.2N	0	NA	NA	NA	NA	NA
BniB01g007630.2N	0	NA	NA	NA	NA	NA
BniB01g007640.2N	0	NA	NA	NA	NA	NA
BniB01g007650.2N	0	NA	NA	NA	NA	NA
BniB01g007680.2N	0	NA	NA	NA	NA	NA
BniB01p000011.2N	0	NA	NA	NA	NA	NA
BniB01g007700.2N	1.75721	-3.64001	1.95375	-1.86309	0.0624502	0.160858
BniB01g007720.2N	0	NA	NA	NA	NA	NA
BniB01g007730.2N	0	NA	NA	NA	NA	NA
BniB01g007770.2N	5.18623	-0.185158	0.985373	-0.187907	0.85095	0.921153
BniB01g007820.2N	0	NA	NA	NA	NA	NA
BniB01g007860.2N	0	NA	NA	NA	NA	NA
BniB01g007880.2N	0.171756	1.08168	3.16075	0.342223	0.732183	NA
BniB01g007890.2N	0.748578	3.0037	3.07037	0.978288	0.327932	NA
BniB01g007910.2N	0.21535	1.08168	3.16075	0.342223	0.732183	NA
BniB01g007930.2N	0.117709	-0.649535	3.16075	-0.2055	0.837181	NA
BniB01g007960.2N	0	NA	NA	NA	NA	NA
BniB01g007970.2N	1.91742	3.6917	1.90388	1.93904	0.0524968	0.141759
BniB01g007980.2N	0	NA	NA	NA	NA	NA
BniB01g007990.2N	29.1705	2.73015	0.714883	3.81902	0.000133984	0.00109117
BniB01g008020.2N	0	NA	NA	NA	NA	NA
BniB01g008040.2N	0.460684	2.30678	3.08169	0.748543	0.454133	NA
BniB01g008070.2N	0	NA	NA	NA	NA	NA
BniB01p000012.2N	0	NA	NA	NA	NA	NA
BniB01g008090.2N	0	NA	NA	NA	NA	NA
BniB01g008120.2N	0.235419	-1.23075	3.1603	-0.38944	0.696951	NA
BniB01g008150.2N	0	NA	NA	NA	NA	NA
BniB01g008160.2N	0.541617	2.54352	2.88494	0.881654	0.377964	NA
BniB01g008180.2N	0	NA	NA	NA	NA	NA
BniB01g008210.2N	0	NA	NA	NA	NA	NA
BniB01g008230.2N	2.91498	2.01066	1.33248	1.50896	0.13131	0.278834
BniB01g008250.2N	0	NA	NA	NA	NA	NA
BniB01g008280.2N	0	NA	NA	NA	NA	NA
BniB01g008300.2N	0	NA	NA	NA	NA	NA
BniB01g008340.2N	0	NA	NA	NA	NA	NA
BniB01g008350.2N	0.164092	-1.21973	3.1605	-0.385931	0.699548	NA
BniB01g008400.2N	5.02598	4.55294	1.49477	3.04591	0.00231976	0.0120735
BniB01g008410.2N	0	NA	NA	NA	NA	NA
BniB01g008430.2N	0	NA	NA	NA	NA	NA
BniB01g008440.2N	3.56891	-0.801316	1.11509	-0.718614	0.472379	0.654328
BniB01g008470.2N	0.820341	2.40264	2.30655	1.04166	0.29757	NA
BniB01g008480.2N	0.533139	0.803624	2.59355	0.309854	0.756672	NA
BniB01g008490.2N	0	NA	NA	NA	NA	NA
BniB01g008500.2N	0.521255	2.49178	3.08898	0.806668	0.419858	NA
BniB01g008510.2N	1.95439	0.239547	1.36616	0.175344	0.860809	0.926877
BniB01g008540.2N	6.07053	4.34627	1.38312	3.14237	0.00167589	0.00926519
BniB01g008550.2N	0	NA	NA	NA	NA	NA
BniB01g008560.2N	0	NA	NA	NA	NA	NA
BniB01g008570.2N	0.611391	-1.1554	3.10524	-0.372081	0.709832	NA
BniB01g008600.2N	3.54535	1.41626	1.17389	1.20646	0.22764	0.407948
BniB01g008640.2N	0	NA	NA	NA	NA	NA
BniB01g008660.2N	0	NA	NA	NA	NA	NA
BniB01g008680.2N	0	NA	NA	NA	NA	NA
BniB01g008690.2N	0	NA	NA	NA	NA	NA
BniB01g008700.2N	0	NA	NA	NA	NA	NA
BniB01g008730.2N	0	NA	NA	NA	NA	NA
BniB01g008770.2N	0.356248	-1.04727	3.14778	-0.332702	0.739359	NA
BniB01g008810.2N	0	NA	NA	NA	NA	NA
BniB01g008820.2N	0	NA	NA	NA	NA	NA
BniB01g008840.2N	0	NA	NA	NA	NA	NA
BniB01p000013.2N	0	NA	NA	NA	NA	NA
BniB01g008890.2N	0	NA	NA	NA	NA	NA
BniB01g008900.2N	0	NA	NA	NA	NA	NA
BniB01g008920.2N	0	NA	NA	NA	NA	NA
BniB01g008970.2N	0.0960592	0.504607	3.16075	0.159648	0.873158	NA
BniB01g008980.2N	0	NA	NA	NA	NA	NA
BniB01g009000.2N	0.21398	1.08168	3.16075	0.342223	0.732183	NA
BniB01g009020.2N	6.00166	1.88488	0.939035	2.00726	0.0447222	0.125627
BniB01g009040.2N	0	NA	NA	NA	NA	NA
BniB01g009070.2N	0	NA	NA	NA	NA	NA
BniB01g009130.2N	7.00723	2.68496	0.902563	2.97482	0.00293161	0.0145504
BniB01g009140.2N	0.374289	2.00595	3.11374	0.644224	0.51943	NA
BniB01g009150.2N	0	NA	NA	NA	NA	NA
BniB01g009160.2N	0	NA	NA	NA	NA	NA
BniB01g009200.2N	0	NA	NA	NA	NA	NA
BniB01g009210.2N	0	NA	NA	NA	NA	NA
BniB01g009220.2N	0	NA	NA	NA	NA	NA
BniB01g009230.2N	0	NA	NA	NA	NA	NA
BniB01g009250.2N	0.202655	-1.22367	3.16042	-0.387186	0.698618	NA
BniB01g009260.2N	0	NA	NA	NA	NA	NA
BniB01g009270.2N	0.192118	1.08168	3.16075	0.342223	0.732183	NA
BniB01g009280.2N	3.26138	1.5655	1.7642	0.887372	0.374879	0.566977
BniB01g009290.2N	0	NA	NA	NA	NA	NA
BniB01g009310.2N	0.497044	0.484196	2.34696	0.206308	0.83655	NA
BniB01g009360.2N	0.184931	1.08168	3.16075	0.342223	0.732183	NA
BniB01g009370.2N	0	NA	NA	NA	NA	NA
BniB01g009380.2N	0.836566	1.53879	3.08027	0.499563	0.617383	NA
BniB01g009390.2N	0	NA	NA	NA	NA	NA
BniB01g009400.2N	0	NA	NA	NA	NA	NA
BniB01g009410.2N	0	NA	NA	NA	NA	NA
BniB01g009440.2N	0	NA	NA	NA	NA	NA
BniB01g009450.2N	0.470838	-2.38381	3.10133	-0.768641	0.442106	NA
BniB01g009460.2N	0	NA	NA	NA	NA	NA
BniB01g009480.2N	12.7754	0.122042	0.978322	0.124746	0.900725	0.949173
BniB01g009490.2N	0.332867	-1.9404	3.12786	-0.620362	0.535019	NA
BniB01g009530.2N	1.24309	3.7331	2.77202	1.34671	0.178074	0.344973
BniB01g009540.2N	0.343512	1.89773	3.12046	0.608157	0.543083	NA
BniB01g009560.2N	0.117709	-0.649535	3.16075	-0.2055	0.837181	NA
BniB01g009570.2N	0.444357	2.26061	3.09975	0.729288	0.465826	NA
BniB01g009580.2N	0	NA	NA	NA	NA	NA
BniB01g009600.2N	0	NA	NA	NA	NA	NA
BniB01g009620.2N	0	NA	NA	NA	NA	NA
BniB01g009640.2N	0.816328	-0.0634965	2.74157	-0.0231607	0.981522	NA
BniB01g009660.2N	0.164092	-1.21973	3.1605	-0.385931	0.699548	NA
BniB01g009670.2N	0	NA	NA	NA	NA	NA
BniB01g009680.2N	0	NA	NA	NA	NA	NA
BniB01g009690.2N	0.12061	-0.649535	3.16075	-0.2055	0.837181	NA
BniB01g009700.2N	0	NA	NA	NA	NA	NA
BniB01g009710.2N	0.51101	-2.5451	3.09349	-0.82273	0.410662	NA
BniB01g009740.2N	3.89294	2.16787	1.81176	1.19656	0.231479	0.412844
BniB01g009770.2N	0	NA	NA	NA	NA	NA
BniB01g009780.2N	1.33937	-0.160104	2.15125	-0.0744237	0.940673	0.971151
BniB01g009830.2N	2.09206	-1.22787	1.51902	-0.808328	0.418902	0.608065
BniB01g009880.2N	0	NA	NA	NA	NA	NA
BniB01g009890.2N	0.850519	2.46281	3.06928	0.802405	0.422319	NA
BniB01g009950.2N	0	NA	NA	NA	NA	NA
BniB01g010030.2N	0.302547	0.50461	3.16075	0.159649	0.873158	NA
BniB01g010040.2N	0	NA	NA	NA	NA	NA
BniB01g010050.2N	0	NA	NA	NA	NA	NA
BniB01g010060.2N	0.117709	-0.649535	3.16075	-0.2055	0.837181	NA
BniB01g010070.2N	0.613867	0.965008	2.22996	0.432746	0.665199	NA
BniB01g010080.2N	0	NA	NA	NA	NA	NA
BniB01g010090.2N	0	NA	NA	NA	NA	NA
BniB01g010100.2N	0	NA	NA	NA	NA	NA
BniB01g010110.2N	0.21398	1.08168	3.16075	0.342223	0.732183	NA
BniB01g010140.2N	0	NA	NA	NA	NA	NA
BniB01g010150.2N	0	NA	NA	NA	NA	NA
BniB01g010180.2N	0	NA	NA	NA	NA	NA
BniB01g010190.2N	0	NA	NA	NA	NA	NA
BniB01g010310.2N	0	NA	NA	NA	NA	NA
BniB01g010320.2N	0	NA	NA	NA	NA	NA
BniB01g010340.2N	0.739722	2.98806	3.07084	0.973041	0.330533	NA
BniB01g010400.2N	0	NA	NA	NA	NA	NA
BniB01g010420.2N	0.21398	1.08168	3.16075	0.342223	0.732183	NA
BniB01g010430.2N	0	NA	NA	NA	NA	NA
BniB01g010440.2N	0	NA	NA	NA	NA	NA
BniB01g010480.2N	0	NA	NA	NA	NA	NA
BniB01g010490.2N	2.92621	1.87233	1.67396	1.1185	0.263352	0.449851
BniB01g010500.2N	4.75046	1.24934	1.07818	1.15874	0.246561	0.430827
BniB01g010510.2N	0	NA	NA	NA	NA	NA
BniB01g010540.2N	0	NA	NA	NA	NA	NA
BniB01g010550.2N	0	NA	NA	NA	NA	NA
BniB01g010610.2N	0	NA	NA	NA	NA	NA
BniB01g010620.2N	0	NA	NA	NA	NA	NA
BniB01g010690.2N	0	NA	NA	NA	NA	NA
BniB01g010730.2N	0	NA	NA	NA	NA	NA
BniB01g010740.2N	0	NA	NA	NA	NA	NA
BniB01g010800.2N	0	NA	NA	NA	NA	NA
BniB01g010810.2N	0	NA	NA	NA	NA	NA
BniB01g010820.2N	0	NA	NA	NA	NA	NA
BniB01g010830.2N	0.945136	0.74461	2.64745	0.281255	0.778515	NA
BniB01g010850.2N	0.172608	-0.0724627	3.16075	-0.0229258	0.981709	NA
BniB01g010860.2N	0.177743	1.08168	3.16075	0.342223	0.732183	NA
BniB01g010870.2N	1.72453	2.01952	2.35168	0.858753	0.390477	0.581706
BniB01g010900.2N	2.25186	1.29298	1.67618	0.771383	0.44048	0.62707
BniB01g010920.2N	0	NA	NA	NA	NA	NA
BniB01g010930.2N	0	NA	NA	NA	NA	NA
BniB01g011000.2N	1.87979	1.69708	1.74876	0.970448	0.331823	0.523201
BniB01g011010.2N	0	NA	NA	NA	NA	NA
BniB01g011020.2N	0	NA	NA	NA	NA	NA
BniB01g011030.2N	0	NA	NA	NA	NA	NA
BniB01g011050.2N	0	NA	NA	NA	NA	NA
BniB01g011060.2N	0	NA	NA	NA	NA	NA
BniB01g011070.2N	0	NA	NA	NA	NA	NA
BniB01g011080.2N	0	NA	NA	NA	NA	NA
BniB01g011090.2N	0	NA	NA	NA	NA	NA
BniB01g011100.2N	0	NA	NA	NA	NA	NA
BniB01g011120.2N	1.01664	0.998637	2.25522	0.442811	0.657902	NA
BniB01g011140.2N	0	NA	NA	NA	NA	NA
BniB01g011150.2N	0	NA	NA	NA	NA	NA
BniB01g011170.2N	1.96189	4.39371	2.07528	2.11716	0.0342459	0.102578
BniB01g011180.2N	0	NA	NA	NA	NA	NA
BniB01g011210.2N	0	NA	NA	NA	NA	NA
BniB01g011220.2N	0	NA	NA	NA	NA	NA
BniB01g011230.2N	0	NA	NA	NA	NA	NA
BniB01g011250.2N	0	NA	NA	NA	NA	NA
BniB01g011260.2N	0	NA	NA	NA	NA	NA
BniB01g011270.2N	0	NA	NA	NA	NA	NA
BniB01g011290.2N	0	NA	NA	NA	NA	NA
BniB01g011310.2N	0.12061	-0.649535	3.16075	-0.2055	0.837181	NA
BniB01g011320.2N	0	NA	NA	NA	NA	NA
BniB01g011350.2N	0	NA	NA	NA	NA	NA
BniB01g011450.2N	0.257634	1.49633	3.14918	0.475149	0.634681	NA
BniB01g011460.2N	0.375356	-1.129	2.8259	-0.399517	0.689513	NA
BniB01p000014.2N	0	NA	NA	NA	NA	NA
BniB01g011470.2N	0	NA	NA	NA	NA	NA
BniB01g011480.2N	0	NA	NA	NA	NA	NA
BniB01g011490.2N	1.13952	3.60804	2.83319	1.27349	0.202845	0.377105
BniB01g011500.2N	0	NA	NA	NA	NA	NA
BniB01g011520.2N	7.72118	1.35124	1.15961	1.16525	0.243918	0.42761
BniB01g011540.2N	0	NA	NA	NA	NA	NA
BniB01g011550.2N	0	NA	NA	NA	NA	NA
BniB01g011560.2N	0	NA	NA	NA	NA	NA
BniB01g011590.2N	0	NA	NA	NA	NA	NA
BniB01g011600.2N	0	NA	NA	NA	NA	NA
BniB01g011610.2N	0.770707	-3.10427	2.62638	-1.18196	0.237222	NA
BniB01p000015.2N	0	NA	NA	NA	NA	NA
BniB01g011620.2N	3.02869	0.220104	1.27061	0.173227	0.862473	0.927869
BniB01g011630.2N	3.08959	1.61202	1.92694	0.836567	0.402836	0.592876
BniB01g011660.2N	5.52531	3.21478	1.71845	1.87074	0.0613814	0.158883
BniB01g011670.2N	0	NA	NA	NA	NA	NA
BniB01g011680.2N	0	NA	NA	NA	NA	NA
BniB01g011730.2N	0.427961	2.17932	3.10396	0.70211	0.482611	NA
BniB01g011750.2N	0	NA	NA	NA	NA	NA
BniB01g011760.2N	0	NA	NA	NA	NA	NA
BniB01g011770.2N	0	NA	NA	NA	NA	NA
BniB01g011780.2N	0	NA	NA	NA	NA	NA
BniB01p000016.2N	0	NA	NA	NA	NA	NA
BniB01g011820.2N	0.0960592	0.504607	3.16075	0.159648	0.873158	NA
BniB01g011830.2N	0	NA	NA	NA	NA	NA
BniB01g011840.2N	0	NA	NA	NA	NA	NA
BniB01g011870.2N	0	NA	NA	NA	NA	NA
BniB01g011910.2N	52.7902	0.112071	1.33038	0.0842399	0.932866	0.967185
BniB01g011940.2N	0	NA	NA	NA	NA	NA
BniB01g011950.2N	0	NA	NA	NA	NA	NA
BniB01g011980.2N	7.88432	0.860647	1.16203	0.740639	0.458912	0.642722
BniB01g011990.2N	0	NA	NA	NA	NA	NA
BniB01g012000.2N	0.164092	-1.21973	3.1605	-0.385931	0.699548	NA
BniB01g012020.2N	0.164092	-1.21973	3.1605	-0.385931	0.699548	NA
BniB01g012040.2N	0.903808	3.26871	2.54698	1.28337	0.199363	NA
BniB01g012050.2N	0	NA	NA	NA	NA	NA
BniB01g012060.2N	1.73762	2.41724	1.62388	1.48856	0.136604	0.286622
BniB01g012080.2N	0.321297	-0.653673	3.1603	-0.206839	0.836135	NA
BniB01g012100.2N	0	NA	NA	NA	NA	NA
BniB01g012110.2N	0	NA	NA	NA	NA	NA
BniB01g012120.2N	0.21535	1.08168	3.16075	0.342223	0.732183	NA
BniB01g012130.2N	7.74374	2.56137	0.85187	3.00676	0.00264044	0.0134011
BniB01p000017.2N	0.28578	0.50461	3.16075	0.159649	0.873158	NA
BniB01g012150.2N	0	NA	NA	NA	NA	NA
BniB01g012160.2N	0	NA	NA	NA	NA	NA
BniB01g012190.2N	2.40327	-2.22473	1.92781	-1.15402	0.248493	0.433121
BniB01g012210.2N	0	NA	NA	NA	NA	NA
BniB01g012220.2N	0.320971	1.75983	3.12975	0.562292	0.573917	NA
BniB01g012230.2N	0.346919	-1.99263	3.12431	-0.637782	0.523616	NA
BniB01g012240.2N	1.07675	3.5188	3.05717	1.151	0.249733	0.434629
BniB01g012250.2N	0	NA	NA	NA	NA	NA
BniB01g012270.2N	0	NA	NA	NA	NA	NA
BniB01g012280.2N	0	NA	NA	NA	NA	NA
BniB01g012290.2N	0	NA	NA	NA	NA	NA
BniB01g012310.2N	0.189721	-0.0724627	3.16075	-0.0229258	0.981709	NA
BniB01p000019.2N	0	NA	NA	NA	NA	NA
BniB01g012340.2N	0	NA	NA	NA	NA	NA
BniB01g012370.2N	0.192118	1.08168	3.16075	0.342223	0.732183	NA
BniB01g012380.2N	0	NA	NA	NA	NA	NA
BniB01g012400.2N	0	NA	NA	NA	NA	NA
BniB01g012410.2N	0	NA	NA	NA	NA	NA
BniB01g012420.2N	0	NA	NA	NA	NA	NA
BniB01g012430.2N	0.0858781	0.504607	3.16075	0.159648	0.873158	NA
BniB01g012440.2N	0	NA	NA	NA	NA	NA
BniB01g012450.2N	0.241219	-1.23075	3.1603	-0.38944	0.696951	NA
BniB01g012500.2N	0.12061	-0.649535	3.16075	-0.2055	0.837181	NA
BniB01g012510.2N	1.51135	2.69202	1.70208	1.5816	0.113741	0.251082
BniB01g012520.2N	0	NA	NA	NA	NA	NA
BniB01g012530.2N	0	NA	NA	NA	NA	NA
BniB01g012540.2N	0.202655	-1.22367	3.16042	-0.387186	0.698618	NA
BniB01g012560.2N	0	NA	NA	NA	NA	NA
BniB01g012570.2N	0	NA	NA	NA	NA	NA
BniB01g012580.2N	0	NA	NA	NA	NA	NA
BniB01g012590.2N	0	NA	NA	NA	NA	NA
BniB01g012600.2N	242.109	1.57861	1.38818	1.13718	0.255462	0.441144
BniB01g012610.2N	0	NA	NA	NA	NA	NA
BniB01g012630.2N	0	NA	NA	NA	NA	NA
BniB01g012650.2N	0	NA	NA	NA	NA	NA
BniB01g012660.2N	0.266614	1.53023	3.14725	0.486212	0.626817	NA
BniB01g012670.2N	1.62507	0.506697	1.82842	0.277122	0.781686	0.880762
BniB01g012710.2N	0.0888713	0.504607	3.16075	0.159648	0.873158	NA
BniB01g012720.2N	17.8148	-0.0664001	0.939314	-0.0706901	0.943644	0.972344
BniB01g012730.2N	0	NA	NA	NA	NA	NA
BniB01g012740.2N	0	NA	NA	NA	NA	NA
BniB01g012750.2N	0	NA	NA	NA	NA	NA
BniB01g012760.2N	0	NA	NA	NA	NA	NA
BniB01g012770.2N	0	NA	NA	NA	NA	NA
BniB01g012780.2N	0.189721	-0.0724627	3.16075	-0.0229258	0.981709	NA
BniB01g012830.2N	0	NA	NA	NA	NA	NA
BniB01g012840.2N	0	NA	NA	NA	NA	NA
BniB01g012860.2N	1.40327	0.843054	2.45077	0.343995	0.73085	0.848641
BniB01g012880.2N	3.43224	0.880516	1.19904	0.734348	0.462736	0.645915
BniB01p000021.2N	0	NA	NA	NA	NA	NA
BniB01g012910.2N	0	NA	NA	NA	NA	NA
BniB01g012920.2N	0.235419	-1.23075	3.1603	-0.38944	0.696951	NA
BniB01g012930.2N	0	NA	NA	NA	NA	NA
BniB01g012940.2N	0	NA	NA	NA	NA	NA
BniB01g012950.2N	0	NA	NA	NA	NA	NA
BniB01g012960.2N	0	NA	NA	NA	NA	NA
BniB01g012970.2N	0	NA	NA	NA	NA	NA
BniB01g012980.2N	0	NA	NA	NA	NA	NA
BniB01g013040.2N	0	NA	NA	NA	NA	NA
BniB01g013050.2N	0.0867296	-0.649535	3.16075	-0.2055	0.837181	NA
BniB01g013060.2N	0	NA	NA	NA	NA	NA
BniB01p000022.2N	0	NA	NA	NA	NA	NA
BniB01g013070.2N	0	NA	NA	NA	NA	NA
BniB01g013080.2N	0.173459	-1.23075	3.1603	-0.38944	0.696951	NA
BniB01p000023.2N	0	NA	NA	NA	NA	NA
BniB01g013090.2N	0	NA	NA	NA	NA	NA
BniB01g013100.2N	6.56812	-0.0675401	1.09438	-0.0617156	0.950789	0.975706
BniB01g013120.2N	0	NA	NA	NA	NA	NA
BniB01g013140.2N	0	NA	NA	NA	NA	NA
BniB01g013190.2N	0	NA	NA	NA	NA	NA
BniB01g013200.2N	0	NA	NA	NA	NA	NA
BniB01g013210.2N	2.07036	-0.473372	1.51804	-0.311832	0.755168	0.86444
BniB01g013240.2N	0	NA	NA	NA	NA	NA
BniB01g013280.2N	0	NA	NA	NA	NA	NA
BniB01g013290.2N	0	NA	NA	NA	NA	NA
BniB01g013300.2N	71.9786	5.91659	1.4474	4.08773	4.35622e-05	0.000413706
BniB01g013370.2N	0	NA	NA	NA	NA	NA
BniB01g013380.2N	0	NA	NA	NA	NA	NA
BniB01g013400.2N	0	NA	NA	NA	NA	NA
BniB01g013410.2N	0	NA	NA	NA	NA	NA
BniB01g013420.2N	0.71242	0.190389	3.07954	0.061824	0.950703	NA
BniB01g013430.2N	0.241219	-1.23075	3.1603	-0.38944	0.696951	NA
BniB01g013470.2N	0.444357	2.26061	3.09975	0.729288	0.465826	NA
BniB01g013480.2N	0	NA	NA	NA	NA	NA
BniB01g013510.2N	0	NA	NA	NA	NA	NA
BniB01g013520.2N	0	NA	NA	NA	NA	NA
BniB01g013600.2N	0.107675	0.504607	3.16075	0.159648	0.873158	NA
BniB01g013620.2N	0	NA	NA	NA	NA	NA
BniB01g013650.2N	0	NA	NA	NA	NA	NA
BniB01p000024.2N	0	NA	NA	NA	NA	NA
BniB01g013680.2N	3.81321	-0.260437	1.11343	-0.233904	0.815059	0.901074
BniB01g013690.2N	7.74361	-0.24566	1.00151	-0.245289	0.806232	0.896049
BniB01g013700.2N	0	NA	NA	NA	NA	NA
BniB01g013750.2N	1.18332	-1.80722	2.14975	-0.840669	0.400533	0.590978
BniB01g013760.2N	0	NA	NA	NA	NA	NA
BniB01p000025.2N	0	NA	NA	NA	NA	NA
BniB01g013800.2N	0	NA	NA	NA	NA	NA
BniB01g013810.2N	0	NA	NA	NA	NA	NA
BniB01g013830.2N	0	NA	NA	NA	NA	NA
BniB01g013850.2N	0	NA	NA	NA	NA	NA
BniB01g013860.2N	0	NA	NA	NA	NA	NA
BniB01g013880.2N	0	NA	NA	NA	NA	NA
BniB01g013900.2N	0	NA	NA	NA	NA	NA
BniB01g013920.2N	0.627016	-1.22454	2.4644	-0.49689	0.619267	NA
BniB01g000010.2N	175.628	-0.209979	0.257994	-0.813889	0.415709	0.605128
BniB01g000020.2N	87.9929	-1.23392	0.305451	-4.03964	5.35325e-05	0.000493062
BniB01g000040.2N	1637.46	-0.262548	0.147552	-1.77936	0.0751809	0.185343
BniB01g000050.2N	4409.23	-0.454217	0.197281	-2.30239	0.0213134	0.0709658
BniB01g000070.2N	510.163	-0.772363	0.254959	-3.02936	0.00245074	0.0126195
BniB01g000090.2N	33.0394	-0.0617256	0.512439	-0.120455	0.904123	0.951169
BniB01g000100.2N	65.9502	3.58789	0.582664	6.15775	7.37872e-10	2.15915e-08
BniB01g000110.2N	757.376	-0.306194	0.136313	-2.24627	0.024687	0.0797069
BniB01g000120.2N	1476.2	-0.198942	0.256372	-0.77599	0.437755	0.624661
BniB01g000130.2N	16.5595	-0.488712	0.551805	-0.885661	0.3758	0.567968
BniB01g000140.2N	2619.26	-0.298964	0.123026	-2.43009	0.0150951	0.0541151
BniB01g000180.2N	164.921	-0.0317393	0.289989	-0.10945	0.912846	0.956165
BniB01g000190.2N	759.424	-0.0876032	0.23862	-0.367124	0.713526	0.837334
BniB01g000200.2N	114.469	0.59129	0.192803	3.06681	0.00216357	0.0113863
BniB01g000210.2N	36.8931	-0.0761297	0.384025	-0.198242	0.842856	0.916194
BniB01g000220.2N	19.414	-0.782116	0.400041	-1.95509	0.0505726	0.137871
BniB01g000250.2N	56.2649	-1.47765	0.263566	-5.60638	2.06601e-08	4.42459e-07
BniB01g000270.2N	7.47875	-1.13669	0.977144	-1.16328	0.244716	0.428657
BniB01g000330.2N	1115.17	0.364916	0.102575	3.55754	0.000374338	0.00263045
BniB01g000340.2N	150.526	-0.223591	0.228472	-0.978635	0.32776	0.518983
BniB01g000350.2N	11.1106	-0.786377	0.676057	-1.16318	0.244756	0.428674
BniB01g000360.2N	15.67	-0.82736	0.559774	-1.47802	0.139402	0.290856
BniB01g000370.2N	258.522	-1.00724	0.174659	-5.76691	8.07383e-09	1.90254e-07
BniB01g000380.2N	370.197	-0.0931767	0.200362	-0.465041	0.641902	0.788092
BniB01g000390.2N	5908.55	-0.300451	0.163728	-1.83507	0.0664958	0.168904
BniB01g000410.2N	1.28809	-1.37108	2.16823	-0.632351	0.527158	0.700706
BniB01g000420.2N	7.35804	0.278526	0.685329	0.406411	0.68444	0.817547
BniB01g000450.2N	229.036	0.316416	0.206418	1.53289	0.125304	0.269489
BniB01g000460.2N	78.5253	-1.12625	0.307436	-3.66336	0.000248932	0.00185232
BniB01g000470.2N	5.5685	-0.00540726	0.961774	-0.00562217	0.995514	0.997972
BniB01g000480.2N	49.8677	0.640271	0.316044	2.02589	0.0427762	0.121426
BniB01g000500.2N	326.858	0.0446867	0.138665	0.322264	0.747253	0.859107
BniB01g000530.2N	3.41344	0.923693	1.30519	0.707709	0.479126	0.660564
BniB01g000540.2N	2082.86	0.17216	0.151399	1.13713	0.255485	0.44116
BniB01g000550.2N	783.837	0.159043	0.231634	0.686613	0.492326	0.671804
BniB01g000580.2N	101.539	0.229125	0.305385	0.750281	0.453086	0.63786
BniB01g000610.2N	20.9008	-1.35265	0.480381	-2.81578	0.00486585	0.0220134
BniB01g000660.2N	10088.8	-0.805959	0.158373	-5.08901	3.59947e-07	5.83612e-06
BniB01g000680.2N	471.566	1.4189	0.182303	7.78319	7.07184e-15	4.96282e-13
BniB01g000690.2N	762.766	-0.694794	0.183793	-3.78032	0.00015663	0.00124709
BniB01g000700.2N	55.6665	-1.13358	0.296964	-3.81722	0.000134963	0.00109718
BniB01g000740.2N	753.153	0.509032	0.202422	2.51471	0.0119132	0.0447385
BniB01g000750.2N	375.012	-1.54747	0.288929	-5.35588	8.5141e-08	1.58661e-06
BniB01g000760.2N	126.133	0.386987	0.220485	1.75516	0.0792317	0.192722
BniB01g000770.2N	152.63	0.588065	0.328884	1.78806	0.0737656	0.182908
BniB01g000780.2N	35.6805	4.31307	2.37855	1.81332	0.0697832	0.175379
BniB01g000820.2N	96.1768	-0.573506	0.399487	-1.43561	0.151114	0.307852
BniB01g000830.2N	5358.35	0.207898	0.198503	1.04733	0.294946	0.48464
BniB01g000840.2N	306.96	0.298202	0.241327	1.23568	0.216579	0.394228
BniB01g000850.2N	15.2723	-0.442318	0.543215	-0.81426	0.415496	0.605012
BniB01g000860.2N	599.232	-0.149496	0.220018	-0.679472	0.496839	0.67542
BniB01g000870.2N	81.2385	0.430009	0.257709	1.66858	0.0952007	0.220446
BniB01g000880.2N	466.098	0.306625	0.131826	2.32598	0.0200196	0.0675904
BniB01g000890.2N	78.8119	-0.675799	0.25574	-2.64252	0.00822907	0.0334069
BniB01g000900.2N	3.01304	0.505911	1.01901	0.496471	0.619562	0.772489
BniB01g000910.2N	164.071	-0.724516	0.169707	-4.26922	1.96161e-05	0.000205322
BniB01g000920.2N	139.831	-0.263941	0.232367	-1.13588	0.256007	0.441775
BniB01g000930.2N	66.4881	0.456338	0.295124	1.54626	0.122043	0.264479
BniB01g000940.2N	213.321	0.0420032	0.24557	0.171044	0.864189	0.928988
BniB01g000950.2N	294.345	0.136818	0.206096	0.663857	0.506782	0.68417
BniB01g000990.2N	10.4953	-1.33969	0.685289	-1.95493	0.0505913	0.13791
BniB01g001000.2N	196.49	0.262572	0.254424	1.03202	0.302061	0.49217
BniB01g001010.2N	238.073	0.236475	0.209929	1.12646	0.259973	0.446409
BniB01g001020.2N	35.8665	-0.971402	0.365729	-2.65607	0.00790565	0.0323561
BniB01g001040.2N	899.352	1.2903	0.312073	4.13459	3.55586e-05	0.000347154
BniB01g001050.2N	145.132	0.567024	0.268828	2.10925	0.0349233	0.104072
BniB01g001060.2N	189.716	0.184548	0.176559	1.04524	0.29591	0.485752
BniB01g001070.2N	798.102	0.299927	0.133672	2.24376	0.0248479	0.0801142
BniB01g001080.2N	151.263	-0.0997399	0.160992	-0.619532	0.535566	0.707798
BniB01g001090.2N	74.2222	1.03435	0.570125	1.81425	0.069639	0.175106
BniB01g001100.2N	13.6648	-1.06918	0.625254	-1.71	0.0872666	0.20709
BniB01g001110.2N	380.596	0.0419998	0.170341	0.246563	0.805247	0.895584
BniB01g001120.2N	811.154	-0.107575	0.204571	-0.525856	0.598988	0.757194
BniB01g001130.2N	97.4221	-0.872471	0.239579	-3.64168	0.000270868	0.00199198
BniB01g001150.2N	4.83188	0.52485	0.878756	0.597264	0.550331	0.71961
BniB01g001160.2N	140.928	-0.16688	0.19402	-0.860119	0.389723	0.581016
BniB01g001170.2N	26839.7	-0.504656	0.166432	-3.0322	0.00242776	0.0125307
BniB01g001190.2N	457.211	0.90433	0.183508	4.92801	8.30717e-07	1.24089e-05
BniB01g001200.2N	352.877	0.256324	0.237557	1.079	0.280588	0.469148
BniB01g001210.2N	13.3888	-0.448157	0.747864	-0.599249	0.549007	0.71872
BniB01g001220.2N	213.866	-0.807082	0.302937	-2.66419	0.00771744	0.0317215
BniB01g001230.2N	358.87	-0.477204	0.110397	-4.32263	1.5418e-05	0.000166041
BniB01g001240.2N	352.693	-0.609073	0.180203	-3.37993	0.000725037	0.00461546
BniB01g001250.2N	998.81	-1.15579	0.25311	-4.56637	4.96245e-06	6.11413e-05
BniB01g001260.2N	661.489	-0.522363	0.127596	-4.09389	4.24202e-05	0.000404177
BniB01g001280.2N	115.802	0.288763	0.520994	0.554255	0.579405	0.742185
BniB01g001290.2N	238.9	0.350824	0.461402	0.760343	0.44705	0.632625
BniB01g001330.2N	258.878	-0.977392	0.325728	-3.00064	0.00269415	0.0136241
BniB01g001340.2N	208.438	-0.442268	0.215191	-2.05523	0.0398566	0.11516
BniB01g001350.2N	60.9972	-0.0926629	0.483096	-0.191811	0.847891	0.919248
BniB01g001360.2N	512.252	-0.454886	0.165436	-2.74962	0.00596649	0.0258933
BniB01g001380.2N	524.454	-0.0355671	0.190662	-0.186546	0.852017	0.921701
BniB01g001390.2N	253.677	-0.472562	0.207897	-2.27306	0.0230229	0.0754358
BniB01g001400.2N	2326.67	0.843343	0.176025	4.79103	1.65926e-06	2.30364e-05
BniB01g001410.2N	3.31192	-2.96767	1.5816	-1.87636	0.0606053	0.157486
BniB01g001430.2N	1102.43	-0.500905	0.167521	-2.99011	0.00278878	0.0139989
BniB01g001440.2N	26.7219	-0.817171	0.418643	-1.95195	0.0509442	0.138601
BniB01g001460.2N	7.96633	-1.05691	0.698295	-1.51356	0.130139	0.277155
BniB01g001470.2N	1080.5	-0.0588991	0.141974	-0.414857	0.678247	0.813165
BniB01g001480.2N	1.08891	0.178275	1.317	0.135365	0.892323	0.944383
BniB01g001510.2N	114.658	-0.419155	0.314257	-1.3338	0.18227	0.350348
BniB01g001530.2N	302.047	-0.671386	0.343529	-1.95438	0.0506564	0.138064
BniB01g001540.2N	2691.16	0.0037814	0.203623	0.0185706	0.985184	0.992487
BniB01g001560.2N	1.10967	-0.377166	2.0081	-0.187823	0.851016	0.921153
BniB01g001580.2N	834.402	-0.345409	0.129575	-2.66571	0.0076826	0.0316126
BniB01g001600.2N	297.995	-0.0319858	0.1784	-0.179293	0.857708	0.924996
BniB01g001610.2N	41.2517	-2.31488	0.526064	-4.40038	1.08062e-05	0.000121346
BniB01g001620.2N	2.33528	-4.0838	1.87882	-2.1736	0.0297354	0.0919087
BniB01g001640.2N	196.736	0.689449	0.194228	3.5497	0.000385673	0.0026977
BniB01g001650.2N	22.6769	0.261385	0.432731	0.604036	0.54582	0.71595
BniB01g001660.2N	17.5793	0.0409983	0.419687	0.0976878	0.92218	0.960859
BniB01g001670.2N	353.052	-0.184556	0.240664	-0.766863	0.443163	0.62969
BniB01g001680.2N	530.18	0.198696	0.176142	1.12805	0.2593	0.44554
BniB01g001690.2N	30.7153	1.06353	0.597413	1.78022	0.0750402	0.185138
BniB01g001730.2N	10.3711	1.16104	0.618374	1.87757	0.0604396	0.157194
BniB01g001750.2N	644.016	0.327289	0.21955	1.49072	0.136034	0.285903
BniB01g001760.2N	13.9774	-0.770337	0.518355	-1.48612	0.137248	0.287589
BniB01g001780.2N	0.215143	-0.0724627	3.16075	-0.0229258	0.981709	NA
BniB01g001790.2N	150.176	0.641286	0.284592	2.25335	0.0242371	0.0784923
BniB01g001800.2N	24.5192	1.41233	0.373574	3.78059	0.000156457	0.00124602
BniB01g001810.2N	6.99198	1.97882	1.0563	1.87335	0.0610204	0.158288
BniB01g001830.2N	117.371	-0.309056	0.226809	-1.36262	0.173001	0.338456
BniB01g001840.2N	1.5542	-0.486028	1.78206	-0.272734	0.785057	0.882959
BniB01g001850.2N	10.5463	-0.137919	0.545963	-0.252616	0.800565	0.892451
BniB01g001860.2N	222.679	-0.220744	0.157407	-1.40237	0.160804	0.321411
BniB01g001880.2N	4.88931	-3.54798	1.08159	-3.28034	0.00103683	0.00621303
BniB01g001890.2N	132.553	-0.878317	0.253506	-3.46468	0.000530862	0.00353956
BniB01g001920.2N	222.897	1.5099	0.432003	3.49511	0.00047386	0.00321905
BniB01g001930.2N	1931.73	0.358943	0.2322	1.54584	0.122144	0.264646
BniB01g001940.2N	34.3346	0.228642	0.374998	0.609715	0.542051	0.713311
BniB01g001950.2N	2.14202	0.748605	1.17702	0.636017	0.524765	0.698997
BniB01g001970.2N	2.75137	-0.508596	1.32338	-0.384315	0.700745	0.828153
BniB01g001980.2N	1168.82	0.19517	0.115695	1.68693	0.091616	0.214578
BniB01g001990.2N	722.712	0.661342	0.126797	5.21575	1.83073e-07	3.18748e-06
BniB01g002000.2N	397.881	2.00228	0.572339	3.49842	0.000468029	0.00318484
BniB01g002040.2N	671.572	-0.688443	0.208572	-3.30074	0.0009643	0.00585545
BniB01g002090.2N	487.928	0.369779	0.201184	1.83802	0.06606	0.16809
BniB01g002100.2N	1024.25	0.970088	0.202057	4.80106	1.57827e-06	2.19977e-05
BniB01g002130.2N	27.5512	-1.39774	0.515208	-2.71297	0.00666834	0.0282287
BniB01g002170.2N	923.065	-0.495921	0.17781	-2.78906	0.00528618	0.0235266
BniB01g002180.2N	36.3631	-0.525291	0.576849	-0.910623	0.362494	0.553756
BniB01g002240.2N	731.622	-1.23783	0.369435	-3.35059	0.000806397	0.00504328
BniB01g002270.2N	41.2908	-1.04789	0.438028	-2.39229	0.0167435	0.0586609
BniB01g002280.2N	1623.59	-0.437166	0.142221	-3.07385	0.00211314	0.0111869
BniB01g002290.2N	552.207	0.457948	0.136322	3.35931	0.000781379	0.00490788
BniB01g002300.2N	726.091	0.416173	0.224454	1.85416	0.0637164	0.163189
BniB01g002310.2N	417.097	0.468768	0.238193	1.96801	0.0490663	0.13483
BniB01g002320.2N	413.368	-0.348641	0.98953	-0.352329	0.724591	0.844343
BniB01g002330.2N	159.054	0.715734	0.365567	1.95788	0.0502446	0.137257
BniB01g002340.2N	5437.99	0.255138	0.269358	0.947206	0.343534	0.534803
BniB01g002370.2N	20.0492	0.310648	0.490747	0.633012	0.526726	0.700418
BniB01g002380.2N	52.55	0.784287	0.70791	1.10789	0.267908	0.45468
BniB01g002390.2N	62.4313	0.38695	0.3229	1.19836	0.230777	0.411959
BniB01g002400.2N	732.636	-0.0203797	0.131842	-0.154577	0.877155	0.935751
BniB01g002410.2N	9048.95	-0.250906	0.092311	-2.71806	0.00656668	0.027883
BniB01g002420.2N	3.38812	-0.860011	1.1237	-0.765339	0.44407	0.630214
BniB01g002440.2N	37.9738	-0.256488	0.449835	-0.570182	0.568554	0.733973
BniB01g002450.2N	1091.35	-0.751497	0.274984	-2.73287	0.00627846	0.0269481
BniB01g002470.2N	130.729	-0.415663	0.22994	-1.80771	0.0706523	0.17712
BniB01g002530.2N	0.107468	-0.649535	3.16075	-0.2055	0.837181	NA
BniB01g002550.2N	27.2537	-5.09632	0.742274	-6.86581	6.61138e-12	2.9246e-10
BniB01g002570.2N	126.301	0.177354	0.220112	0.805746	0.420389	0.609344
BniB01g002580.2N	1341.45	0.304218	0.179672	1.69319	0.0904201	0.212429
BniB01g002600.2N	43.6901	0.381873	0.310008	1.23182	0.218017	0.396037
BniB01g002610.2N	60.565	0.487462	0.287775	1.6939	0.090285	0.212189
BniB01g002620.2N	2.2238	-0.747328	1.23469	-0.605276	0.544996	0.715396
BniB01g002630.2N	3761.91	-0.817364	0.129852	-6.29457	3.08259e-10	9.76894e-09
BniB01g002640.2N	1005.45	-0.581954	0.531918	-1.09407	0.273926	0.461522
BniB01g002650.2N	5.85203	-2.9634	1.23271	-2.40398	0.0162179	0.057213
BniB01g002660.2N	132.295	0.025746	0.250451	0.102798	0.918123	0.959016
BniB01g002670.2N	62.1856	-0.372504	0.600243	-0.620589	0.53487	0.707141
BniB01g002680.2N	1045.14	-1.83633	0.285655	-6.42848	1.28886e-10	4.35104e-09
BniB01g002700.2N	0.428916	-0.0766018	3.1603	-0.0242388	0.980662	NA
BniB01g002710.2N	48.4188	1.76501	0.432786	4.07825	4.53761e-05	0.000427388
BniB01g002720.2N	155.416	0.442443	0.20931	2.11381	0.0345312	0.103153
BniB01g002740.2N	182.438	-0.208343	0.313316	-0.664962	0.506075	0.683843
BniB01g002750.2N	447.955	-0.214763	0.1367	-1.57105	0.116171	0.254838
BniB01g002780.2N	105.249	0.337375	0.269794	1.25049	0.21112	0.387525
BniB01g002790.2N	52.9339	-0.193364	0.322848	-0.598933	0.549217	0.718908
BniB01g002800.2N	358.521	0.285982	0.231574	1.23495	0.21685	0.394591
BniB01g002810.2N	39.5245	1.26723	0.390518	3.24501	0.00117447	0.00690115
BniB01g002820.2N	14.7749	0.967785	0.529925	1.82627	0.0678096	0.17144
BniB01g002830.2N	293.487	-0.699855	0.214688	-3.25987	0.00111462	0.00660847
BniB01g002850.2N	1403.35	-0.779042	0.297456	-2.61902	0.00881833	0.0352151
BniB01g002860.2N	2.12378	-0.538243	1.06184	-0.506897	0.612227	0.767132
BniB01g002910.2N	34.8394	0.924091	0.435205	2.12335	0.0337248	0.101447
BniB01g002920.2N	76.0829	0.146284	0.224863	0.650546	0.51534	0.691179
BniB01g002930.2N	214.593	-0.324385	0.199599	-1.62518	0.104124	0.235025
BniB01g002940.2N	7.63734	1.91335	0.887321	2.15632	0.0310586	0.0951728
BniB01g002960.2N	413.053	0.140882	0.112808	1.24887	0.211712	0.388323
BniB01g002970.2N	1013.16	0.0812382	0.172043	0.472197	0.636786	0.785023
BniB01g002980.2N	246.393	-0.787252	0.313634	-2.5101	0.0120697	0.0452204
BniB01g003070.2N	114.056	-0.0689505	0.201886	-0.341531	0.732704	0.850009
BniB01g003080.2N	0.671091	-2.90655	3.07872	-0.944075	0.345131	NA
BniB01g003090.2N	131.675	1.11089	0.507954	2.18699	0.0287431	0.0895405
BniB01g003110.2N	801.001	0.282125	0.221616	1.27304	0.203006	0.377338
BniB01g003120.2N	85.4482	-2.09778	0.808181	-2.59568	0.00944045	0.0372547
BniB01g003140.2N	1452.37	0.0659583	0.179247	0.367975	0.712892	0.836865
BniB01g003150.2N	119.665	0.736691	0.454556	1.62068	0.105086	0.236589
BniB01g003220.2N	45.7041	-3.05331	0.39161	-7.7968	6.34962e-15	4.50528e-13
BniB01g003230.2N	1887.52	-1.65321	0.224986	-7.34805	2.01115e-13	1.19223e-11
BniB01g003240.2N	11.1988	-1.76557	1.00618	-1.75472	0.0793066	0.192804
BniB01g003250.2N	334.405	-0.422989	0.125049	-3.38258	0.000718082	0.00457663
BniB01g003260.2N	1058.74	-0.29317	0.158332	-1.85161	0.0640815	0.163967
BniB01g003290.2N	168.362	-0.249557	0.308163	-0.809822	0.418043	0.607295
BniB01g003300.2N	5471.82	-0.0846009	0.210607	-0.4017	0.687905	0.819611
BniB01g003320.2N	254.555	-0.615543	0.176783	-3.48191	0.000497857	0.00335366
BniB01g003340.2N	73.2745	-0.185813	0.469274	-0.395959	0.692136	0.822666
BniB01g003350.2N	24073.4	-0.62974	0.208517	-3.02008	0.00252706	0.0129351
BniB01g003360.2N	15.7762	0.843035	0.442482	1.90524	0.0567485	0.149977
BniB01g003380.2N	699.79	0.112864	0.114465	0.986016	0.324125	0.515013
BniB01g003400.2N	272.928	-0.214095	0.174993	-1.22345	0.22116	0.39982
BniB01g003410.2N	483.371	0.267817	0.232717	1.15083	0.249803	0.434718
BniB01g003490.2N	159.13	0.475109	0.210841	2.2534	0.0242337	0.0784889
BniB01g003500.2N	1.30681	-1.14832	2.14928	-0.534284	0.593145	0.752988
BniB01g003520.2N	469.53	0.213301	0.285398	0.747382	0.454833	0.639078
BniB01g003530.2N	1061.8	0.546048	0.171479	3.18433	0.00145088	0.00824142
BniB01g003540.2N	15.7269	-0.595089	0.727025	-0.818526	0.413057	0.60298
BniB01g003550.2N	268.579	0.392933	0.242336	1.62144	0.104924	0.236325
BniB01g003620.2N	0.571146	-0.94953	2.94658	-0.322248	0.747265	NA
BniB01g003640.2N	11498	-0.87804	0.108741	-8.07463	6.768e-16	5.55132e-14
BniB01g003650.2N	2087.13	0.289133	0.14969	1.93155	0.053415	0.143606
BniB01g003660.2N	158.082	-0.541541	0.20458	-2.64709	0.00811875	0.0330637
BniB01g003670.2N	574.576	-0.955061	0.201757	-4.73372	2.2044e-06	2.96799e-05
BniB01g003680.2N	190.012	-0.714648	0.196026	-3.64568	0.00026669	0.00196893
BniB01g003690.2N	57.3185	-0.160929	0.365732	-0.440018	0.659924	0.800682
BniB01g003710.2N	49.9207	-0.644457	0.369466	-1.74429	0.0811081	0.19589
BniB01g003720.2N	31.0662	-1.4707	0.510599	-2.88033	0.00397254	0.018648
BniB01g003750.2N	360.461	-0.291298	0.162508	-1.79251	0.0730512	0.181642
BniB01g003760.2N	0.698788	0.337431	1.96051	0.172114	0.863348	NA
BniB01g003780.2N	1574.56	0.0315238	0.158211	0.199252	0.842066	0.915858
BniB01g003790.2N	188.509	-0.228011	0.187585	-1.21551	0.224171	0.403536
BniB01g003820.2N	1353.53	-1.24468	0.34139	-3.64591	0.000266445	0.00196802
BniB01g003840.2N	6.58608	-0.811118	1.32243	-0.613355	0.539642	0.711075
BniB01g003870.2N	5270.21	-0.356394	0.191538	-1.8607	0.0627864	0.161439
BniB01g003880.2N	111.523	0.153943	0.201011	0.765844	0.443769	0.629907
BniB01g003890.2N	750.757	0.278576	0.172011	1.61953	0.105333	0.237046
BniB01g003900.2N	218.57	-1.20742	0.187387	-6.44345	1.16784e-10	3.98596e-09
BniB01g003910.2N	0.475125	-2.4269	3.09915	-0.783084	0.433578	NA
BniB01g003940.2N	743.131	0.320316	0.158202	2.02473	0.0428954	0.121657
BniB01g003980.2N	329.546	-0.330004	0.202857	-1.62678	0.103783	0.234546
BniB01g003990.2N	88.5769	0.730887	0.262406	2.78533	0.0053473	0.0237262
BniB01g004000.2N	4923.58	-0.896792	0.164226	-5.46072	4.74202e-08	9.23384e-07
BniB01g004020.2N	0.877892	-1.77739	2.67281	-0.66499	0.506057	NA
BniB01g004030.2N	248.712	0.221901	0.260973	0.850286	0.395166	0.585808
BniB01g004040.2N	30.0794	1.7653	0.725015	2.43485	0.014898	0.0535883
BniB01g004050.2N	794.889	-0.590511	0.518272	-1.13938	0.254543	0.439976
BniB01g004060.2N	515.078	-0.943334	0.555164	-1.6992	0.0892818	0.210418
BniB01g004080.2N	3334.16	0.326319	0.129266	2.5244	0.0115895	0.0437074
BniB01g004090.2N	343.452	-0.632494	0.256881	-2.46221	0.0138083	0.0503693
BniB01g004100.2N	905.183	1.99617	0.235854	8.46357	2.59312e-17	2.64013e-15
BniB01g004110.2N	292.136	1.44521	0.250755	5.76343	8.24236e-09	1.93656e-07
BniB01g004120.2N	1.60559	0.87627	1.68575	0.519812	0.603195	0.760688
BniB01g004130.2N	23.4121	-1.84799	1.31266	-1.40782	0.159183	0.319152
BniB01g004140.2N	65.1308	-0.400946	0.357694	-1.12092	0.262322	0.448707
BniB01g004150.2N	1.20521	-1.77361	2.53243	-0.700358	0.483704	0.664704
BniB01g004170.2N	222.885	-0.198544	0.224054	-0.886141	0.375542	0.567712
BniB01g004180.2N	51.2935	-0.367053	0.467824	-0.784597	0.43269	0.619909
BniB01g004200.2N	2.46423	-2.1527	1.90761	-1.12848	0.259118	0.445347
BniB01g004210.2N	31.6474	-1.1624	0.413317	-2.81237	0.0049178	0.0222108
BniB01g004230.2N	3805.06	-0.810431	0.150162	-5.39703	6.77522e-08	1.28802e-06
BniB01g004250.2N	0.434658	-1.351	2.73709	-0.493589	0.621597	NA
BniB01g004270.2N	553.954	0.215519	0.252511	0.853504	0.39338	0.584214
BniB01g004280.2N	89.4684	-0.241747	0.405555	-0.596088	0.551117	0.720306
BniB01g004300.2N	44.67	0.0321938	0.436675	0.0737248	0.941229	0.971305
BniB01g004310.2N	92.4462	-0.895274	0.330809	-2.70632	0.00680341	0.0287019
BniB01g004320.2N	1256.17	-0.1241	0.17737	-0.699666	0.484136	0.66498
BniB01g004340.2N	15.5123	-0.452476	0.728095	-0.621452	0.534302	0.706681
BniB01g004350.2N	8.24867	-1.08052	0.942359	-1.14661	0.251543	0.43661
BniB01g004360.2N	417.804	0.179828	0.22327	0.805431	0.420571	0.609496
BniB01g004370.2N	1011.86	0.486852	0.625913	0.777827	0.436671	0.623835
BniB01g004380.2N	191.792	0.104211	0.180267	0.578092	0.563202	0.730002
BniB01g004390.2N	56.0914	1.4359	0.494843	2.90173	0.00371104	0.0176138
BniB01g004420.2N	197.172	0.130999	0.280431	0.467134	0.640404	0.787213
BniB01g004440.2N	369.666	0.789552	0.3868	2.04124	0.0412271	0.118127
BniB01g004460.2N	353.862	0.372014	0.236841	1.57073	0.116245	0.254982
BniB01g004470.2N	69.429	0.359811	0.3131	1.14919	0.250479	0.435482
BniB01g004480.2N	280.696	-0.248311	0.190185	-1.30563	0.191678	0.362866
BniB01g004490.2N	217.164	0.255688	0.191159	1.33756	0.181039	0.34882
BniB01g004500.2N	43.5279	-0.0152006	0.371995	-0.0408624	0.967406	0.98453
BniB01g004510.2N	450.895	-0.101386	0.148807	-0.681326	0.495665	0.674494
BniB01g004520.2N	339.652	0.0982863	0.20282	0.484599	0.627961	0.778632
BniB01g004530.2N	1.80216	0.215046	1.16179	0.1851	0.853151	0.922564
BniB01g004540.2N	180.227	0.240615	0.317497	0.757849	0.448541	0.633791
BniB01g004560.2N	1.21722	-0.921415	2.52745	-0.364563	0.715438	0.83881
BniB01g004570.2N	31.3491	-1.52807	0.797348	-1.91644	0.0553096	0.147231
BniB01g004580.2N	64.4655	-0.172926	0.264546	-0.653669	0.513325	0.689717
BniB01g004620.2N	90.8987	-0.442322	0.216721	-2.04097	0.0412537	0.118161
BniB01g004630.2N	220.872	-0.239789	0.21119	-1.13541	0.256202	0.442039
BniB01g004640.2N	592.202	0.142694	0.265747	0.536952	0.591301	0.751331
BniB01g004650.2N	389.417	-0.0266726	0.123844	-0.215373	0.829477	0.909148
BniB01g004660.2N	457.737	1.02666	0.334172	3.07226	0.00212447	0.0112302
BniB01g004680.2N	348.755	-0.0370031	0.173007	-0.213882	0.830639	0.90958
BniB01g004700.2N	356.304	0.050737	0.172763	0.293679	0.769003	0.873282
BniB01g004710.2N	0.348687	-1.94616	3.12746	-0.622281	0.533757	NA
BniB01g004740.2N	45.0984	-0.412066	0.336241	-1.22551	0.220383	0.398956
BniB01g004750.2N	2818.78	-0.591549	0.133185	-4.44156	8.9307e-06	0.000102658
BniB01g004770.2N	128.828	-0.593377	0.240544	-2.46681	0.0136323	0.049843
BniB01g004790.2N	712.961	-0.733822	0.227827	-3.22095	0.00127764	0.00740429
BniB01g004800.2N	27.0296	-2.41894	0.517861	-4.67102	2.99708e-06	3.8962e-05
BniB01g004820.2N	4792.38	-1.18212	0.114395	-10.3336	4.96402e-25	1.47408e-22
BniB01g004830.2N	240.038	-0.676822	0.268458	-2.52115	0.0116974	0.0440622
BniB01g004840.2N	517.611	-1.28377	0.218902	-5.86458	4.50258e-09	1.11508e-07
BniB01g004850.2N	2.38322	-1.06125	1.79715	-0.590518	0.554843	0.723413
BniB01g004860.2N	868.951	0.854264	0.17807	4.79735	1.60779e-06	2.23897e-05
BniB01g004870.2N	277.828	-0.439609	0.586513	-0.74953	0.453538	0.638228
BniB01g004910.2N	128.954	-1.94362	0.815288	-2.38396	0.0171274	0.0597122
BniB01g004950.2N	832.555	-0.440669	0.129551	-3.40152	0.000670134	0.00431217
BniB01g004980.2N	266.231	-0.853976	0.269173	-3.17259	0.00151087	0.00852184
BniB01g004990.2N	3355.85	0.203048	0.188256	1.07857	0.280778	0.469315
BniB01g005000.2N	39.8887	-0.331	0.428732	-0.772045	0.440088	0.626759
BniB01g005010.2N	0.723905	-2.25907	2.7906	-0.809529	0.418211	NA
BniB01g005020.2N	19.8254	0.505766	0.583285	0.8671	0.385887	0.577297
BniB01g005040.2N	32.4697	1.12096	0.583877	1.91985	0.0548765	0.146467
BniB01g005050.2N	100.77	-0.475986	0.330991	-1.43807	0.150415	0.30681
BniB01g005060.2N	1.65418	-1.0397	2.12316	-0.489695	0.62435	0.776197
BniB01g005070.2N	2461.65	0.298529	0.133955	2.22858	0.025842	0.0825394
BniB01g005080.2N	835.641	-0.180431	0.130459	-1.38305	0.16665	0.329631
BniB01g005090.2N	771.393	-0.00261549	0.178355	-0.0146645	0.9883	0.994156
BniB01g005100.2N	22.8037	-0.0906091	0.723532	-0.125232	0.90034	0.949011
BniB01g005110.2N	87.5692	-0.363742	0.244476	-1.48784	0.136793	0.286906
BniB01g005120.2N	98.0725	-0.833431	0.27155	-3.06916	0.00214661	0.0113137
BniB01g005130.2N	23.0748	-0.665052	0.476592	-1.39543	0.162886	0.324486
BniB01g005140.2N	7.0266	-1.55145	1.22004	-1.27165	0.203499	0.377927
BniB01g005190.2N	19.0764	-1.20895	0.519308	-2.328	0.0199122	0.0673206
BniB01g005200.2N	111.112	0.248059	0.225794	1.09861	0.271938	0.459303
BniB01g005210.2N	0.107468	-0.649535	3.16075	-0.2055	0.837181	NA
BniB01g005240.2N	90.704	0.977249	0.377214	2.5907	0.00957815	0.0376955
BniB01g005250.2N	30.6699	1.19024	0.680951	1.74791	0.0804801	0.194784
BniB01g005260.2N	79.4734	-0.771925	0.251416	-3.0703	0.00213841	0.0112847
BniB01g005270.2N	3.17064	3.14193	1.31966	2.38086	0.0172724	0.0601132
BniB01g005290.2N	1.75692	-0.179917	1.76724	-0.101807	0.91891	0.959447
BniB01g005300.2N	418.3	0.189003	0.217697	0.868191	0.38529	0.576846
BniB01g005310.2N	320.35	-0.246259	0.32285	-0.762766	0.445603	0.631392
BniB01g005330.2N	92.5562	4.37906	0.451592	9.69696	3.10625e-22	6.59739e-20
BniB01g005340.2N	260.061	0.811872	0.186115	4.3622	1.28759e-05	0.000141418
BniB01g005350.2N	390.59	-0.0941582	0.286609	-0.328525	0.742515	0.856156
BniB01g005360.2N	27.1535	-1.04911	0.433335	-2.42102	0.015477	0.055139
BniB01g005380.2N	10.4815	-0.282103	0.631665	-0.446602	0.655162	0.797106
BniB01g005400.2N	84.6655	-0.768749	0.269946	-2.84778	0.00440248	0.0202378
BniB01g005410.2N	9.99373	-5.63416	1.17334	-4.8018	1.57249e-06	2.19266e-05
BniB01g005420.2N	272.925	-0.138641	0.228275	-0.607342	0.543624	0.714502
BniB01g005430.2N	151.325	-0.169342	0.269974	-0.627252	0.530494	0.703705
BniB01g005460.2N	9.86552	-0.548711	0.933371	-0.587881	0.556612	0.72483
BniB01g005470.2N	977.084	3.42458	0.969673	3.53169	0.000412917	0.00286143
BniB01g005480.2N	429.996	-0.5528	0.178179	-3.10249	0.00191897	0.010343
BniB01g005500.2N	164.253	-0.0322965	0.184514	-0.175036	0.861052	0.927021
BniB01g005510.2N	167.363	0.450764	0.228843	1.96976	0.0488664	0.134475
BniB01g005520.2N	381155	-0.201463	0.137652	-1.46357	0.143311	0.296577
BniB01g005530.2N	13.4695	0.0531002	0.541039	0.0981448	0.921817	0.96075
BniB01g005540.2N	437.757	0.612967	0.145491	4.21309	2.51904e-05	0.000255335
BniB01g005550.2N	252.057	0.159826	0.227863	0.70141	0.483047	0.664064
BniB01g005580.2N	351.092	-0.247516	0.20035	-1.23542	0.216675	0.394358
BniB01g005590.2N	50.2477	-0.0324001	0.311909	-0.103877	0.917267	0.958509
BniB01g005600.2N	11.1981	-0.468778	0.945217	-0.495948	0.619931	0.77274
BniB01g005610.2N	939.403	0.258037	0.166662	1.54827	0.121558	0.263661
BniB01g005620.2N	358.968	-0.203461	0.140555	-1.44756	0.14774	0.302817
BniB01g005630.2N	4.22419	0.101321	1.01687	0.0996399	0.92063	0.960202
BniB01g005660.2N	1.54982	2.68868	2.02498	1.32775	0.184259	0.352967
BniB01g005680.2N	0.194198	-1.23075	3.1603	-0.38944	0.696951	NA
BniB01g005710.2N	255.585	-0.311154	0.228123	-1.36398	0.172575	0.337891
BniB01g005730.2N	2237.27	-0.32203	0.221585	-1.4533	0.14614	0.300589
BniB01g005740.2N	2165.79	-0.247746	0.167814	-1.47631	0.139861	0.291473
BniB01g005770.2N	803.496	0.043924	0.236649	0.185608	0.852752	0.922319
BniB01g005780.2N	3.56573	-3.051	1.78511	-1.70914	0.0874248	0.207325
BniB01g005800.2N	0.778415	1.43867	2.32574	0.618587	0.536188	NA
BniB01g005810.2N	719.527	-0.192147	0.238412	-0.805943	0.420276	0.609233
BniB01g005820.2N	1618.98	-0.213178	0.196938	-1.08247	0.279046	0.467545
BniB01g005830.2N	1606.12	-0.237898	0.581979	-0.408774	0.682706	0.816523
BniB01g005840.2N	9.47292	0.35784	0.976339	0.366512	0.713983	0.837747
BniB01g005850.2N	542.389	0.098103	0.16849	0.582247	0.5604	0.727871
BniB01g005860.2N	427.875	0.25816	0.122665	2.1046	0.0353265	0.105049
BniB01g005890.2N	1.41281	-3.98221	2.25363	-1.76702	0.0772247	0.18905
BniB01g005930.2N	1.46983	-0.234628	1.15916	-0.202412	0.839595	0.914525
BniB01g005970.2N	66.2414	-0.577215	0.251084	-2.2989	0.0215108	0.0715265
BniB01g005980.2N	1108.34	-0.289694	0.184656	-1.56884	0.116686	0.255548
BniB01g005990.2N	62.1053	4.24596	1.11007	3.82493	0.000130808	0.00106774
BniB01g006000.2N	264.501	0.407276	0.184804	2.20382	0.0275369	0.0867334
BniB01g006010.2N	22.5926	-0.0499011	0.417394	-0.119554	0.904837	0.951537
BniB01g006020.2N	77.7164	0.0641996	0.223984	0.286626	0.774399	0.876597
BniB01g006030.2N	26.4356	1.66901	0.486239	3.43249	0.000598069	0.00391362
BniB01g006040.2N	72.4843	0.516742	0.258658	1.99778	0.045741	0.127751
BniB01g006080.2N	368.645	0.542195	0.184028	2.94626	0.0032164	0.0156935
BniB01g006100.2N	186.832	5.15992	0.744984	6.92622	4.32243e-12	1.97928e-10
BniB01g006160.2N	2.88008	-1.82203	1.67546	-1.08748	0.276827	0.465139
BniB01g006180.2N	1.37145	-1.83235	2.22983	-0.821744	0.411223	0.601081
BniB01g006260.2N	132.329	-0.0757583	0.190835	-0.396982	0.69138	0.822145
BniB01g006270.2N	10.8077	3.31021	1.1147	2.9696	0.0029819	0.0147513
BniB01g006300.2N	8.37771	-0.409569	0.557387	-0.734802	0.46246	0.645786
BniB01g006320.2N	607.521	0.363641	0.222844	1.63182	0.102717	0.232781
BniB01g006330.2N	91.6296	-0.674335	0.245304	-2.74897	0.00597826	0.0259198
BniB01g006370.2N	5.89597	0.536297	1.36613	0.392565	NA	NA
BniB01g006380.2N	1132.66	-0.122945	0.235697	-0.521622	0.601933	0.759665
BniB01g006390.2N	217.424	0.00591728	0.148074	0.0399617	0.968124	0.984736
BniB01g006400.2N	16.2724	-0.392866	0.827489	-0.474769	0.634952	0.783665
BniB01g006410.2N	568.544	0.241649	0.19517	1.23815	0.215661	0.39307
BniB01g006420.2N	163.151	0.0493523	0.282299	0.174823	0.861219	0.927064
BniB01g006430.2N	186.108	-0.076498	0.194958	-0.392383	0.694775	0.824257
BniB01g006440.2N	279.716	-0.138226	0.153334	-0.90147	0.367339	0.558983
BniB01g006450.2N	60.3276	0.336577	0.356224	0.944847	0.344737	0.535921
BniB01g006470.2N	5089.06	0.65283	0.297144	2.19702	0.0280192	0.087823
BniB01g006480.2N	223.292	-0.36681	0.358858	-1.02216	0.306705	0.497035
BniB01g006500.2N	31.2981	-0.9267	0.45082	-2.05559	0.0398222	0.115099
BniB01g006520.2N	1.58041	1.35176	1.80729	0.747948	0.454491	0.638849
BniB01g006530.2N	85.6958	0.272695	0.340516	0.800827	0.423232	0.611689
BniB01g006550.2N	45.8658	-0.103589	0.322267	-0.321437	0.747879	0.859624
BniB01g006570.2N	53.5631	0.0477043	0.472007	0.101067	0.919497	0.959735
BniB01g006590.2N	434.923	1.37586	0.382484	3.59717	0.0003217	0.00230966
BniB01g006600.2N	199.611	1.37698	0.320382	4.29794	1.72396e-05	0.000183259
BniB01g006620.2N	126.529	1.26216	0.332062	3.80097	0.000144128	0.00116168
BniB01g006630.2N	473.434	0.283365	0.208392	1.35977	0.173903	0.339641
BniB01g006650.2N	13.9592	-0.207408	0.436416	-0.475254	0.634606	0.783329
BniB01g006670.2N	7930.68	-0.257457	0.195477	-1.31707	0.187815	0.357749
BniB01g006680.2N	200.866	0.801378	0.208405	3.8453	0.000120407	0.000993455
BniB01g006690.2N	1521.75	1.84349	0.216855	8.50103	1.87912e-17	1.95033e-15
BniB01g006700.2N	7.91901	-1.03799	0.566005	-1.83389	0.0666699	0.169199
BniB01g006710.2N	285.049	-0.850802	0.319538	-2.6626	0.00775389	0.0318514
BniB01g006720.2N	151.279	-0.0455703	0.205094	-0.222192	0.824164	0.90588
BniB01g006730.2N	12.2181	-1.25128	0.592947	-2.11027	0.0348355	0.103859
BniB01g006750.2N	142.682	-0.570743	0.357747	-1.59538	0.110627	0.245775
BniB01g006760.2N	29.332	-0.166512	0.462828	-0.359772	0.719018	0.840993
BniB01g006770.2N	12.8639	0.166484	0.513349	0.32431	0.745703	0.85796
BniB01g006780.2N	129.09	1.30525	0.213129	6.12422	9.1128e-10	2.62114e-08
BniB01g006790.2N	1049.98	0.284025	0.212937	1.33384	0.182255	0.350341
BniB01g006800.2N	600.789	-0.448138	0.213254	-2.10143	0.0356029	0.105665
BniB01g006810.2N	20.066	1.17028	0.472793	2.47525	0.0133144	0.0489786
BniB01g006830.2N	16.3507	-0.519113	0.469478	-1.10572	0.268846	0.455765
BniB01g006850.2N	152.536	0.0926654	0.190833	0.485583	0.627263	0.778399
BniB01g006910.2N	276.583	0.878365	0.313085	2.80552	0.0050236	0.0225868
BniB01g006920.2N	19.1145	-0.298075	0.43701	-0.682078	0.49519	0.674162
BniB01g006960.2N	184.346	0.105937	0.225502	0.469783	0.63851	0.786091
BniB01g006970.2N	2.34222	-1.28321	1.07076	-1.19841	0.230758	0.411953
BniB01g007020.2N	5.96436	0.197828	0.819847	0.241299	0.809323	0.897566
BniB01g007040.2N	10.6525	-0.751107	0.783012	-0.959253	0.337431	0.529
BniB01g007070.2N	251.865	0.168233	0.242178	0.694669	0.487263	0.667792
BniB01g007080.2N	234.406	-0.111669	0.163345	-0.683637	0.494204	0.673351
BniB01g007090.2N	4.0218	-0.834245	1.23573	-0.675101	0.499611	0.678019
BniB01g007100.2N	13674.5	-0.13714	0.123059	-1.11443	0.265096	0.451652
BniB01g007110.2N	41.8812	-0.734568	0.440467	-1.6677	0.0953746	0.220722
BniB01g007120.2N	5.06021	-0.215797	1.00468	-0.214791	0.82993	0.909382
BniB01g007150.2N	1277.19	-0.620973	0.341811	-1.81671	0.0692609	0.174395
BniB01g007160.2N	25.7812	-0.328208	0.424515	-0.773136	0.439442	0.626231
BniB01g007200.2N	1.95877	-0.880716	1.14766	-0.767404	0.442841	0.629517
BniB01g007240.2N	43.4416	-0.852242	0.29054	-2.9333	0.0033538	0.0162306
BniB01g007270.2N	1190.49	-0.283566	0.234408	-1.20971	0.22639	0.406571
BniB01g007300.2N	795.802	-0.223374	0.29754	-0.750735	0.452812	0.637579
BniB01g007310.2N	29.877	-0.146412	0.705262	-0.207599	0.835542	0.912227
BniB01g007320.2N	571.127	-0.0260316	0.237179	-0.109755	0.912604	0.956006
BniB01g007330.2N	399.535	0.0787247	0.166251	0.473529	0.635836	0.784291
BniB01g007340.2N	580.863	1.22865	0.157105	7.82052	5.26064e-15	3.79133e-13
BniB01g007350.2N	249.52	-0.148035	0.186377	-0.79428	0.427033	0.614721
BniB01g007360.2N	378.587	1.11565	0.553336	2.01622	0.0437766	0.123588
BniB01g007370.2N	220.396	0.0268533	0.433391	0.061961	0.950594	0.975573
BniB01g007380.2N	26.9738	2.34106	0.520776	4.49533	6.9462e-06	8.20521e-05
BniB01g007390.2N	51.7402	5.65891	0.785043	7.2084	5.66115e-13	3.07727e-11
BniB01g007410.2N	111.722	-0.225774	0.326422	-0.691663	0.489149	0.669083
BniB01g007420.2N	479.501	0.681473	0.238459	2.85782	0.0042656	0.0197377
BniB01g007430.2N	131.287	-0.663295	0.851297	-0.779158	0.435886	0.622949
BniB01g007440.2N	173.899	-0.110423	0.765488	-0.144252	0.885302	0.940461
BniB01g007470.2N	97.086	1.67706	0.364925	4.59563	4.31453e-06	5.3841e-05
BniB01g007480.2N	27.146	0.553511	0.550321	1.0058	0.314513	0.504918
BniB01g007490.2N	113.837	0.165606	0.332052	0.498734	0.617966	0.771388
BniB01g007500.2N	18.211	-1.38773	0.524223	-2.64721	0.00811591	0.0330563
BniB01g007510.2N	295.186	-0.537044	0.621991	-0.863427	0.387903	0.579271
BniB01g007520.2N	1912.87	-0.369718	0.184086	-2.0084	0.0446013	0.125364
BniB01g007530.2N	617.984	-0.012281	0.15312	-0.0802051	0.936074	0.968774
BniB01g007550.2N	5701.59	-0.500181	0.170582	-2.93221	0.00336563	0.016278
BniB01g007580.2N	1677.62	-0.386887	0.231228	-1.67319	0.0942905	0.218968
BniB01g007590.2N	160.108	0.155928	0.195634	0.797037	0.425429	0.613514
BniB01g007600.2N	18.9891	0.727304	0.574814	1.26529	0.205769	0.380863
BniB01g007610.2N	973.071	0.264169	0.158877	1.66273	0.0963672	0.222442
BniB01g007660.2N	34.8044	-0.287974	0.291792	-0.986915	0.323684	0.514666
BniB01g007670.2N	38.2724	-2.08024	0.791292	-2.62891	0.00856579	0.0344339
BniB01g007690.2N	1121.08	-0.237344	0.238952	-0.993267	0.32058	0.511674
BniB01g007710.2N	2224.75	-0.490437	0.12618	-3.88681	0.00010157	0.00085858
BniB01g007740.2N	2.95265	0.446499	1.71663	0.260103	0.794784	0.888939
BniB01g007750.2N	122.221	2.33267	0.486915	4.79072	1.66183e-06	2.30621e-05
BniB01g007760.2N	262.215	-0.2942	0.285232	-1.03144	0.302334	0.492466
BniB01g007780.2N	2475.97	0.172107	0.195067	0.882301	0.377614	0.569502
BniB01g007790.2N	1931.2	-0.675165	0.150666	-4.48121	7.42203e-06	8.70636e-05
BniB01g007800.2N	56.113	0.991249	0.263485	3.76207	0.00016851	0.00132914
BniB01g007810.2N	10303.7	-0.454281	0.220093	-2.06404	0.0390136	0.113377
BniB01g007830.2N	804.239	0.0513493	0.206105	0.249141	0.803252	0.894296
BniB01g007840.2N	323.6	-0.652968	0.173708	-3.75899	0.000170599	0.00134044
BniB01g007850.2N	495.751	-0.136418	0.134001	-1.01803	0.308662	0.499198
BniB01g007870.2N	11.1337	2.37334	0.970935	2.44439	0.0145097	0.0524861
BniB01g007900.2N	2.66102	0.232897	1.09259	0.21316	0.831202	0.909851
BniB01g007920.2N	7453.3	0.0586348	0.132664	0.441978	0.658505	0.799596
BniB01g007940.2N	210.223	-0.104528	0.142614	-0.732939	0.463595	0.646518
BniB01g007950.2N	427.185	1.47839	0.855007	1.7291	0.0837907	0.200751
BniB01g008000.2N	573.009	0.271889	0.133356	2.03881	0.0414685	0.118638
BniB01g008010.2N	1.37622	-0.917389	1.36812	-0.670545	0.502511	0.680776
BniB01g008030.2N	25.2484	0.890598	0.474145	1.87833	0.0603367	0.157001
BniB01g008050.2N	205.507	0.0491475	0.209232	0.234894	0.814291	0.900646
BniB01g008060.2N	2.36439	-1.53263	1.46824	-1.04386	0.29655	0.486375
BniB01g008080.2N	112.817	0.0116326	0.450295	0.0258333	0.97939	0.99029
BniB01g008100.2N	117.791	0.249565	0.246509	1.0124	0.311349	0.501725
BniB01g008110.2N	132.092	-0.0612163	0.218972	-0.279562	0.779813	0.8799
BniB01g008130.2N	83.4014	0.272736	0.226765	1.20273	0.229083	0.409819
BniB01g008140.2N	79.3974	-0.263105	0.209863	-1.2537	0.20995	0.386085
BniB01g008170.2N	87.4611	-0.166107	0.235163	-0.706348	0.479972	0.661134
BniB01g008190.2N	10.9299	-0.0542179	0.8321	-0.0651579	0.948048	0.974109
BniB01g008200.2N	806.549	0.577152	0.1482	3.89443	9.84315e-05	0.000836459
BniB01g008220.2N	9.4873	0.6821	0.546699	1.24767	0.212151	0.38886
BniB01g008240.2N	64.7146	-0.0796325	0.316986	-0.251217	0.801646	0.893221
BniB01g008260.2N	3633.9	0.0114785	0.15698	0.0731208	0.94171	0.971487
BniB01g008270.2N	187.186	-0.0501404	0.221616	-0.226249	0.821008	0.904285
BniB01g008290.2N	19.0162	-0.788429	0.442572	-1.78147	0.0748354	0.184747
BniB01g008310.2N	11.7149	1.17355	0.714909	1.64154	0.100686	0.229396
BniB01g008320.2N	16.4603	-2.1334	0.63827	-3.34247	0.000830358	0.00517096
BniB01g008330.2N	2.34637	-0.572058	1.78972	-0.319635	0.749245	0.860425
BniB01g008360.2N	37.1052	-1.53282	0.440403	-3.48049	0.000500504	0.00337008
BniB01g008370.2N	586.196	-0.593337	0.155721	-3.81026	0.000138822	0.00112315
BniB01g008380.2N	10.095	-0.604424	0.570863	-1.05879	0.289695	0.478717
BniB01g008390.2N	13.181	-1.05396	0.490125	-2.15039	0.031524	0.0961886
BniB01g008420.2N	3306.52	-0.210552	0.118918	-1.77056	0.0766342	0.188145
BniB01g008450.2N	2058.35	0.538405	0.205497	2.62001	0.0087927	0.035145
BniB01g008460.2N	81.8045	-1.71468	0.294374	-5.82484	5.71659e-09	1.38055e-07
BniB01g008520.2N	7.45209	-0.935613	0.936894	-0.998633	0.317972	0.508816
BniB01g008530.2N	192.865	0.490407	0.186535	2.62904	0.00856268	0.03443
BniB01g008580.2N	7.79385	0.146008	0.633178	0.230596	0.817629	0.902567
BniB01g008590.2N	976.488	-0.161945	0.150725	-1.07445	0.282623	0.471337
BniB01g008610.2N	13.7599	0.812251	0.643668	1.26191	0.206981	0.382151
BniB01g008620.2N	767.911	0.707977	0.338426	2.09197	0.0364414	0.107527
BniB01g008630.2N	1571.86	0.513488	0.297476	1.72615	0.0843211	0.20172
BniB01g008650.2N	2743.21	0.515548	0.151148	3.41088	0.000647539	0.00418947
BniB01g008670.2N	1344.46	0.0287471	0.174045	0.16517	0.86881	0.931675
BniB01g008710.2N	63.4842	0.704539	0.221641	3.17874	0.00147914	0.00837529
BniB01g008720.2N	1085.13	-0.637796	0.128819	-4.9511	7.37965e-07	1.11188e-05
BniB01g008740.2N	179.465	0.27246	0.168473	1.61723	0.105829	0.237811
BniB01g008750.2N	655.119	-0.113898	0.147476	-0.772317	0.439927	0.626598
BniB01g008760.2N	6.37754	-2.04065	0.904414	-2.25632	0.0240504	0.078045
BniB01g008780.2N	392.876	1.46041	0.210526	6.93694	4.00691e-12	1.849e-10
BniB01g008790.2N	8.75538	-0.763893	0.9405	-0.812221	0.416665	0.606108
BniB01g008800.2N	19.4454	0.38732	0.424291	0.912864	0.361314	0.552427
BniB01g008830.2N	231.644	0.129232	0.173338	0.74555	0.45594	0.640212
BniB01g008850.2N	25.0657	3.03797	0.742842	4.08966	4.32011e-05	0.000410885
BniB01g008860.2N	39.0622	0.452683	0.3159	1.43299	0.15186	0.308839
BniB01g008870.2N	1515.74	0.154404	0.166807	0.925647	0.35463	0.545509
BniB01g008880.2N	1540.34	0.37991	0.147428	2.57693	0.00996833	0.03888
BniB01g008910.2N	49.4684	-0.532442	0.423438	-1.25743	0.208599	0.384217
BniB01g008930.2N	16.1348	-0.6381	0.540262	-1.18109	0.237565	0.420333
BniB01g008940.2N	0.686238	-2.95222	2.29514	-1.28629	0.198341	NA
BniB01g008950.2N	16.5145	0.378895	0.445368	0.850746	0.394911	0.585592
BniB01g008960.2N	962.153	0.206278	0.142249	1.45012	0.147025	0.301862
BniB01g008990.2N	170.925	1.09735	0.284741	3.85387	0.000116263	0.000963982
BniB01g009010.2N	58.828	-0.574659	0.303379	-1.8942	0.058199	0.152791
BniB01g009030.2N	67.3752	0.306695	0.247356	1.23989	0.215015	0.392361
BniB01g009050.2N	423.242	0.11325	0.188623	0.600403	0.548238	0.717918
BniB01g009060.2N	2627.31	0.299964	0.117523	2.55238	0.0106989	0.0410878
BniB01g009080.2N	530.351	0.863032	0.147004	5.8708	4.33697e-09	1.07739e-07
BniB01g009090.2N	264.013	-0.221528	0.190139	-1.16508	0.243985	0.427704
BniB01g009100.2N	4.1754	-0.118486	0.898543	-0.131865	0.895091	0.945941
BniB01g009110.2N	1953.8	0.356801	0.165332	2.15809	0.0309208	0.0948686
BniB01g009120.2N	20.923	-1.06257	0.440427	-2.41259	0.0158396	0.0561655
BniB01g009170.2N	292.948	0.965487	0.232648	4.14999	3.32491e-05	0.000328608
BniB01g009180.2N	49.3513	-0.0749513	0.263443	-0.284507	0.776022	0.877489
BniB01g009190.2N	4.5811	-0.439144	0.80904	-0.542796	0.58727	0.748133
BniB01g009240.2N	143.631	-0.154809	0.263364	-0.587815	0.556656	0.724858
BniB01g009300.2N	1084.37	0.948856	0.108438	8.75018	2.13013e-18	2.5116e-16
BniB01g009320.2N	1.96741	0.0616409	1.30569	0.0472095	0.962346	0.981754
BniB01g009330.2N	16.5969	0.70323	0.793147	0.886632	0.375277	0.567445
BniB01g009340.2N	76.7073	0.936208	0.542201	1.72668	0.0842251	0.201566
BniB01g009350.2N	63.3567	1.47824	0.48921	3.0217	0.00251363	0.0128777
BniB01g009420.2N	2243.35	-0.257531	0.174688	-1.47423	0.140419	0.292352
BniB01g009430.2N	816.203	0.312404	0.131742	2.37133	0.0177241	0.0613722
BniB01g009470.2N	56.1742	-0.457522	0.329054	-1.39042	0.164402	0.326594
BniB01g009500.2N	222.453	-0.570219	0.348488	-1.63626	0.101785	0.231235
BniB01g009510.2N	327.59	-0.235085	0.141554	-1.66075	0.0967646	0.22323
BniB01g009520.2N	384.195	-0.261702	0.209107	-1.25152	0.210744	0.38699
BniB01g009550.2N	198.294	-1.00558	0.169147	-5.94504	2.76389e-09	7.13693e-08
BniB01g009590.2N	18.6208	-0.700062	0.504891	-1.38656	0.165576	0.328053
BniB01g009610.2N	11.587	-1.68027	0.625805	-2.68497	0.00725364	0.0301843
BniB01g009630.2N	0.808625	-0.131349	1.73223	-0.0758265	0.939557	NA
BniB01g009650.2N	322.457	0.0987204	0.210773	0.468372	0.639518	0.786728
BniB01g009720.2N	25.2376	-0.149509	0.505564	-0.295727	0.767439	0.872414
BniB01g009730.2N	523.799	0.579631	0.160501	3.61138	0.000304571	0.00220445
BniB01g009750.2N	0.952993	-1.93327	1.82284	-1.06058	0.288882	NA
BniB01g009760.2N	5.42273	-0.738781	0.679512	-1.08722	0.276938	0.46524
BniB01g009790.2N	3211.64	-0.564691	0.221678	-2.54735	0.0108544	0.04159
BniB01g009800.2N	588.401	-0.0893124	0.238042	-0.375197	0.707514	0.83293
BniB01g009810.2N	5599.95	0.195356	0.192387	1.01543	0.309899	0.500372
BniB01g009820.2N	333.751	-0.426788	0.28034	-1.52239	0.12791	0.273546
BniB01g009840.2N	19.7328	-6.04428	1.01173	-5.97418	2.31249e-09	6.04434e-08
BniB01g009850.2N	230692	-0.983017	0.155694	-6.31379	2.72288e-10	8.68045e-09
BniB01g009860.2N	439.746	-0.253246	0.146006	-1.73449	0.0828317	0.198944
BniB01g009870.2N	28.4109	1.4452	0.446149	3.23928	0.0011983	0.0070193
BniB01g009910.2N	6.5269	-0.947431	1.01158	-0.93659	0.34897	0.539806
BniB01g009920.2N	207.454	-1.43552	0.76634	-1.87322	0.0610379	0.158288
BniB01g009940.2N	516.957	-0.946847	0.544091	-1.74024	0.0818175	0.197084
BniB01g009960.2N	0.107468	-0.649535	3.16075	-0.2055	0.837181	NA
BniB01g009970.2N	14.7492	1.60187	0.996594	1.60735	0.107978	0.241227
BniB01g009980.2N	1308.53	-0.274568	0.142496	-1.92684	0.0539992	0.14476
BniB01g009990.2N	97.5201	-0.0178868	0.386308	-0.046302	0.96307	0.982148
BniB01g010000.2N	831.898	-0.0671917	0.171127	-0.392643	0.694583	0.824122
BniB01g010010.2N	51.9009	-0.061923	0.280191	-0.221003	0.82509	0.906618
BniB01g010020.2N	1356.71	0.176091	0.157771	1.11611	0.264374	0.450909
BniB01g010120.2N	206.098	0.450215	0.205157	2.19449	0.0282001	0.0882346
BniB01g010130.2N	2.45946	2.85358	1.45812	1.95702	0.0503448	0.137413
BniB01g010160.2N	8.49543	-0.218333	0.710984	-0.307086	0.758778	0.867055
BniB01g010170.2N	88.1097	0.0327266	0.237941	0.137541	0.890603	0.943233
BniB01g010200.2N	75.4734	-0.587491	0.229497	-2.55991	0.01047	0.0404267
BniB01g010210.2N	216.853	1.42762	0.171228	8.33757	7.58316e-17	7.34742e-15
BniB01g010220.2N	117.058	-0.776406	0.214886	-3.61311	0.000302549	0.00219278
BniB01g010230.2N	153.372	-1.84938	0.353234	-5.23557	1.64478e-07	2.89388e-06
BniB01g010240.2N	289.387	-0.99755	0.27155	-3.67354	0.000239209	0.00179245
BniB01g010250.2N	1644.89	-0.641207	0.253765	-2.52677	0.0115116	0.043475
BniB01g010260.2N	330.694	0.133189	0.168084	0.792398	0.428129	0.615689
BniB01g010270.2N	176.131	0.177045	0.321918	0.54997	0.58234	0.74428
BniB01g010280.2N	150.948	-1.03698	0.281195	-3.68774	0.000226257	0.0017126
BniB01g010290.2N	11519.3	0.0472356	0.156613	0.301606	0.762952	0.869779
BniB01g010300.2N	24.5616	-0.587937	0.351611	-1.67212	0.0945001	0.219315
BniB01g010330.2N	5.39014	-0.529368	1.02834	-0.51478	0.606707	0.763463
BniB01g010350.2N	0.536385	-0.69475	3.13438	-0.221654	0.824583	NA
BniB01g010360.2N	2702.85	-0.263128	0.184819	-1.4237	0.154532	0.312636
BniB01g010370.2N	20.99	0.694291	0.446642	1.55447	0.120073	0.261318
BniB01g010380.2N	28.076	-2.46473	0.590803	-4.17183	3.02168e-05	0.000301332
BniB01g010390.2N	605.071	0.115193	0.164973	0.698253	0.485019	0.665912
BniB01g010410.2N	432.529	-0.494212	0.169766	-2.91113	0.00360122	0.0171816
BniB01g010450.2N	34.0713	-0.57264	0.445286	-1.286	0.198442	0.371747
BniB01g010460.2N	135.049	0.00331707	0.219645	0.0151019	0.987951	0.993963
BniB01g010470.2N	268.964	0.0337587	0.15116	0.223332	0.823277	0.905216
BniB01g010520.2N	1129.75	1.0674	0.18945	5.63419	1.75884e-08	3.8451e-07
BniB01g010530.2N	131.338	0.294496	0.274437	1.07309	0.28323	0.471795
BniB01g010560.2N	537.232	2.84569	0.401118	7.09438	1.2993e-12	6.58291e-11
BniB01g010570.2N	24.5048	-1.47165	0.395973	-3.71655	0.000201961	0.00155029
BniB01g010580.2N	77.263	-0.0732331	0.302524	-0.242074	0.808723	0.897148
BniB01g010590.2N	73.1939	0.366594	0.318564	1.15077	0.249826	0.434718
BniB01g010600.2N	317.619	0.332486	0.171898	1.9342	0.0530886	0.142908
BniB01g010630.2N	313.465	0.461957	0.2841	1.62604	0.103942	0.234738
BniB01g010640.2N	1037.3	0.52293	0.175309	2.9829	0.00285529	0.0142436
BniB01g010650.2N	5.98206	0.477724	0.803257	0.594734	0.552021	0.721106
BniB01g010660.2N	6361.2	-0.497575	0.137944	-3.60707	0.00030967	0.00223379
BniB01g010670.2N	589.304	0.287146	0.250234	1.14751	0.251171	0.436143
BniB01g010680.2N	136.996	1.37342	0.717467	1.91426	0.0555866	0.147723
BniB01g010700.2N	320.665	-0.213066	0.165402	-1.28817	0.197687	0.370717
BniB01g010710.2N	5.59508	-0.861684	1.04933	-0.821176	0.411546	0.601444
BniB01g010720.2N	40.9213	-0.194865	0.291253	-0.669059	0.503458	0.681628
BniB01g010750.2N	4184.64	1.6748	0.216176	7.74741	9.37866e-15	6.49639e-13
BniB01g010760.2N	18.8499	-1.49786	0.577787	-2.59242	0.00953044	0.0375584
BniB01g010770.2N	956.118	-0.244695	0.107827	-2.26934	0.0232476	0.0759473
BniB01g010780.2N	75.5904	0.593744	0.308885	1.92222	0.0545782	0.145939
BniB01g010790.2N	32.5176	1.89972	0.466303	4.07399	4.62136e-05	0.000434002
BniB01g010840.2N	24.0634	-0.212698	0.424121	-0.501503	0.616017	0.769997
BniB01g010880.2N	6.27594	2.10411	0.813426	2.58673	0.00968921	0.0380393
BniB01g010890.2N	128.534	0.109852	0.216135	0.508258	0.611272	0.766492
BniB01g010910.2N	0.517783	0.484152	2.32958	0.207828	0.835363	NA
BniB01g010940.2N	6.63773	0.5324	0.726463	0.732867	0.46364	0.646523
BniB01g010950.2N	23.3427	0.604695	0.566441	1.06753	0.285731	0.474555
BniB01g010960.2N	24.1149	0.52921	0.504169	1.04967	0.293871	0.483393
BniB01g010970.2N	191.489	1.72182	0.389212	4.42387	9.69485e-06	0.000110139
BniB01g010980.2N	349.201	0.46631	0.195545	2.38467	0.0170944	0.0596232
BniB01g010990.2N	543.7	0.0579052	0.343891	0.168383	0.866282	0.930115
BniB01g011040.2N	1.93429	-1.29954	1.7283	-0.751921	0.452099	0.636966
BniB01g011110.2N	2370.81	-0.110639	0.187464	-0.590189	0.555064	0.723666
BniB01g011130.2N	235.025	0.7049	0.293185	2.40429	0.016204	0.0571828
BniB01g011160.2N	43.5269	0.337729	0.472622	0.714585	0.474865	0.656695
BniB01g011190.2N	208.773	-0.722099	0.224145	-3.22157	0.00127492	0.00739251
BniB01g011200.2N	2078.41	0.55477	0.102218	5.42732	5.72079e-08	1.09995e-06
BniB01g011240.2N	343.687	-0.984541	0.222503	-4.42485	9.651e-06	0.00010968
BniB01g011280.2N	365.954	-0.550123	0.295122	-1.86405	0.0623144	0.160602
BniB01g011300.2N	23.0665	0.0610124	0.394311	0.154732	0.877033	0.935751
BniB01g011330.2N	1577.07	-1.07801	0.154969	-6.9563	3.49337e-12	1.63556e-10
BniB01g011340.2N	1823.42	0.120192	0.130491	0.921081	0.357008	0.547854
BniB01g011360.2N	9.19076	-0.476694	0.697329	-0.6836	0.494228	0.673351
BniB01g011370.2N	91.2049	0.109121	0.244937	0.445507	0.655953	0.797705
BniB01g011380.2N	2336.25	-0.0781319	0.121028	-0.64557	0.518558	0.693783
BniB01g011390.2N	352.634	-0.423287	0.203218	-2.08292	0.0372587	0.109265
BniB01g011400.2N	57.5448	-0.561149	0.241436	-2.32421	0.0201142	0.0678177
BniB01g011410.2N	57.72	0.254388	0.292501	0.869702	0.384463	0.576012
BniB01g011420.2N	13.2282	0.247392	0.471223	0.524999	0.599584	0.757774
BniB01g011430.2N	3127.85	-1.5017	0.159543	-9.41247	4.84621e-21	8.53971e-19
BniB01g011440.2N	83.2563	1.30093	0.39635	3.28229	0.00102969	0.00618183
BniB01g011510.2N	9.54358	0.858744	0.697217	1.23167	0.218071	0.396053
BniB01g011530.2N	17.5509	0.130784	0.739626	0.176824	0.859646	0.926184
BniB01g011570.2N	157.686	1.00315	0.283089	3.54358	0.000394735	0.00275148
BniB01g011580.2N	83.4817	-0.335805	1.37216	-0.244727	0.806668	0.896132
BniB01g011640.2N	7.58515	1.52421	0.695519	2.19147	0.0284175	0.0887181
BniB01g011650.2N	21.8097	-0.115253	0.818702	-0.140776	0.888047	0.941942
BniB01g011690.2N	24.8984	3.83214	0.803941	4.76669	1.87273e-06	2.5634e-05
BniB01g011700.2N	323.433	0.178886	0.340868	0.524797	0.599724	0.757891
BniB01g011710.2N	3.45117	-0.329731	1.20223	-0.274266	0.78388	0.882258
BniB01g011720.2N	24.1943	0.30719	0.946422	0.324581	0.745498	0.857871
BniB01g011740.2N	11.4457	-1.07709	0.672231	-1.60226	0.109098	0.243104
BniB01g011790.2N	48.6482	1.31907	0.350725	3.76098	0.000169247	0.00133365
BniB01g011800.2N	13.062	3.58703	0.885034	4.05299	5.05667e-05	0.000469657
BniB01g011810.2N	4.78295	-0.878326	1.16213	-0.755786	0.449777	0.634651
BniB01g011850.2N	698.632	-0.266133	0.197538	-1.34725	0.1779	0.344864
BniB01g011860.2N	357.91	0.0479692	0.231288	0.2074	0.835697	0.912298
BniB01g011880.2N	4761.39	0.195885	0.504654	0.388156	0.6979	0.826198
BniB01g011890.2N	1964.75	1.2985	0.110941	11.7044	1.20951e-31	7.31889e-29
BniB01g011900.2N	17.0499	-0.074261	0.430186	-0.172625	0.862946	0.928149
BniB01g011920.2N	30.8685	0.337337	0.441128	0.764714	0.444442	0.630527
BniB01g011930.2N	14.0779	-1.0413	1.87161	-0.556368	0.577959	0.740807
BniB01g011960.2N	213.928	-0.895285	0.226251	-3.95705	7.58821e-05	0.000665104
BniB01g011970.2N	63.7165	0.109554	0.417917	0.262144	0.793211	0.88817
BniB01g012010.2N	356.464	-2.88238	1.59835	-1.80335	0.071334	0.178424
BniB01g012030.2N	18.2022	1.59273	0.782318	2.03591	0.0417596	0.119301
BniB01g012070.2N	29.0927	0.0763327	1.20076	0.0635701	0.949313	0.974877
BniB01g012090.2N	1.37806	-1.74464	2.43852	-0.71545	0.474331	0.65621
BniB01g012140.2N	311.584	0.200154	0.160216	1.24928	0.211563	0.388093
BniB01g012170.2N	1070.7	-0.177552	0.275589	-0.644264	0.519404	0.694597
BniB01g012180.2N	70.8299	4.33137	0.641319	6.75385	1.43968e-11	5.95001e-10
BniB01g012200.2N	321.538	-0.970311	0.147588	-6.57445	4.88338e-11	1.7981e-09
BniB01g012260.2N	1084.12	0.344729	0.22714	1.51769	0.129092	0.275401
BniB01g012300.2N	159.916	0.242945	0.231192	1.05084	0.293333	0.482633
BniB01g012320.2N	362.933	0.237623	0.165835	1.43289	0.15189	0.308874
BniB01g012330.2N	382.371	0.78935	0.175974	4.4856	7.27103e-06	8.55112e-05
BniB01g012350.2N	119.352	-0.694629	0.243031	-2.85818	0.00426073	0.0197184
BniB01g012360.2N	1641.82	-0.765617	0.16394	-4.67009	3.01066e-06	3.91069e-05
BniB01g012390.2N	1010.66	0.405055	0.231608	1.74888	0.0803114	0.194537
BniB01p000020.2N	7.17217	-2.92477	1.2766	-2.29106	0.0219601	0.0727039
BniB01g012460.2N	278.179	-0.426409	0.1825	-2.33649	0.0194656	0.0660616
BniB01g012470.2N	172.224	-0.0265868	0.234854	-0.113206	0.909867	0.954667
BniB01g012480.2N	2581.3	-0.594661	0.227337	-2.61577	0.00890266	0.0355033
BniB01g012490.2N	238.597	-0.527584	0.318114	-1.65847	0.0972222	0.223931
BniB01g012550.2N	4557.16	-0.0023154	0.190259	-0.0121697	0.99029	0.995201
BniB01g012620.2N	790.214	0.190711	0.173941	1.09641	0.272899	0.460325
BniB01g012640.2N	426.063	0.195539	0.142402	1.37315	0.169705	0.333779
BniB01g012680.2N	4212.06	-0.290829	0.162944	-1.78484	0.0742874	0.183833
BniB01g012690.2N	96.244	-0.108035	0.266804	-0.404923	0.685534	0.818227
BniB01g012700.2N	754.785	-0.356869	0.207645	-1.71865	0.0856786	0.204153
BniB01g012790.2N	74.2806	0.418275	0.250971	1.66663	0.095588	0.221104
BniB01g012800.2N	548.597	-0.203952	0.159305	-1.28026	0.200454	0.374287
BniB01g012810.2N	237.57	0.171004	0.208078	0.821824	0.411177	0.601069
BniB01g012820.2N	161.621	0.551428	0.28484	1.93592	0.0528774	0.142483
BniB01g012850.2N	5.20057	-0.189952	0.914519	-0.207707	0.835458	0.912197
BniB01g012870.2N	267.989	-0.199707	0.18133	-1.10135	0.270745	0.458015
BniB01g012900.2N	32.4249	-0.26475	0.510738	-0.518367	0.604202	0.761629
BniB01g012990.2N	2173.88	-0.263151	0.229264	-1.14781	0.251048	0.436032
BniB01g013000.2N	0.794431	0.448172	2.41211	0.185801	0.852601	NA
BniB01g013010.2N	100.815	0.382597	0.258289	1.48128	0.138533	0.289467
BniB01g013020.2N	95.9159	3.64298	0.433945	8.39504	4.65755e-17	4.59607e-15
BniB01g013030.2N	114.143	1.36979	0.25738	5.32206	1.02601e-07	1.88353e-06
BniB01g013110.2N	492.278	0.508844	0.199789	2.54691	0.0108682	0.0416281
BniB01g013130.2N	64.2955	-0.637498	0.522278	-1.22061	0.222234	0.401164
BniB01g013150.2N	2275.06	0.307832	0.302962	1.01607	0.309594	0.500084
BniB01g013160.2N	251.992	1.18159	0.240467	4.91373	8.93606e-07	1.3268e-05
BniB01g013170.2N	168.33	0.368682	0.229375	1.60734	0.107981	0.241227
BniB01g013180.2N	3227.65	-0.233717	0.088835	-2.63091	0.00851567	0.0342883
BniB01g013220.2N	963.122	0.757431	0.710043	1.06674	0.28609	0.475053
BniB01g013230.2N	156.894	-0.209253	0.189443	-1.10457	0.269347	0.456248
BniB01g013250.2N	73.4732	-0.715491	0.258559	-2.76722	0.00565361	0.0247481
BniB01g013260.2N	0.214936	-1.23075	3.1603	-0.38944	0.696951	NA
BniB01g013270.2N	130.109	-1.74698	0.27094	-6.44786	1.13438e-10	3.88268e-09
BniB01g013310.2N	405.22	0.098742	0.149615	0.659974	0.50927	0.686166
BniB01g013320.2N	20624.6	-0.2385	0.145696	-1.63698	0.101636	0.231027
BniB01g013330.2N	1026.54	0.629725	0.145087	4.34032	1.42273e-05	0.000154463
BniB01g013340.2N	19.0425	-0.311668	0.498358	-0.62539	0.531715	0.704655
BniB01g013350.2N	364.439	-0.195454	0.208187	-0.93884	0.347813	0.538718
BniB01g013360.2N	70.7452	-0.234776	0.303734	-0.772964	0.439544	0.626293
BniB01g013390.2N	302.382	-0.219407	0.129705	-1.69158	0.0907253	0.213005
BniB01g013440.2N	970.008	0.282366	0.131575	2.14604	0.0318695	0.0970183
BniB01g013450.2N	477.199	-0.293049	0.167279	-1.75185	0.0797988	0.193602
BniB01g013460.2N	646.465	0.060552	0.237684	0.254758	0.79891	0.891595
BniB01g013490.2N	2.03797	-4.51702	2.04962	-2.20383	0.0275361	0.0867334
BniB01g013500.2N	3642.8	-0.0812999	0.141485	-0.574617	0.565551	0.731736
BniB01g013530.2N	1018.42	1.03158	0.325911	3.16521	0.00154972	0.0087091
BniB01g013540.2N	272.077	0.141911	0.215359	0.658951	0.509927	0.686791
BniB01g013550.2N	95.7332	0.494929	0.26502	1.86752	0.0618291	0.159823
BniB01g013560.2N	105.683	-0.308315	0.298709	-1.03216	0.301998	0.492092
BniB01g013570.2N	26074.7	-0.456544	0.196891	-2.31877	0.0204077	0.0685911
BniB01g013580.2N	0.335546	-1.8981	3.13082	-0.606261	0.544341	NA
BniB01g013590.2N	3.47377	1.3456	1.03446	1.30078	0.193333	0.3649
BniB01g013610.2N	3.33736	-1.11808	1.00837	-1.10879	0.267519	0.454332
BniB01g013630.2N	2.42114	0.358848	1.17475	0.305467	0.760011	0.867778
BniB01g013640.2N	17.2748	0.714517	0.961259	0.743313	0.457292	0.641394
BniB01g013660.2N	403.07	0.00896235	0.729892	0.012279	0.990203	0.995195
BniB01g013670.2N	111.447	-1.41782	0.320207	-4.42782	9.51906e-06	0.00010845
BniB01g013710.2N	54.0175	-0.0931822	0.30479	-0.305726	0.759813	0.867679
BniB01g013720.2N	206.16	2.74612	0.238492	11.5145	1.11481e-30	5.95882e-28
BniB01g013730.2N	63.7076	0.0133436	0.316124	0.0422101	0.966331	0.98394
BniB01g013740.2N	605.101	0.0291539	0.123037	0.236953	0.812693	0.89981
BniB01g013770.2N	9.49836	-1.34559	0.564868	-2.38214	0.0172124	0.0599436
BniB01g013780.2N	290.628	0.556474	0.255739	2.17594	0.0295596	0.0914622
BniB01g013790.2N	56.487	-0.56975	0.317677	-1.79349	0.0728946	0.181386
BniB01g013820.2N	43.2049	0.402322	0.27799	1.44725	0.147826	0.302935
BniB01g013840.2N	1.85044	-0.146539	1.21341	-0.120766	0.903876	0.951169
BniB01g013870.2N	116.186	1.9763	0.377142	5.24019	1.60413e-07	2.83034e-06
BniB01g013890.2N	4.45353	-1.09748	0.745765	-1.47162	0.141124	0.293476
BniB01g013910.2N	152.564	-0.462598	0.411607	-1.12388	0.261064	0.44746
BniB01g013930.2N	4.46872	-0.682222	0.930773	-0.732963	0.463581	0.646518
BniB01g013940.2N	164.545	-0.192026	0.163143	-1.17705	0.239178	0.422184
BniB01g013960.2N	0.429872	-2.26616	3.10762	-0.729225	0.465864	NA
BniB01g013980.2N	1.61213	-0.765677	1.62949	-0.469887	0.638436	0.786086
BniB01g013990.2N	765.686	0.0720805	0.179438	0.401702	0.687903	0.819611
BniB01g014010.2N	454.016	0.433903	0.160444	2.70439	0.00684309	0.028839
BniB01g014040.2N	0	NA	NA	NA	NA	NA
BniB01g014070.2N	0	NA	NA	NA	NA	NA
BniB01p000026.2N	0	NA	NA	NA	NA	NA
BniB01g014080.2N	0	NA	NA	NA	NA	NA
BniB01g014110.2N	0	NA	NA	NA	NA	NA
BniB01g014130.2N	2.96365	2.79492	1.26131	2.21589	0.0266992	0.084687
BniB01g014140.2N	0	NA	NA	NA	NA	NA
BniB01g014150.2N	0.363875	1.97054	3.11589	0.632416	0.527115	NA
BniB01g014160.2N	0	NA	NA	NA	NA	NA
BniB01g014020.2N	1159.67	0.269873	0.201936	1.33643	0.18141	0.34922
BniB01g014030.2N	32.4828	0.362483	0.293156	1.23648	0.216279	0.393793
BniB01g014050.2N	281.319	0.109562	0.144263	0.759463	0.447576	0.633069
BniB01g014060.2N	53.3675	0.508478	0.373514	1.36134	0.173408	0.338839
BniB01g014090.2N	322.525	1.30315	0.23405	5.56783	2.57939e-08	5.38915e-07
BniB01g014100.2N	7.61629	1.06946	1.22512	0.872937	0.382697	0.574413
BniB01g014120.2N	1.78406	1.81892	2.04718	0.888501	0.374271	0.566485
BniB01g014170.2N	158.138	-0.250352	0.284101	-0.881211	0.378204	0.570001
BniB01g014180.2N	290.885	0.358139	0.203328	1.76138	0.0781734	0.190959
BniB01g014190.2N	7.04417	-0.604078	0.922965	-0.654498	0.512791	0.689231
BniB01g014210.2N	730.954	-0.709379	0.229147	-3.09573	0.00196329	0.010538
BniB01g014240.2N	0	NA	NA	NA	NA	NA
BniB01g014250.2N	0	NA	NA	NA	NA	NA
BniB01g014260.2N	0	NA	NA	NA	NA	NA
BniB01g014310.2N	0	NA	NA	NA	NA	NA
BniB01g014320.2N	0	NA	NA	NA	NA	NA
BniB01g014330.2N	80.7119	5.1684	1.13457	4.55537	5.22942e-06	6.39392e-05
BniB01g014340.2N	0.909686	3.28695	2.99761	1.09652	0.27285	NA
BniB01g014350.2N	32.3645	1.48563	1.30033	1.1425	0.253246	0.438639
BniB01g014370.2N	0.643663	2.78847	3.07741	0.90611	0.364878	NA
BniB01g014380.2N	28.7127	0.957953	1.25009	0.76631	0.443492	0.629792
BniB01g014400.2N	0	NA	NA	NA	NA	NA
BniB01g014410.2N	0	NA	NA	NA	NA	NA
BniB01g014420.2N	0.21535	1.08168	3.16075	0.342223	0.732183	NA
BniB01g014430.2N	0	NA	NA	NA	NA	NA
BniB01g014440.2N	0	NA	NA	NA	NA	NA
BniB01g014470.2N	0	NA	NA	NA	NA	NA
BniB01g014510.2N	0	NA	NA	NA	NA	NA
BniB01g014520.2N	32.2034	4.55033	1.48217	3.07005	0.0021402	0.0112892
BniB01g014530.2N	0	NA	NA	NA	NA	NA
BniB01g014550.2N	0	NA	NA	NA	NA	NA
BniB01g014590.2N	0	NA	NA	NA	NA	NA
BniB01g014640.2N	0	NA	NA	NA	NA	NA
BniB01g014680.2N	16.7719	0.218173	0.918887	0.237432	0.812321	0.899562
BniB01g014690.2N	0	NA	NA	NA	NA	NA
BniB01g014700.2N	0	NA	NA	NA	NA	NA
BniB01g014720.2N	0	NA	NA	NA	NA	NA
BniB01g014740.2N	0	NA	NA	NA	NA	NA
BniB01g014750.2N	0	NA	NA	NA	NA	NA
BniB01g014760.2N	0	NA	NA	NA	NA	NA
BniB01g014780.2N	0	NA	NA	NA	NA	NA
BniB01g014790.2N	0	NA	NA	NA	NA	NA
BniB01g014800.2N	0	NA	NA	NA	NA	NA
BniB01g014830.2N	0.341834	-0.0655865	3.1605	-0.020752	0.983444	NA
BniB01g014840.2N	47.8914	2.11714	1.26351	1.6756	0.0938165	0.218191
BniB01g014890.2N	0	NA	NA	NA	NA	NA
BniB01g014900.2N	0	NA	NA	NA	NA	NA
BniB01g014910.2N	0.387106	2.04831	3.11125	0.658357	0.510309	NA
BniB01g014930.2N	0.449399	-0.0766018	3.1603	-0.0242388	0.980662	NA
BniB01g015010.2N	0	NA	NA	NA	NA	NA
BniB01g015040.2N	0	NA	NA	NA	NA	NA
BniB01g015060.2N	0	NA	NA	NA	NA	NA
BniB01g015090.2N	0	NA	NA	NA	NA	NA
BniB01g015100.2N	0	NA	NA	NA	NA	NA
BniB01g015110.2N	0	NA	NA	NA	NA	NA
BniB01g015120.2N	0	NA	NA	NA	NA	NA
BniB01g015130.2N	3.37158	3.28654	1.45713	2.25548	0.024103	0.0781605
BniB01g015140.2N	19.5317	1.98377	0.587217	3.37825	0.000729494	0.00463739
BniB01g015160.2N	0.711334	1.17666	2.82965	0.415834	0.677532	NA
BniB01g015170.2N	0	NA	NA	NA	NA	NA
BniB01g015180.2N	0	NA	NA	NA	NA	NA
BniB01g015200.2N	0	NA	NA	NA	NA	NA
BniB01g015210.2N	0.502158	2.42034	3.09213	0.782743	0.433778	NA
BniB01g015220.2N	0	NA	NA	NA	NA	NA
BniB01g015230.2N	1.01532	-0.83511	2.232	-0.374152	0.708291	NA
BniB01g015250.2N	0	NA	NA	NA	NA	NA
BniB01g015260.2N	0.173459	-1.23075	3.1603	-0.38944	0.696951	NA
BniB01g015270.2N	0	NA	NA	NA	NA	NA
BniB01g015290.2N	0	NA	NA	NA	NA	NA
BniB01g015300.2N	0	NA	NA	NA	NA	NA
BniB01g015320.2N	0	NA	NA	NA	NA	NA
BniB01g015340.2N	2.08915	0.318758	1.121	0.284351	0.776142	0.877489
BniB01g015400.2N	0	NA	NA	NA	NA	NA
BniB01g015410.2N	0.107675	0.504607	3.16075	0.159648	0.873158	NA
BniB01g015430.2N	0	NA	NA	NA	NA	NA
BniB01p000027.2N	0	NA	NA	NA	NA	NA
BniB01g015440.2N	0	NA	NA	NA	NA	NA
BniB01g015450.2N	0	NA	NA	NA	NA	NA
BniB01g015460.2N	0	NA	NA	NA	NA	NA
BniB01g015470.2N	5.23602	0.209463	1.24898	0.167707	0.866814	0.930436
BniB01g015480.2N	0	NA	NA	NA	NA	NA
BniB01g015490.2N	0	NA	NA	NA	NA	NA
BniB01g015500.2N	0	NA	NA	NA	NA	NA
BniB01g015510.2N	0.644297	-2.85045	3.08078	-0.925235	0.354844	NA
BniB01g015530.2N	0.21535	1.08168	3.16075	0.342223	0.732183	NA
BniB01g015550.2N	0	NA	NA	NA	NA	NA
BniB01g015560.2N	0	NA	NA	NA	NA	NA
BniB01g015570.2N	0	NA	NA	NA	NA	NA
BniB01g015580.2N	0.4307	2.18757	3.10352	0.704868	0.480893	NA
BniB01g015590.2N	0	NA	NA	NA	NA	NA
BniB01g015640.2N	29.0247	3.62635	0.645923	5.61421	1.97464e-08	4.25025e-07
BniB01g015660.2N	0	NA	NA	NA	NA	NA
BniB01g015710.2N	0.21398	1.08168	3.16075	0.342223	0.732183	NA
BniB01g015730.2N	0	NA	NA	NA	NA	NA
BniB01g015750.2N	0.0888713	0.504607	3.16075	0.159648	0.873158	NA
BniB01g015760.2N	0	NA	NA	NA	NA	NA
BniB01g015770.2N	0	NA	NA	NA	NA	NA
BniB01g015780.2N	0	NA	NA	NA	NA	NA
BniB01g015790.2N	0	NA	NA	NA	NA	NA
BniB01g015800.2N	0	NA	NA	NA	NA	NA
BniB01g015810.2N	0	NA	NA	NA	NA	NA
BniB01p000028.2N	0	NA	NA	NA	NA	NA
BniB01p000029.2N	0	NA	NA	NA	NA	NA
BniB01g015820.2N	0	NA	NA	NA	NA	NA
BniB01g015830.2N	0	NA	NA	NA	NA	NA
BniB01g015930.2N	0	NA	NA	NA	NA	NA
BniB01p000030.2N	0	NA	NA	NA	NA	NA
BniB01g015940.2N	0.107675	0.504607	3.16075	0.159648	0.873158	NA
BniB01g015950.2N	0	NA	NA	NA	NA	NA
BniB01g016000.2N	0	NA	NA	NA	NA	NA
BniB01g016050.2N	0	NA	NA	NA	NA	NA
BniB01g016070.2N	0	NA	NA	NA	NA	NA
BniB01g016090.2N	1.71184	4.19041	3.04568	1.37585	0.168867	0.332725
BniB01g016100.2N	0.10699	0.504607	3.16075	0.159648	0.873158	NA
BniB01g016140.2N	0	NA	NA	NA	NA	NA
BniB01g016170.2N	0	NA	NA	NA	NA	NA
BniB01g016180.2N	0	NA	NA	NA	NA	NA
BniB01g016190.2N	0	NA	NA	NA	NA	NA
BniB01g016200.2N	0	NA	NA	NA	NA	NA
BniB01g016240.2N	0	NA	NA	NA	NA	NA
BniB01g016270.2N	0	NA	NA	NA	NA	NA
BniB01g016280.2N	0	NA	NA	NA	NA	NA
BniB01g016290.2N	0	NA	NA	NA	NA	NA
BniB01g016310.2N	0	NA	NA	NA	NA	NA
BniB01g016320.2N	0	NA	NA	NA	NA	NA
BniB01g016330.2N	0	NA	NA	NA	NA	NA
BniB01g016340.2N	0	NA	NA	NA	NA	NA
BniB01g016360.2N	0	NA	NA	NA	NA	NA
BniB01g016370.2N	0	NA	NA	NA	NA	NA
BniB01g016420.2N	0	NA	NA	NA	NA	NA
BniB01g016430.2N	0.684818	-1.22967	3.10133	-0.396497	0.691739	NA
BniB01g016440.2N	0	NA	NA	NA	NA	NA
BniB01g016450.2N	18.7992	-0.58051	0.925168	-0.627464	0.530355	0.703608
BniB01g016500.2N	0	NA	NA	NA	NA	NA
BniB01g016520.2N	0.107675	0.504607	3.16075	0.159648	0.873158	NA
BniB01g016530.2N	0	NA	NA	NA	NA	NA
BniB01g016550.2N	0	NA	NA	NA	NA	NA
BniB01g016560.2N	0	NA	NA	NA	NA	NA
BniB01g016570.2N	0	NA	NA	NA	NA	NA
BniB01g016580.2N	0	NA	NA	NA	NA	NA
BniB01g016590.2N	0	NA	NA	NA	NA	NA
BniB01g016600.2N	0	NA	NA	NA	NA	NA
BniB01g016620.2N	0	NA	NA	NA	NA	NA
BniB01g016630.2N	0	NA	NA	NA	NA	NA
BniB01g016660.2N	0	NA	NA	NA	NA	NA
BniB01g016670.2N	0	NA	NA	NA	NA	NA
BniB01g016730.2N	0	NA	NA	NA	NA	NA
BniB01g016740.2N	0	NA	NA	NA	NA	NA
BniB01g016750.2N	0	NA	NA	NA	NA	NA
BniB01g016790.2N	0	NA	NA	NA	NA	NA
BniB01g016810.2N	29.5282	0.275298	1.28777	0.213778	0.83072	0.909595
BniB01g016830.2N	0	NA	NA	NA	NA	NA
BniB01g016850.2N	0	NA	NA	NA	NA	NA
BniB01g016890.2N	0	NA	NA	NA	NA	NA
BniB01g016900.2N	0	NA	NA	NA	NA	NA
BniB01g016940.2N	0	NA	NA	NA	NA	NA
BniB01p000031.2N	0	NA	NA	NA	NA	NA
BniB01g016950.2N	0	NA	NA	NA	NA	NA
BniB01g016960.2N	0	NA	NA	NA	NA	NA
BniB01p000032.2N	0.475248	0.402575	2.36427	0.170275	0.864794	NA
BniB01g016970.2N	0	NA	NA	NA	NA	NA
BniB01g017000.2N	0	NA	NA	NA	NA	NA
BniB01g017030.2N	0	NA	NA	NA	NA	NA
BniB01g017060.2N	0.588547	-2.70965	3.08632	-0.877957	0.379967	NA
BniB01g017080.2N	2.26229	2.84806	1.36657	2.08409	0.037152	0.109058
BniB01g017120.2N	0	NA	NA	NA	NA	NA
BniB01g017200.2N	0	NA	NA	NA	NA	NA
BniB01g017210.2N	0	NA	NA	NA	NA	NA
BniB01g017220.2N	0	NA	NA	NA	NA	NA
BniB01g017230.2N	0	NA	NA	NA	NA	NA
BniB01g017270.2N	0	NA	NA	NA	NA	NA
BniB01g017280.2N	0.203734	1.08168	3.16075	0.342223	0.732183	NA
BniB01g017290.2N	0	NA	NA	NA	NA	NA
BniB01g017310.2N	0	NA	NA	NA	NA	NA
BniB01g017330.2N	0	NA	NA	NA	NA	NA
BniB01g017360.2N	0	NA	NA	NA	NA	NA
BniB01g017370.2N	0	NA	NA	NA	NA	NA
BniB01g017380.2N	0	NA	NA	NA	NA	NA
BniB01g017390.2N	0.740527	2.14911	2.75132	0.781119	0.434733	NA
BniB01g017400.2N	0	NA	NA	NA	NA	NA
BniB01g017410.2N	0	NA	NA	NA	NA	NA
BniB01g017430.2N	0.164092	-1.21973	3.1605	-0.385931	0.699548	NA
BniB01g017450.2N	0	NA	NA	NA	NA	NA
BniB01g017460.2N	0	NA	NA	NA	NA	NA
BniB01g017470.2N	0.646049	2.77757	3.0778	0.902455	0.366815	NA
BniB01g017480.2N	0	NA	NA	NA	NA	NA
BniB01g017490.2N	0	NA	NA	NA	NA	NA
BniB01g017500.2N	0	NA	NA	NA	NA	NA
BniB01g017530.2N	4.03151	1.41211	1.41384	0.998774	0.317904	0.508816
BniB01g017540.2N	4.29305	1.54838	1.16731	1.32645	0.184691	0.353646
BniB01g017590.2N	27.3247	4.41865	0.912292	4.84346	1.276e-06	1.82446e-05
BniB01g017630.2N	0.0858781	0.504607	3.16075	0.159648	0.873158	NA
BniB01p000034.2N	0	NA	NA	NA	NA	NA
BniB01g017640.2N	0.171756	1.08168	3.16075	0.342223	0.732183	NA
BniB01g017700.2N	0	NA	NA	NA	NA	NA
BniB01g017710.2N	0	NA	NA	NA	NA	NA
BniB01p000035.2N	0	NA	NA	NA	NA	NA
BniB01g017730.2N	0	NA	NA	NA	NA	NA
BniB01g017770.2N	0	NA	NA	NA	NA	NA
BniB01g017780.2N	0	NA	NA	NA	NA	NA
BniB01g017790.2N	0	NA	NA	NA	NA	NA
BniB01p000036.2N	0	NA	NA	NA	NA	NA
BniB01g017810.2N	0	NA	NA	NA	NA	NA
BniB01g017830.2N	0	NA	NA	NA	NA	NA
BniB01g017840.2N	0	NA	NA	NA	NA	NA
BniB01g017870.2N	0	NA	NA	NA	NA	NA
BniB01g017880.2N	0	NA	NA	NA	NA	NA
BniB01g017890.2N	0	NA	NA	NA	NA	NA
BniB01g017900.2N	0	NA	NA	NA	NA	NA
BniB01g017930.2N	6.21029	1.48531	1.01536	1.46284	0.143511	0.296842
BniB01g017950.2N	0	NA	NA	NA	NA	NA
BniB01g017960.2N	0	NA	NA	NA	NA	NA
BniB01g017980.2N	0	NA	NA	NA	NA	NA
BniB01g017990.2N	0	NA	NA	NA	NA	NA
BniB01g018000.2N	0	NA	NA	NA	NA	NA
BniB01g018030.2N	0	NA	NA	NA	NA	NA
BniB01g018050.2N	0	NA	NA	NA	NA	NA
BniB01g018080.2N	0	NA	NA	NA	NA	NA
BniB01g018100.2N	0	NA	NA	NA	NA	NA
BniB01g018200.2N	0.60528	0.834566	2.90937	0.286855	0.774224	NA
BniB01g018270.2N	0	NA	NA	NA	NA	NA
BniB01g018280.2N	0	NA	NA	NA	NA	NA
BniB01g018310.2N	0	NA	NA	NA	NA	NA
BniB01g018320.2N	0	NA	NA	NA	NA	NA
BniB01g018380.2N	0	NA	NA	NA	NA	NA
BniB01p000037.2N	0	NA	NA	NA	NA	NA
BniB01g018400.2N	0	NA	NA	NA	NA	NA
BniB01g018410.2N	0.799842	3.10366	3.06743	1.01181	0.311628	NA
BniB01g018430.2N	0	NA	NA	NA	NA	NA
BniB01g018450.2N	0.610012	0.465403	2.91996	0.159387	0.873364	NA
BniB01g018480.2N	0	NA	NA	NA	NA	NA
BniB01g018490.2N	1.04463	4.3217e-05	2.58857	1.66953e-05	0.999987	NA
BniB01g018510.2N	0	NA	NA	NA	NA	NA
BniB01g018520.2N	0	NA	NA	NA	NA	NA
BniB01g018530.2N	0	NA	NA	NA	NA	NA
BniB01g018540.2N	0	NA	NA	NA	NA	NA
BniB01g018560.2N	0	NA	NA	NA	NA	NA
BniB01g018570.2N	0	NA	NA	NA	NA	NA
BniB01g018580.2N	0.701337	-1.30351	2.79322	-0.466667	0.640738	NA
BniB01g018590.2N	0	NA	NA	NA	NA	NA
BniB01g018600.2N	1.39841	-1.99866	1.81656	-1.10025	0.271224	0.458609
BniB01g018610.2N	0	NA	NA	NA	NA	NA
BniB01g018620.2N	0	NA	NA	NA	NA	NA
BniB01g018630.2N	0	NA	NA	NA	NA	NA
BniB01g018640.2N	0	NA	NA	NA	NA	NA
BniB01g018650.2N	0.984913	0.219273	1.76309	0.124369	0.901023	NA
BniB01g018660.2N	0	NA	NA	NA	NA	NA
BniB01g018680.2N	0	NA	NA	NA	NA	NA
BniB01g018700.2N	3.42107	2.03361	2.2014	0.923781	0.355601	0.546452
BniB01g018710.2N	0	NA	NA	NA	NA	NA
BniB01g018720.2N	0	NA	NA	NA	NA	NA
BniB01g018730.2N	0	NA	NA	NA	NA	NA
BniB01g018740.2N	0.21535	1.08168	3.16075	0.342223	0.732183	NA
BniB01g018760.2N	5.86855	0.197264	1.14946	0.171614	0.863741	0.928661
BniB01g018770.2N	0	NA	NA	NA	NA	NA
BniB01g018780.2N	0	NA	NA	NA	NA	NA
BniB01g018790.2N	0	NA	NA	NA	NA	NA
BniB01g018800.2N	0	NA	NA	NA	NA	NA
BniB01g018810.2N	0	NA	NA	NA	NA	NA
BniB01g018820.2N	0	NA	NA	NA	NA	NA
BniB01g018830.2N	0	NA	NA	NA	NA	NA
BniB01g018840.2N	0	NA	NA	NA	NA	NA
BniB01g018850.2N	0	NA	NA	NA	NA	NA
BniB01g018860.2N	0	NA	NA	NA	NA	NA
BniB01g018870.2N	1.09556	1.17247	2.55148	0.459524	0.645858	0.790796
BniB01g018880.2N	0.0858781	0.504607	3.16075	0.159648	0.873158	NA
BniB01g018980.2N	0	NA	NA	NA	NA	NA
BniB01g018990.2N	0	NA	NA	NA	NA	NA
BniB01g019020.2N	0	NA	NA	NA	NA	NA
BniB01g019040.2N	0	NA	NA	NA	NA	NA
BniB01g019050.2N	0	NA	NA	NA	NA	NA
BniB01g019060.2N	0	NA	NA	NA	NA	NA
BniB01g019070.2N	0.175601	-0.0724627	3.16075	-0.0229258	0.981709	NA
BniB01g019090.2N	0	NA	NA	NA	NA	NA
BniB01g019100.2N	0	NA	NA	NA	NA	NA
BniB01g019110.2N	0	NA	NA	NA	NA	NA
BniB01g019120.2N	10.4133	-0.149623	0.925585	-0.161652	0.87158	0.933071
BniB01g019130.2N	1.05072	-0.835528	1.97828	-0.42235	0.67277	NA
BniB01g019140.2N	0.515269	2.47654	3.08964	0.801564	0.422805	NA
BniB01g019160.2N	0	NA	NA	NA	NA	NA
BniB01g019170.2N	0.538374	2.51249	3.08809	0.813605	0.415871	NA
BniB01g019220.2N	0.576355	2.62509	3.08349	0.851337	0.394582	NA
BniB01g019250.2N	0	NA	NA	NA	NA	NA
BniB01g019260.2N	0.361829	-1.9931	3.12428	-0.637939	0.523513	NA
BniB01g019280.2N	0.171756	1.08168	3.16075	0.342223	0.732183	NA
BniB01g019290.2N	0	NA	NA	NA	NA	NA
BniB01g019300.2N	0	NA	NA	NA	NA	NA
BniB01g019310.2N	0.99407	0.451066	2.24532	0.200891	0.840783	NA
BniB01g019320.2N	0	NA	NA	NA	NA	NA
BniB01g019330.2N	0	NA	NA	NA	NA	NA
BniB01p000038.2N	0	NA	NA	NA	NA	NA
BniB01g019380.2N	0	NA	NA	NA	NA	NA
BniB01g019390.2N	0.431945	-0.470201	3.14778	-0.149375	0.881258	NA
BniB01g019420.2N	1.78934	-0.608577	1.78907	-0.340164	0.733733	0.850651
BniB01g019430.2N	0	NA	NA	NA	NA	NA
BniB01g019440.2N	0	NA	NA	NA	NA	NA
BniB01g019450.2N	0	NA	NA	NA	NA	NA
BniB01g019460.2N	0	NA	NA	NA	NA	NA
BniB01g019480.2N	0	NA	NA	NA	NA	NA
BniB01g019490.2N	0	NA	NA	NA	NA	NA
BniB01g019500.2N	0.107675	0.504607	3.16075	0.159648	0.873158	NA
BniB01g019510.2N	1.64962	0.763895	2.38608	0.320146	0.748858	0.860256
BniB01g019530.2N	0.355485	1.94126	3.1177	0.622659	0.533509	NA
BniB01g019550.2N	0.860763	-1.68705	2.03519	-0.828938	0.40714	NA
BniB01g019560.2N	0.811585	0.23534	2.05928	0.114283	0.909014	NA
BniB01g019570.2N	0	NA	NA	NA	NA	NA
BniB01g019580.2N	0	NA	NA	NA	NA	NA
BniB01g019600.2N	0	NA	NA	NA	NA	NA
BniB01g019620.2N	0.235419	-1.23075	3.1603	-0.38944	0.696951	NA
BniB01p000039.2N	0	NA	NA	NA	NA	NA
BniB01g019660.2N	0	NA	NA	NA	NA	NA
BniB01g019690.2N	0	NA	NA	NA	NA	NA
BniB01g019700.2N	0	NA	NA	NA	NA	NA
BniB01g019730.2N	0	NA	NA	NA	NA	NA
BniB01g019760.2N	0	NA	NA	NA	NA	NA
BniB01g019800.2N	0	NA	NA	NA	NA	NA
BniB01g019810.2N	0	NA	NA	NA	NA	NA
BniB01g019850.2N	0	NA	NA	NA	NA	NA
BniB01g019860.2N	0	NA	NA	NA	NA	NA
BniB01g019870.2N	21.9664	4.9772	1.63064	3.0523	0.00227094	0.0118599
BniB01g019910.2N	0	NA	NA	NA	NA	NA
BniB01g019930.2N	0	NA	NA	NA	NA	NA
BniB01g019970.2N	0	NA	NA	NA	NA	NA
BniB01g019980.2N	0	NA	NA	NA	NA	NA
BniB01g019990.2N	0	NA	NA	NA	NA	NA
BniB01g020000.2N	0	NA	NA	NA	NA	NA
BniB01g020040.2N	0.482438	-2.41542	3.09973	-0.779236	0.435841	NA
BniB01g020060.2N	0.753724	3.00146	3.07043	0.977537	0.328303	NA
BniB01g020080.2N	0	NA	NA	NA	NA	NA
BniB01g020090.2N	0	NA	NA	NA	NA	NA
BniB01g020110.2N	0	NA	NA	NA	NA	NA
BniB01g020120.2N	0	NA	NA	NA	NA	NA
BniB01g020130.2N	0.0820458	-0.649535	3.16075	-0.2055	0.837181	NA
BniB01g020140.2N	0	NA	NA	NA	NA	NA
BniB01g020160.2N	0	NA	NA	NA	NA	NA
BniB01g020170.2N	253.3	4.82267	1.01277	4.76185	1.91824e-06	2.61675e-05
BniB01g020180.2N	0	NA	NA	NA	NA	NA
BniB01g020190.2N	0	NA	NA	NA	NA	NA
BniB01g020220.2N	0.171756	1.08168	3.16075	0.342223	0.732183	NA
BniB01g020230.2N	0	NA	NA	NA	NA	NA
BniB01g020240.2N	0	NA	NA	NA	NA	NA
BniB01g020250.2N	0	NA	NA	NA	NA	NA
BniB01g020260.2N	0.260189	-1.62435	3.14778	-0.516029	0.605834	NA
BniB01g020310.2N	0.763915	2.21399	2.33259	0.949155	0.342542	NA
BniB01g020320.2N	0	NA	NA	NA	NA	NA
BniB01g020330.2N	0	NA	NA	NA	NA	NA
BniB01g020340.2N	0	NA	NA	NA	NA	NA
BniB01g020350.2N	0	NA	NA	NA	NA	NA
BniB01g020360.2N	0.4307	2.18757	3.10352	0.704868	0.480893	NA
BniB01g020370.2N	0	NA	NA	NA	NA	NA
BniB01g020380.2N	20.3598	0.045274	0.88262	0.0512951	0.95909	0.980179
BniB01g020390.2N	4.90525	-0.32876	0.992733	-0.331166	0.740519	0.854994
BniB01g020400.2N	2.61416	0.188908	1.29722	0.145626	0.884217	0.940274
BniB01g020420.2N	0	NA	NA	NA	NA	NA
BniB01g020450.2N	0	NA	NA	NA	NA	NA
BniB01g020460.2N	0	NA	NA	NA	NA	NA
BniB01g014220.2N	826.773	0.539313	0.139659	3.86163	0.000112631	0.000937012
BniB01g014230.2N	74.3083	0.0941155	0.265405	0.354611	0.722881	0.843416
BniB01g014270.2N	1667.01	0.943707	0.265298	3.55716	0.000374882	0.00263312
BniB01g014280.2N	284.403	-0.0464743	0.21636	-0.214801	0.829922	0.909382
BniB01g014290.2N	13.1614	-1.55103	0.62118	-2.49691	0.0125282	0.0466113
BniB01g014300.2N	16.117	-0.515364	0.677984	-0.760141	0.44717	0.63266
BniB01g014360.2N	505.889	2.72567	0.392596	6.94268	3.84717e-12	1.78299e-10
BniB01g014390.2N	39.2588	-0.542629	0.335902	-1.61544	0.106216	0.238379
BniB01g014450.2N	55.0078	-0.40717	0.288099	-1.4133	0.157569	0.316887
BniB01g014460.2N	264.869	-0.699194	0.223154	-3.13324	0.00172888	0.00948785
BniB01g014480.2N	1560.82	2.2675	0.658572	3.44306	0.000575177	0.0037839
BniB01g014490.2N	133.807	-0.990521	0.268663	-3.68685	0.000227046	0.00171776
BniB01g014500.2N	24.5187	3.16462	0.834389	3.79274	0.000148993	0.00119579
BniB01g014540.2N	215.971	-0.0506055	0.381222	-0.132745	0.894395	0.945503
BniB01g014560.2N	12.9287	3.1963	0.87871	3.63749	0.000275305	0.00201951
BniB01g014570.2N	32.987	-0.179432	0.313143	-0.573003	0.566643	0.732479
BniB01g014580.2N	2851.36	0.500262	0.724982	0.690033	0.490173	0.670035
BniB01g014600.2N	16.19	1.08152	0.721261	1.49948	0.133748	0.282471
BniB01g014610.2N	199.178	1.56686	0.63494	2.46773	0.0135972	0.0497635
BniB01g014620.2N	934.257	-0.385594	0.3867	-0.99714	0.318697	0.509644
BniB01g014630.2N	508.594	-0.0992596	0.206152	-0.481488	0.63017	0.780106
BniB01g014650.2N	32.2966	-0.226751	0.407908	-0.555888	0.578288	0.741139
BniB01g014660.2N	375.217	-0.00842243	0.285776	-0.0294722	0.976488	0.988727
BniB01g014670.2N	15.2768	0.0508447	0.636682	0.0798589	0.93635	0.968949
BniB01g014710.2N	6.63611	-0.248803	0.782852	-0.317816	0.750624	0.86136
BniB01g014730.2N	25.0185	1.2825	0.540996	2.37063	0.0177576	0.061456
BniB01g014770.2N	267.875	0.0684895	0.264165	0.259268	0.795428	0.889429
BniB01g014810.2N	335.397	1.14893	0.675918	1.69981	0.0891662	0.210222
BniB01g014820.2N	23.9203	-0.928752	0.756613	-1.22751	0.21963	0.397952
BniB01g014850.2N	959.742	2.39484	0.281248	8.51503	1.66553e-17	1.73991e-15
BniB01g014860.2N	1627.53	0.652745	0.187009	3.49044	0.00048222	0.0032641
BniB01g014870.2N	100.7	0.401145	0.229159	1.75051	0.0800299	0.193987
BniB01g014880.2N	147.977	0.893198	0.352626	2.53299	0.0113093	0.0428877
BniB01g014920.2N	188.639	-0.218089	0.20643	-1.05648	0.29075	0.479986
BniB01g014940.2N	1084.34	-0.903253	0.137264	-6.5804	4.69176e-11	1.73153e-09
BniB01g014950.2N	388.923	-0.4898	0.23375	-2.0954	0.0361351	0.10681
BniB01g014960.2N	1.64663	0.4624	1.54776	0.298754	0.765127	0.871066
BniB01g014970.2N	1256.92	0.29291	0.111855	2.61867	0.0088274	0.0352426
BniB01g014980.2N	26.5566	-0.457799	0.609489	-0.751119	0.452581	0.637365
BniB01g014990.2N	9.1337	-2.06251	0.849897	-2.42678	0.0152336	0.0544839
BniB01g015000.2N	1.60206	-2.34407	1.99879	-1.17275	0.240898	0.424216
BniB01g015020.2N	177.645	0.896299	0.325274	2.75552	0.00585987	0.0254808
BniB01g015030.2N	123.942	0.38455	0.248818	1.54551	0.122224	0.264765
BniB01g015050.2N	15010.6	0.0143611	0.105173	0.136548	0.891388	0.943769
BniB01g015070.2N	159.278	-1.05213	0.270196	-3.89394	9.86292e-05	0.000837917
BniB01g015080.2N	1.14013	-3.66286	2.06976	-1.7697	0.0767769	0.188363
BniB01g015150.2N	799.879	-0.244016	0.209984	-1.16207	0.245207	0.429038
BniB01g015190.2N	26.6829	0.776683	0.47003	1.65241	0.0984506	0.225852
BniB01g015240.2N	75.403	-1.26721	0.28817	-4.39742	1.09543e-05	0.000122795
BniB01g015280.2N	412.26	0.0712115	0.15548	0.458011	0.646945	0.791336
BniB01g015310.2N	216.583	-0.631278	0.247941	-2.54609	0.0108938	0.0417066
BniB01g015330.2N	416.249	-0.478232	0.194826	-2.45466	0.0141019	0.0511992
BniB01g015350.2N	111.525	0.0451688	0.246913	0.182934	0.85485	0.92356
BniB01g015360.2N	331.306	-0.342023	0.178608	-1.91494	0.0554999	0.14757
BniB01g015370.2N	94.6108	-0.318327	0.253968	-1.25341	0.210056	0.386151
BniB01g015380.2N	369.815	-0.207758	0.145602	-1.42689	0.15361	0.311445
BniB01g015390.2N	305.978	0.41074	0.308109	1.3331	0.182499	0.350557
BniB01g015420.2N	139.849	-0.739955	0.288047	-2.56886	0.0102033	0.0395969
BniB01g015520.2N	100.938	0.341063	0.300602	1.1346	0.256543	0.442391
BniB01g015540.2N	180.097	-0.450229	0.278712	-1.61539	0.106227	0.238388
BniB01g015600.2N	138.344	5.6864	0.457812	12.4208	2.01494e-35	1.90062e-32
BniB01g015610.2N	205.136	-0.476704	0.16907	-2.81956	0.0048089	0.0217834
BniB01g015620.2N	396.474	-0.451023	0.146808	-3.0722	0.0021249	0.0112306
BniB01g015630.2N	339.507	0.010664	0.148256	0.0719298	0.942658	0.971854
BniB01g015650.2N	75.7534	-1.04097	0.247287	-4.20957	2.55859e-05	0.000258988
BniB01g015670.2N	99.7114	-0.997301	0.317468	-3.14142	0.00168131	0.00929038
BniB01g015680.2N	156.879	-0.162418	0.186821	-0.86938	0.38464	0.576115
BniB01g015690.2N	515.867	-1.5216	0.238612	-6.37687	1.80746e-10	5.9637e-09
BniB01g015700.2N	57.9335	0.052805	0.247715	0.213169	0.831195	0.909851
BniB01g015720.2N	129.84	-0.40595	0.240107	-1.6907	0.0908936	0.21326
BniB01g015740.2N	5574.64	1.18674	0.278371	4.26316	2.01552e-05	0.00021021
BniB01g015840.2N	4.556	0.0144444	1.09885	0.013145	0.989512	0.994879
BniB01g015850.2N	33.0618	-0.926413	0.304587	-3.04154	0.00235371	0.0122264
BniB01g015860.2N	0.696183	-1.33789	2.14065	-0.62499	0.531978	NA
BniB01g015870.2N	581.124	0.156989	0.131494	1.19389	0.232522	0.41422
BniB01g015880.2N	261.434	0.00986784	0.150823	0.0654265	0.947834	0.974014
BniB01g015890.2N	930.669	-0.276697	0.12969	-2.13352	0.0328821	0.0993838
BniB01g015900.2N	37.717	-0.403653	0.366248	-1.10213	0.270405	0.457658
BniB01g015910.2N	28.4873	-0.440538	0.416289	-1.05825	0.289941	0.479068
BniB01g015920.2N	4473.73	0.550959	0.185071	2.97701	0.00291074	0.0144595
BniB01g015960.2N	23.7906	-1.23434	0.606523	-2.03511	0.0418398	0.119487
BniB01g015970.2N	419.292	-0.219105	0.195769	-1.1192	0.263055	0.449512
BniB01g015980.2N	101.691	-0.928567	0.295725	-3.13997	0.00168965	0.00931877
BniB01g015990.2N	14.3489	-0.68151	0.496643	-1.37223	0.169991	0.334219
BniB01g016010.2N	803.062	0.523043	0.137324	3.80882	0.000139633	0.00112943
BniB01g016020.2N	188.043	0.0711371	0.194722	0.365327	0.714867	0.838355
BniB01g016030.2N	590.929	-0.494107	0.151337	-3.26496	0.0010948	0.00651297
BniB01g016040.2N	826.08	-1.02559	0.252003	-4.06974	4.70646e-05	0.000441219
BniB01g016060.2N	834.213	-0.195403	0.153396	-1.27385	0.202717	0.377007
BniB01g016080.2N	523.084	-0.326955	0.203137	-1.60953	0.107501	0.240482
BniB01g016110.2N	152.68	-0.0630113	0.251948	-0.250097	0.802513	0.893809
BniB01g016120.2N	94.4733	-0.853649	0.181081	-4.71417	2.42695e-06	3.23233e-05
BniB01g016130.2N	204.854	0.0329258	0.183385	0.179545	0.85751	0.924814
BniB01g016150.2N	955.603	0.717452	0.173636	4.13193	3.59726e-05	0.000350555
BniB01g016160.2N	4800.05	-0.364694	0.2147	-1.69862	0.0893909	0.210597
BniB01g016210.2N	12.8524	0.978624	0.488985	2.00134	0.045356	0.126974
BniB01g016220.2N	145.835	-0.286269	0.350153	-0.817554	0.413612	0.603336
BniB01g016230.2N	0.644808	-2.85343	3.08067	-0.926237	0.354323	NA
BniB01g016250.2N	21.8278	0.312657	0.514597	0.607576	0.543469	0.714418
BniB01g016260.2N	135.268	-0.34174	0.478274	-0.714527	0.474901	0.656705
BniB01g016300.2N	3.31104	-0.919895	1.1939	-0.770496	0.441006	0.627651
BniB01g016350.2N	19.1644	1.97179	0.806132	2.44599	0.0144455	0.0522893
BniB01g016380.2N	4142.95	-0.660787	0.188307	-3.50909	0.000449637	0.00308126
BniB01g016390.2N	579.382	-0.621819	0.213329	-2.91483	0.00355877	0.0170196
BniB01g016400.2N	205.856	0.290394	0.156623	1.85409	0.063726	0.1632
BniB01g016410.2N	850.515	0.0286069	0.14647	0.195309	0.845151	0.917669
BniB01g016460.2N	76.8839	2.19576	0.331207	6.62959	3.36629e-11	1.26417e-09
BniB01g016470.2N	2166.46	0.344934	0.272393	1.26631	0.205402	0.380381
BniB01g016480.2N	17.0682	3.2869	0.875277	3.75527	0.000173155	0.00135843
BniB01g016490.2N	495.886	-0.00781951	0.16155	-0.0484031	0.961395	0.981346
BniB01g016510.2N	209.493	0.637633	0.203554	3.13251	0.00173321	0.00950349
BniB01g016540.2N	551.282	-0.352363	0.172023	-2.04835	0.0405257	0.116565
BniB01g016610.2N	43.4479	-0.818171	0.503452	-1.62512	0.104136	0.235029
BniB01g016640.2N	341.604	-0.174733	0.208404	-0.838436	0.401786	0.592118
BniB01g016650.2N	273.525	0.076062	0.16871	0.450844	0.652102	0.79486
BniB01g016680.2N	97.4305	0.275351	0.49446	0.556872	0.577615	0.740513
BniB01g016690.2N	711.471	-0.501954	0.206048	-2.4361	0.0148467	0.0534457
BniB01g016700.2N	707.567	0.451486	0.169152	2.66912	0.00760502	0.0313618
BniB01g016710.2N	17.5718	-0.0306471	0.43693	-0.0701419	0.944081	0.972462
BniB01g016720.2N	2.08796	-2.13339	1.47196	-1.44935	0.147239	0.302137
BniB01g016760.2N	92.2202	0.0829963	0.322873	0.257055	0.797136	0.890641
BniB01g016770.2N	511.111	-0.133134	0.1486	-0.895925	0.370293	0.562168
BniB01g016780.2N	58.0944	-0.0154394	0.468075	-0.032985	0.973687	0.987262
BniB01g016800.2N	100.24	0.284126	0.250698	1.13334	0.257071	0.442968
BniB01g016820.2N	691.509	0.179733	0.237454	0.756917	0.4491	0.634217
BniB01g016840.2N	1260.9	0.23439	0.177168	1.32298	0.185841	0.355149
BniB01g016860.2N	713.821	0.204879	0.145978	1.40349	0.160471	0.320992
BniB01g016870.2N	750.371	-0.230313	0.172578	-1.33454	0.182028	0.350009
BniB01g016880.2N	934.351	-1.07532	0.171835	-6.25787	3.90261e-10	1.20231e-08
BniB01g016910.2N	162.818	-0.723432	0.653032	-1.1078	0.267946	0.454696
BniB01g016930.2N	69.6683	-0.724597	0.304149	-2.38238	0.0172012	0.059911
BniB01g016980.2N	415.667	-0.480746	0.144267	-3.33235	0.000861163	0.00533276
BniB01g016990.2N	1441.27	0.935525	0.611415	1.5301	0.125993	0.270535
BniB01g017010.2N	1154.07	0.754433	0.228773	3.29773	0.0009747	0.00591031
BniB01g017020.2N	2536.09	0.224873	0.18033	1.24701	0.212394	0.389195
BniB01g017040.2N	244.482	0.0517802	0.178989	0.289293	0.772357	0.87512
BniB01g017050.2N	153.578	0.12103	0.275507	0.4393	0.660444	0.801029
BniB01g017070.2N	18.9824	0.0572903	0.670589	0.0854327	0.931917	0.966608
BniB01g017090.2N	674.145	-0.296041	0.129208	-2.29119	0.0219525	0.0726861
BniB01g017100.2N	93.053	-0.173892	0.180305	-0.964432	0.334829	0.526439
BniB01g017130.2N	3173.92	-0.631244	0.129727	-4.86593	1.13922e-06	1.65546e-05
BniB01g017140.2N	284.66	0.213045	0.146744	1.45181	0.146554	0.301214
BniB01g017150.2N	246.834	-0.202204	0.178481	-1.13292	0.257249	0.443123
BniB01g017160.2N	271.318	1.2904	0.361246	3.57208	0.000354158	0.00250955
BniB01g017170.2N	40.5017	-0.847215	0.379999	-2.22952	0.0257795	0.0824136
BniB01g017180.2N	1147.62	0.214003	0.132651	1.61328	0.106685	0.239164
BniB01g017190.2N	9.85835	-1.28945	1.25857	-1.02454	0.305581	0.49569
BniB01g017240.2N	263.671	0.127758	0.127522	1.00185	0.316414	0.507056
BniB01g017250.2N	227.298	0.0516393	0.189107	0.273069	0.7848	0.882784
BniB01g017260.2N	197.154	-0.0700354	0.16023	-0.437092	0.662045	0.802435
BniB01g017300.2N	1366.96	0.239542	0.146461	1.63553	0.101937	0.231466
BniB01g017320.2N	812.475	0.532938	0.156187	3.41218	0.000644467	0.00417297
BniB01g017340.2N	354.764	0.185293	0.155944	1.1882	0.234753	0.417083
BniB01g017350.2N	833.033	0.665475	0.164701	4.04049	5.33389e-05	0.000491702
BniB01g017420.2N	13.6416	-0.0607451	0.841198	-0.0722126	0.942433	0.971805
BniB01g017440.2N	0.429872	-2.26616	3.10762	-0.729225	0.465864	NA
BniB01g017510.2N	294.097	-0.731162	0.381407	-1.91701	0.0552363	0.147096
BniB01g017520.2N	0.462953	1.36419	3.1177	0.437564	0.661702	NA
BniB01g017550.2N	1472.38	-0.303788	0.203982	-1.48929	0.136411	0.286486
BniB01g017560.2N	3.20298	0.477788	1.2501	0.3822	0.702313	0.829304
BniB01g017570.2N	37.9551	0.954347	0.327222	2.91652	0.00353965	0.0169433
BniB01g017580.2N	0.642197	-1.26585	2.45471	-0.515682	0.606077	NA
BniB01g017600.2N	101.986	-0.451601	0.209976	-2.15073	0.0314977	0.096151
BniB01g017610.2N	306.659	0.143387	0.176653	0.811686	0.416972	0.606417
BniB01g017620.2N	1492.48	0.746255	0.158167	4.71815	2.38001e-06	3.17907e-05
BniB01g017650.2N	86.8639	1.00747	0.215624	4.67232	2.97814e-06	3.8763e-05
BniB01g017660.2N	411.651	0.0853121	0.196569	0.434006	0.664284	0.804117
BniB01g017670.2N	927.855	-0.141011	0.184437	-0.764551	0.444539	0.630581
BniB01g017680.2N	199.318	0.0332875	0.222287	0.14975	0.880962	0.938304
BniB01g017690.2N	547.377	0.510296	0.184008	2.77324	0.00555019	0.0244003
BniB01g017720.2N	1339.06	-0.278904	0.211486	-1.31878	0.187241	0.356974
BniB01g017740.2N	121.85	-0.16705	0.21966	-0.760494	0.446959	0.632587
BniB01g017750.2N	267.509	1.90195	0.22967	8.28121	1.21926e-16	1.13671e-14
BniB01g017760.2N	543.602	0.687355	0.186327	3.68897	0.000225166	0.00170595
BniB01g017800.2N	151.474	0.737334	0.414154	1.78034	0.0750204	0.185106
BniB01g017820.2N	126.616	0.137967	0.278999	0.494507	0.620948	0.77363
BniB01g017850.2N	220.061	-0.129694	0.20152	-0.643582	0.519847	0.694927
BniB01g017860.2N	31.4971	-0.75789	0.55009	-1.37776	0.168278	0.33193
BniB01g017910.2N	2464.99	-0.362165	0.173354	-2.08916	0.0366934	0.108058
BniB01g017920.2N	1498.09	-0.448362	0.220296	-2.03527	0.0418238	0.119463
BniB01g017940.2N	939.229	-0.259079	0.215111	-1.2044	0.228436	0.408989
BniB01g017970.2N	19.3325	1.85079	1.45436	1.27258	0.203166	0.377483
BniB01g018010.2N	702.042	0.628036	0.199656	3.1456	0.00165748	0.0091967
BniB01g018020.2N	23.376	1.38164	0.552461	2.50089	0.0123883	0.0461876
BniB01g018040.2N	225.177	0.318416	0.160704	1.98137	0.0475493	0.131583
BniB01g018060.2N	173.828	-0.732663	0.64148	-1.14215	0.253394	0.438762
BniB01g018070.2N	1276.34	-0.460055	0.297829	-1.54469	0.12242	0.265047
BniB01g018090.2N	171.969	0.270579	0.18813	1.43825	0.150363	0.306801
BniB01g018110.2N	123.907	-0.33442	0.21083	-1.58621	0.112693	0.249322
BniB01g018120.2N	23.8108	-0.618076	0.484144	-1.27664	0.20173	0.375932
BniB01g018130.2N	1.48797	-3.38415	2.04086	-1.65819	0.0972786	0.224
BniB01g018140.2N	0.429872	-2.26616	3.10762	-0.729225	0.465864	NA
BniB01g018150.2N	82.1789	-0.608935	0.341344	-1.78393	0.0744347	0.184027
BniB01g018160.2N	774.844	0.0849048	0.176711	0.480472	0.630892	0.780708
BniB01g018170.2N	128.314	-0.414409	0.223547	-1.85379	0.0637694	0.163285
BniB01g018180.2N	26.9807	0.172865	0.48856	0.353825	0.72347	0.843729
BniB01g018190.2N	869.42	0.144012	0.105762	1.36166	0.173306	0.338735
BniB01g018210.2N	272.373	-0.0431835	0.165541	-0.260863	0.794198	0.888582
BniB01g018220.2N	149.338	-0.388692	0.514158	-0.755979	0.449662	0.634541
BniB01g018230.2N	21.4474	-0.44841	0.962905	-0.465685	0.641441	0.787854
BniB01g018240.2N	115.74	0.0969386	0.233595	0.414986	0.678152	0.813165
BniB01g018250.2N	790.72	-0.341135	0.123096	-2.77129	0.00558345	0.0245095
BniB01g018260.2N	0.107468	-0.649535	3.16075	-0.2055	0.837181	NA
BniB01g018290.2N	7.30747	0.768778	1.08975	0.705462	0.480523	0.661779
BniB01g018300.2N	53.8872	-0.202366	0.394478	-0.512997	0.607954	0.764255
BniB01g018330.2N	1957.77	-0.187029	0.18323	-1.02073	0.307382	0.497672
BniB01g018340.2N	772.992	-0.27002	0.164122	-1.64524	0.0999203	0.228071
BniB01g018350.2N	1.09108	-3.60433	2.03481	-1.77133	0.0765052	0.187934
BniB01g018360.2N	10.2953	1.14526	0.674696	1.69744	0.089613	0.211012
BniB01g018370.2N	24.2148	0.663863	0.492849	1.34699	0.177983	0.34493
BniB01g018390.2N	920.273	-0.230803	0.133274	-1.73179	0.0833103	0.199884
BniB01g018420.2N	6.40209	1.71795	0.946352	1.81534	0.0694719	0.174775
BniB01g018440.2N	23.9678	2.71741	0.679875	3.99692	6.41714e-05	0.000574712
BniB01g018460.2N	3445.96	-0.202841	0.10869	-1.86623	0.0620092	0.160056
BniB01g018470.2N	194.247	-0.391779	0.206519	-1.89706	0.0578194	0.152056
BniB01g018500.2N	6.05268	-0.129138	0.678143	-0.190429	0.848973	0.919597
BniB01g018550.2N	4.51681	-0.453485	1.24744	-0.363534	0.716206	0.839281
BniB01g018670.2N	0.917058	-0.378128	1.56071	-0.24228	0.808563	NA
BniB01g018690.2N	147.433	-0.214464	0.182173	-1.17725	0.239095	0.422131
[truncated: 57,711 more rows]

## Sheet: S5
Table S5: Results of differential gene expression analysis of H. incana genes as generated by DESeq2
gene	baseMean	log2FoldChange	lfcSE	stat	pvalue	padj
HINC_NIJ_V1_G0000010	10.1835	-0.552901	0.630945	-0.876306	0.380864	0.559942
HINC_NIJ_V1_G0000020	224.447	-0.036222	0.157052	-0.230636	0.817598	0.894689
HINC_NIJ_V1_G0000030	84.4392	-0.69736	0.380521	-1.83264	0.0668555	0.158068
HINC_NIJ_V1_G0000040	240.141	-0.14429	0.174506	-0.826847	0.408324	0.58494
HINC_NIJ_V1_G0000060	10.4016	-0.881756	0.9197	-0.958742	0.337689	0.514976
HINC_NIJ_V1_G0000070	934.802	0.0738978	0.127388	0.580099	0.561848	0.719584
HINC_NIJ_V1_G0000080	797.462	0.582448	0.150796	3.86249	0.000112236	0.000797107
HINC_NIJ_V1_G0000200	0.230884	-1.39229	3.16075	-0.440493	0.65958	NA
HINC_NIJ_V1_G0000220	1.22667	3.63813	2.53367	1.43591	0.151028	0.292068
HINC_NIJ_V1_G0000240	0.18764	-0.238146	3.16075	-0.0753449	0.93994	NA
HINC_NIJ_V1_G0000260	16.1588	7.35776	1.20137	6.12447	9.09833e-10	2.30084e-08
HINC_NIJ_V1_G0000280	0.299234	0.338926	3.16075	0.10723	0.914607	NA
HINC_NIJ_V1_G0000300	1.34476	-4.00855	2.9407	-1.36313	0.172842	0.321629
HINC_NIJ_V1_G0000360	0	NA	NA	NA	NA	NA
HINC_NIJ_V1_G0000510	0	NA	NA	NA	NA	NA
HINC_NIJ_V1_G0000560	1.89604	-0.650762	2.11277	-0.308014	0.758072	0.857652
HINC_NIJ_V1_G0000570	0	NA	NA	NA	NA	NA
HINC_NIJ_V1_G0000580	0	NA	NA	NA	NA	NA
HINC_NIJ_V1_G0000620	1.03731	-0.614493	2.76004	-0.222639	0.823817	0.898206
HINC_NIJ_V1_G0000640	0	NA	NA	NA	NA	NA
HINC_NIJ_V1_G0000720	0	NA	NA	NA	NA	NA
HINC_NIJ_V1_G0000770	0	NA	NA	NA	NA	NA
HINC_NIJ_V1_G0000820	0	NA	NA	NA	NA	NA
HINC_NIJ_V1_G0000900	0	NA	NA	NA	NA	NA
HINC_NIJ_V1_G0000950	1.36723	0.946418	3.00259	0.315201	0.752609	0.854154
HINC_NIJ_V1_G0000990	0	NA	NA	NA	NA	NA
HINC_NIJ_V1_G0001100	0	NA	NA	NA	NA	NA
HINC_NIJ_V1_G0001160	0	NA	NA	NA	NA	NA
HINC_NIJ_V1_G0001200	1.26459	1.70571	2.6504	0.643566	0.519857	0.684353
HINC_NIJ_V1_G0001380	7.43812	0.656918	0.790404	0.831117	0.405908	0.582892
HINC_NIJ_V1_G0001420	6.07289	1.76871	0.94269	1.87624	0.0606227	0.146484
HINC_NIJ_V1_G0001490	0	NA	NA	NA	NA	NA
HINC_NIJ_V1_G0001670	0	NA	NA	NA	NA	NA
HINC_NIJ_V1_G0001790	0.244221	1.33619	3.14911	0.424307	0.671342	NA
HINC_NIJ_V1_G0001870	0	NA	NA	NA	NA	NA
HINC_NIJ_V1_G0002030	0.194313	-1.39229	3.16075	-0.440493	0.65958	NA
HINC_NIJ_V1_G0002080	0.101039	0.338923	3.16075	0.107229	0.914607	NA
HINC_NIJ_V1_G0002180	0	NA	NA	NA	NA	NA
HINC_NIJ_V1_G0002190	0.563088	1.65808	3.09303	0.536069	0.591911	NA
HINC_NIJ_V1_G0002200	0	NA	NA	NA	NA	NA
HINC_NIJ_V1_G0002210	0	NA	NA	NA	NA	NA
HINC_NIJ_V1_G0002240	0	NA	NA	NA	NA	NA
HINC_NIJ_V1_G0002250	0	NA	NA	NA	NA	NA
HINC_NIJ_V1_G0002260	0.707323	-2.30497	2.9267	-0.787565	0.430951	NA
HINC_NIJ_V1_G0002320	0	NA	NA	NA	NA	NA
HINC_NIJ_V1_G0002380	0	NA	NA	NA	NA	NA
HINC_NIJ_V1_G0002410	1.62879	0.480726	1.85932	0.25855	0.795983	0.88077
HINC_NIJ_V1_G0002430	0	NA	NA	NA	NA	NA
HINC_NIJ_V1_G0002450	0	NA	NA	NA	NA	NA
HINC_NIJ_V1_G0002460	1.24052	1.56416	2.7508	0.568621	0.569613	0.725966
HINC_NIJ_V1_G0002480	0	NA	NA	NA	NA	NA
HINC_NIJ_V1_G0002550	0.200607	0.915996	3.16075	0.289804	0.771967	NA
HINC_NIJ_V1_G0002560	0.91762	1.71997	2.33873	0.735429	0.462079	NA
HINC_NIJ_V1_G0002590	0.504349	0.338929	3.13714	0.108038	0.913966	NA
HINC_NIJ_V1_G0002630	23.2037	4.8543	1.82054	2.6664	NA	NA
HINC_NIJ_V1_G0002680	0	NA	NA	NA	NA	NA
HINC_NIJ_V1_G0002720	1.48903	-0.703546	1.90664	-0.368997	0.71213	0.827983
HINC_NIJ_V1_G0002910	0	NA	NA	NA	NA	NA
HINC_NIJ_V1_G0002980	5.14616	1.90874	1.57822	1.20943	0.226498	0.390266
HINC_NIJ_V1_G0003020	0.162806	0.915996	3.16075	0.289804	0.771967	NA
HINC_NIJ_V1_G0003110.1	0	NA	NA	NA	NA	NA
HINC_NIJ_V1_G0003110	0	NA	NA	NA	NA	NA
HINC_NIJ_V1_G0003180	0	NA	NA	NA	NA	NA
HINC_NIJ_V1_G0003230	2.21343	-1.05847	2.11238	-0.501079	0.616315	0.761077
HINC_NIJ_V1_G0003240	0	NA	NA	NA	NA	NA
HINC_NIJ_V1_G0003250	0	NA	NA	NA	NA	NA
HINC_NIJ_V1_G0003320	0	NA	NA	NA	NA	NA
HINC_NIJ_V1_G0003380	0	NA	NA	NA	NA	NA
HINC_NIJ_V1_G0003400	0	NA	NA	NA	NA	NA
HINC_NIJ_V1_G0003680	3.4792	1.3837	1.22445	1.13006	0.25845	0.427932
HINC_NIJ_V1_G0003700	4.7873	2.98195	0.952971	3.12911	0.00175334	0.00826977
HINC_NIJ_V1_G0003790	6.7476	-0.521377	1.69529	-0.307544	0.75843	0.857652
HINC_NIJ_V1_G0003800	0	NA	NA	NA	NA	NA
HINC_NIJ_V1_G0000090	356.282	0.998542	0.219162	4.55617	5.20936e-06	5.35458e-05
HINC_NIJ_V1_G0000100	446.39	-0.770396	0.128081	-6.0149	1.80003e-09	4.2277e-08
HINC_NIJ_V1_G0000110	450.921	-0.133446	0.171896	-0.776314	0.437564	0.611578
HINC_NIJ_V1_G0000120	27.7774	0.533202	0.498662	1.06927	0.28495	0.457609
HINC_NIJ_V1_G0000130	2331.73	0.61883	0.146954	4.21106	2.54178e-05	0.000215848
HINC_NIJ_V1_G0000140	2211.18	-0.521966	0.12956	-4.02875	5.6075e-05	0.000435526
HINC_NIJ_V1_G0000150	296.187	0.708995	0.232142	3.05414	0.00225706	0.0102025
HINC_NIJ_V1_G0000160	1749.07	1.52614	0.139369	10.9503	6.62118e-28	4.16698e-25
HINC_NIJ_V1_G0000170	270.153	1.06581	0.282488	3.77296	0.000161325	0.00108692
HINC_NIJ_V1_G0000180	3403.14	-0.226448	0.183964	-1.23094	0.218346	0.379883
HINC_NIJ_V1_G0000190	44.7447	-0.0144288	0.329165	-0.0438345	0.965036	0.981224
HINC_NIJ_V1_G0000210	497.956	1.36635	0.204483	6.68195	2.35777e-11	8.29595e-10
HINC_NIJ_V1_G0000230	32.2561	1.40525	0.505994	2.77721	0.00548282	0.0214079
HINC_NIJ_V1_G0000250	268.896	0.624724	0.183257	3.40901	0.000651989	0.00358006
HINC_NIJ_V1_G0000270	404.539	-0.106531	0.155443	-0.685338	0.493131	0.661689
HINC_NIJ_V1_G0000290	6.11604	-0.0760055	1.02491	-0.0741586	0.940884	0.96772
HINC_NIJ_V1_G0000310	57.9795	-0.764782	0.370955	-2.06166	0.0392403	0.104081
HINC_NIJ_V1_G0000320	645.542	0.244411	0.156301	1.56372	0.117883	0.242671
HINC_NIJ_V1_G0000330	2.77152	2.0281	2.07679	0.976552	0.328791	0.505651
HINC_NIJ_V1_G0000340	28.7627	0.447809	0.426724	1.04941	0.293989	0.467596
HINC_NIJ_V1_G0000350	54.0919	-0.00196451	0.28717	-0.00684094	0.994542	0.997243
HINC_NIJ_V1_G0000370	1294.98	-0.204785	0.178772	-1.14551	0.252	0.420369
HINC_NIJ_V1_G0000380	385.607	-0.57917	0.228607	-2.53347	0.0112939	0.0385955
HINC_NIJ_V1_G0000390	48.9918	0.11893	0.339042	0.350782	0.725752	0.836983
HINC_NIJ_V1_G0000400	41.5388	-2.63306	0.423262	-6.22089	4.94351e-10	1.31247e-08
HINC_NIJ_V1_G0000410	72.3829	1.34321	0.560725	2.39548	0.0165984	0.0526733
HINC_NIJ_V1_G0000420	1381.39	-0.98248	0.141581	-6.93933	3.93966e-12	1.63804e-10
HINC_NIJ_V1_G0000430	280.037	1.68879	0.217668	7.75854	8.59155e-15	6.59026e-13
HINC_NIJ_V1_G0000440	309.167	0.748543	0.203621	3.67615	0.000236777	0.00151843
HINC_NIJ_V1_G0000450	401.733	0.336731	0.423948	0.794276	0.427035	0.601967
[truncated: 32,415 more rows]

## Sheet: S6
Table S6: Homology and frequency table for the full panproteome
[truncated: 106,512 more rows]

[truncated: 13 more sheets: S7, S8, S9, S10, S11, S12, S13, S14, S15, S16, S17, S18, S19]
